# Supplementary material for: The novel roles of RNA m6A modification in regulating the development, infection, and oxidative DNA damage repair of Phytophthora sojae
Source: PLoS Pathog. 2024 Sep 23;20(9):e1012553. doi: 10.1371/journal.ppat.1012553 (PMC11449341; doi:10.1371/journal.ppat.1012553)
Supplement: S1 Table — (XLSX) [file ppat.1012553.s013.xlsx]

## Sheet: Table S1
Table S1. Primers used in this study
Primers for gene editing of PsMTA1, PsMTA2, PsMET16, and PsRCC1
PsMTA1-F1	ACGGTATCGATAAGCTTGATATCGTTCTAGGCTCCCGTCC
PsMTA1-R1	GTTCAATCATCGACGTGGTGCCAATGAAATTTG
PsMTA1-F2	CACCACGTCGATGATTGAACAAGATGGATTGCACG
PsMTA1-R2	TGCATTTTGCTCAGAAGAACTCGTCAAGAAGGC
PsMTA1-F3	GTTCTTCTGAGCAAAATGCAAAGTATGAAAGCTG
PsMTA1-R3	CCGGGCTGCAGGAATTCGATGCGTAGCTGCTCGCACTC
PsMTA2-F1	ACGGTATCGATAAGCTTGATGGGATGGATGGAGCACGT
PsMTA2-R1	GTTCAATCATCCGTGGTGCCAATGAAAT
PsMTA2-F2	GGCACCACGGATGATTGAACAAGATGGATTGCACG
PsMTA2-R2	CATTGATGTATCAGAAGAACTCGTCAAGAAGGC
PsMTA2-F3	GTTCTTCTGATACATCAATGGATCGGTCTCATC
PsMTA2-R3	CCGGGCTGCAGGAATTCGATCGGACGCAATCGTTGTGA
PsMET16-F1	ACGGTATCGATAAGCTTGATGGCGCAAGGCTGCGGATGC
PsMET16-R1	GTTCAATCATCCGCCAGTAGAAATGGTACCACC
PsMET16-F2	CTACTGGCGGATGATTGAACAAGATGGATTGCACG
PsMET16-R2	AAAGTCAGCGTCAGAAGAACTCGTCAAGAAGGC
PsMET16-F3	GTTCTTCTGACGCTGACTTTCATGATTCAACAACC
PsMET16-R3	CCGGGCTGCAGGAATTCGATACCGCTCGCTCCTGCGCAGC
PsMTA1_123_revcom-F1	CTAGCCCCATCCTGATGAGTCCGTGAGGACGAAACGAGTAAGCTCGTCGATGGGCGGTCGAATGAATG
PsMTA1_123_revcom-R1	AAACCATTCATTCGACCGCCCATCGACGAGCTTACTCGTTTCGTCCTCACGGACTCATCAGGATGGGG
PsMTA1_439-F2	CTAGCTCGAAGCTGATGAGTCCGTGAGGACGAAACGAGTAAGCTCGTCCTTCGAGTCTCTGCTGTGAG
PsMTA1_439-R2	AAACCTCACAGCAGAGACTCGAAGGACGAGCTTACTCGTTTCGTCCTCACGGACTCATCAGCTTCGAG
PsMTA2_656-F1	CTAGCTCCGAGCTGATGAGTCCGTGAGGACGAAACGAGTAAGCTCGTCCTCGGACGAGTGCATCCTAG
PsMTA2_656-R1	AAACCTAGGATGCACTCGTCCGAGGACGAGCTTACTCGTTTCGTCCTCACGGACTCATCAGCTCGGAG
PsMTA2_494_revcom-F1	CTAGCTTGTTTCTGATGAGTCCGTGAGGACGAAACGAGTAAGCTCGTCAAACAAGACCCAACCGGCAG
PsMTA2_494_revcom-R1	AAACCTGCCGGTTGGGTCTTGTTTGACGAGCTTACTCGTTTCGTCCTCACGGACTCATCAGAAACAAG
PsMET16_1504_revcom-F1	CTAGCGAGGATCTGATGAGTCCGTGAGGACGAAACGAGTAAGCTCGTCATCCTCTTCATGGTCGTCTG
PsMET16_1504_revcom-R1	AAACCAGACGACCATGAAGAGGATGACGAGCTTACTCGTTTCGTCCTCACGGACTCATCAGATCCTCG
PsMET16_927-F2	CTAGCTCCTCCCTGATGAGTCCGTGAGGACGAAACGAGTAAGCTCGTCGGAGGAGAGGTGGCGTTTAT
PsMET16_927-R2	AAACATAAACGCCACCTCTCCTCCGACGAGCTTACTCGTTTCGTCCTCACGGACTCATCAGGGAGGAG
PsRCC1-F1	CCTTGAGGTTGCTAGCATGGAGCCCCAGGTGTCG
PsRCC1-R1	AGAAGTAGGCACCCCGCGGTCACTCTAGATCAATCTTAGCTGCT
PsRCC1-F2	CCTTGAGGTTGCTAGCATGGAGCCCAAGGTGTCGA
PsRCC1-R2	AGAAGTAGGCACCCCGCGGTTAAAAATATTTGTGCTCGCCTAGT
PsRCC1-F3	CCTTGAGGTTGCTAGCATGCGCGGTGAAAGACGC
PsRCC1-R3	AGAAGTAGGCACCCCGCGGTTACGATTTATCACTGCTTTGCTGG
PsRCC1_2895_revcom-F1	AGGAGGACCTGCATATGATGGAGCCCCAGGTGTCG
PsRCC1_494_revcom-R1	GCAGGTCGACGGATCCCCTCTAGATCAATCTTAGCTGCTG
M-PsRCC1-F1	GATAGGCCTCCGCGGACTAGTATGGAGCCCCAGGTGTCG
M-PsRCC1-R1	CCATGGTGGCCTCTAGATCAATCTTAGCTGCTGTC
Primers for m6A-seq validation
Ps290538-F1	CGGGGGACGAGCTCGGTACCATGGAGCCCCAGGTGTCG
Ps290538-R1	ACGAGATCTGGTCGACCTCTAGATCAATCTTAGCTGCTGTC
Ps421776-F1	CGGGGGACGAGCTCGGTACCATGGAGCCCAAGGTGTCG
Ps421776-R1	ACGAGATCTGGTCGACAAAATATTTGTGCTCGCCTAGTCG
Ps378711-F1	CGGGGGACGAGCTCGGTACCATGCGCGGTGAAAGACGC
Ps378711-R1	ACGAGATCTGGTCGACCGATTTATCACTGCTTTGCTGG
Ps355223-F1	ACGCGTCCCGGGGCGGTACCATGGAGCCCCAGGTGTCG
Ps355223-R1	TACGAACGAAAGCTCTGCAGTCACTCTAGATCAATCTTAGCTGCT
Ps526628-F1	ACGCGTCCCGGGGCGGTACCATGGAGCCCAAGGTGTCGA
Ps526628-R1	TACGAACGAAAGCTCTGCAGTTAAAAATATTTGTGCTCGCCTAGT
Ps496396-F1	ACGCGTCCCGGGGCGGTACCATGCGCGGTGAAAGACGC
Ps496396-R1	TACGAACGAAAGCTCTGCAGTTACGATTTATCACTGCTTTGCTGG
Primers for m6A-IP-qPCR
PsMyb-F	CAACCGCCTGACCAAGAC
PsMyb-R	TCCACCAGGAAGAAGACGAG
PsCCA1-F	ACAGTATCTGCGGGACTGCT
PsCCA1-R	GCCTTCTTGAAACAGCCAAC
PsGNAT-F	CTGGTTGATCCTGCCAGTAG
PsGNAT-R	CTACGGGTATCCAAGTAGTAAGGT
PsRCC1-F	GTACGTGGACGTCGGCTACT
PsRCC1-R	GTCGACAATGCACCTCATGT
PsBDF1-F	GACGTGCTGGTGCTAGTTTG
PsBDF1-R	ACGTGAGGAACAGCAGCAC
PsZFAN3-F	AGCAGCACTTCGACCTGTTC
PsZFAN3-R	ACACCGTGTAGCCGATCAAG
