# Supplementary material for: The novel roles of RNA m6A modification in regulating the development, infection, and oxidative DNA damage repair of Phytophthora sojae
Source: PLoS Pathog. 2024 Sep 23;20(9):e1012553. doi: 10.1371/journal.ppat.1012553 (PMC11449341; doi:10.1371/journal.ppat.1012553)
Supplement: S2 Table — (XLSX) [file ppat.1012553.s014.xlsx]

## Sheet: Table S2
Table S2. A summary of m6A-seq results in P6497,ΔMTA1-1, ΔMTA2-1, and ΔMET16-1 mutants.
Sample	Valid reads	Mapped reads	Unique Mapped reads	Multi Mapped reads	PE Mapped reads	Reads map to sense strand	Reads map to antisense strand	Non-splice reads	Splice reads
P6497_IP	47504700	43552105(91.68%)	35992413(75.77%)	7559692(15.91%)	42722190(89.93%)	20286573(42.70%)	20395471(42.93%)	35755653(75.27%)	4926391(10.37%)
ΔMTA1-1_IP	51541542	49913596(96.84%)	41692309(80.89%)	8221287(15.95%)	48992368(95.05%)	23376289(45.35%)	23487694(45.57%)	41372800(80.27%)	5491183(10.65%)
ΔMTA2-1_IP	52421060	51000698(97.29%)	42402250(80.89%)	8598448(16.40%)	50134366(95.64%)	23783771(45.37%)	23859134(45.51%)	42307969(80.71%)	5334936(10.18%)
ΔMET16-1_IP	50241824	48802102(97.13%)	40883956(81.37%)	7918146(15.76%)	47927340(95.39%)	22921441(45.62%)	23024089(45.83%)	40803235(81.21%)	5142295(10.24%)
P6497_input	47770576	46736335(97.83%)	38450484(80.49%)	8285851(17.35%)	46239670(96.80%)	21689865(45.40%)	21699710(45.42%)	37350856(78.19%)	6038719(12.64%)
ΔMTA1-1_input	46693178	45845335(98.18%)	38341327(82.11%)	7504008(16.07%)	45409900(97.25%)	21403719(45.84%)	21409995(45.85%)	37006064(79.25%)	5807650(12.44%)
ΔMTA2-1_input	48002816	47195432(98.32%)	39234971(81.73%)	7960461(16.58%)	46708884(97.30%)	21958406(45.74%)	21960495(45.75%)	38381278(79.96%)	5537623(11.54%)
ΔMET16-1_input	37167118	36522759(98.27%)	30531296(82.15%)	5991463(16.12%)	36140170(97.24%)	17135982(46.11%)	17142209(46.12%)	29856630(80.33%)	4421561(11.90%)
IP：immunoprecipitation
