# Supplementary material for: The novel roles of RNA m6A modification in regulating the development, infection, and oxidative DNA damage repair of Phytophthora sojae
Source: PLoS Pathog. 2024 Sep 23;20(9):e1012553. doi: 10.1371/journal.ppat.1012553 (PMC11449341; doi:10.1371/journal.ppat.1012553)
Supplement: S3 Table — (XLSX) [file ppat.1012553.s015.xlsx]

## Sheet: Supplemental Tables
Supplemental Tables
Table S3. Different peaks in ΔMTA1-1,ΔMTA2-1, and ΔMET16-1 mutants compared to P6497.
Worksheet "ΔMTA1-1 VS P6497" shows different m6A peaks in the Δ-PsMETTL3A mutants compared WT.
Worksheet "ΔMTA2-1 VS P6497" shows different m6A peaks in the Δ-PsMETTL3B mutants compared WT.
Worksheet "ΔMET16-1 VS P6497" shows different m6A peaks in the Δ-PsMETTL16 mutants compared WT.

## Sheet: ΔMTA1-1 VS P6497
geneId	Description	diff.p	diff.log2.fc	annotation
PHYSODRAFT_308312	chaperone protein dnaJ 20, chloroplastic-like [Dendrobium catenatum]	0.0331131	0.343	Exon (PHYSODRAFT_308312-t26_1/PHYSODRAFT_308312, exon 1 of 1)
PHYSODRAFT_551841	hypothetical protein CBR_g31704 [Chara braunii]	3.23594e-05	-0.729	Exon (PHYSODRAFT_551841-t26_1/PHYSODRAFT_551841, exon 1 of 1)
PHYSODRAFT_470988	Membrane protein involved in ER to Golgi transport [Klebsormidium nitens]	0.00416869	-0.669	Exon (PHYSODRAFT_470988-t26_1/PHYSODRAFT_470988, exon 2 of 2)
PHYSODRAFT_353327	unknown [Picea sitchensis]	0.0263027	0.104	Exon (PHYSODRAFT_353327-t26_1/PHYSODRAFT_353327, exon 1 of 1)
PHYSODRAFT_353327	unknown [Picea sitchensis]	2.13796e-06	-0.229	3' UTR
PHYSODRAFT_353332	60S acidic ribosomal protein P0 [Phoenix dactylifera]	3.38844e-05	-0.074	3' UTR
PHYSODRAFT_470533	NA	0.0331131	0.84	Exon (PHYSODRAFT_470533-t26_1/PHYSODRAFT_470533, exon 7 of 7)
PHYSODRAFT_252576	hypothetical protein PHAVU_004G173300g [Phaseolus vulgaris]	0.0275423	-0.0998	Exon (PHYSODRAFT_252576-t26_1/PHYSODRAFT_252576, exon 1 of 4)
PHYSODRAFT_348795	hypothetical protein CEUSTIGMA_g1061.t1 [Chlamydomonas eustigma]	0.0316228	0.265	3' UTR
PHYSODRAFT_343457	CBL-interacting protein kinase 11 [Triticum aestivum]	0.000213796	-0.703	3' UTR
PHYSODRAFT_467820	thaumatin-like pathogenesis-related protein 4 [Setaria italica]	0.0030903	-0.37	Exon (PHYSODRAFT_467820-t26_1/PHYSODRAFT_467820, exon 3 of 3)
PHYSODRAFT_475269	hypothetical protein SELMODRAFT_426621 [Selaginella moellendorffii]	0.00891251	0.792	Exon (PHYSODRAFT_475269-t26_1/PHYSODRAFT_475269, exon 2 of 4)
PHYSODRAFT_475269	hypothetical protein SELMODRAFT_426621 [Selaginella moellendorffii]	0.00295121	0.987	Exon (PHYSODRAFT_475269-t26_1/PHYSODRAFT_475269, exon 3 of 4)
PHYSODRAFT_320679	prefoldin 3 [Artemisia annua]	0.0371535	-0.152	Exon (PHYSODRAFT_320679-t26_1/PHYSODRAFT_320679, exon 2 of 3)
PHYSODRAFT_320693	3-hydroxyisobutyrate dehydrogenase-related protein [Klebsormidium nitens]	0.00831764	-0.289	3' UTR
PHYSODRAFT_284006	3-hydroxyisobutyrate dehydrogenase-related protein [Klebsormidium nitens]	0.0323594	0.355	Exon (PHYSODRAFT_320693-t26_1/PHYSODRAFT_320693, exon 4 of 4)
PHYSODRAFT_284006	3-hydroxyisobutyrate dehydrogenase-related protein [Klebsormidium nitens]	0.0457088	0.107	3' UTR
PHYSODRAFT_320704	hypothetical protein SELMODRAFT_426621 [Selaginella moellendorffii]	7.58578e-10	2.73	Exon (PHYSODRAFT_320704-t26_1/PHYSODRAFT_320704, exon 2 of 3)
PHYSODRAFT_320704	hypothetical protein SELMODRAFT_426621 [Selaginella moellendorffii]	1.54882e-06	0.436	Exon (PHYSODRAFT_320704-t26_1/PHYSODRAFT_320704, exon 3 of 3)
PHYSODRAFT_538644	hypothetical protein AXG93_3040s1180 [Marchantia polymorpha subsp. ruderalis]	0.0301995	-0.137	3' UTR
PHYSODRAFT_553679	PREDICTED: peroxisome biogenesis protein 22-like [Tarenaya hassleriana]	0.00562341	-0.652	Exon (PHYSODRAFT_308464-t26_1/PHYSODRAFT_308464, exon 1 of 1)
PHYSODRAFT_553679	PREDICTED: peroxisome biogenesis protein 22-like [Tarenaya hassleriana]	0.000549541	-0.611	Exon (PHYSODRAFT_553679-t26_1/PHYSODRAFT_553679, exon 1 of 2)
PHYSODRAFT_353356	calcium-dependent phospholipid-binding protein family protein [Klebsormidium nitens]	0.00363078	-0.289	5' UTR
PHYSODRAFT_348837	PREDICTED: putative vesicle-associated membrane protein 726 [Brassica rapa]	0.00891251	0.576	Exon (PHYSODRAFT_348837-t26_1/PHYSODRAFT_348837, exon 2 of 4)
PHYSODRAFT_477925	NA	0.0138038	-0.441	Exon (PHYSODRAFT_477925-t26_1/PHYSODRAFT_477925, exon 3 of 3)
PHYSODRAFT_293066	PREDICTED: uncharacterized protein LOC104726435 isoform X1 [Camelina sativa]	0.0446684	-0.309	Exon (PHYSODRAFT_293066-t26_1/PHYSODRAFT_293066, exon 6 of 7)
PHYSODRAFT_553697	hypothetical protein CEUSTIGMA_g4006.t1 [Chlamydomonas eustigma]	0.000112202	-0.337	3' UTR
PHYSODRAFT_375945	NA	0.0389045	-1.09	Exon (PHYSODRAFT_476596-t26_1/PHYSODRAFT_476596, exon 2 of 2)
PHYSODRAFT_257653	PREDICTED: serine/threonine-protein kinase HT1-like [Oryza brachyantha]	0.0281838	0.759	Exon (PHYSODRAFT_469325-t26_1/PHYSODRAFT_469325, exon 2 of 2)
PHYSODRAFT_553738	U3 small nucleolar RNA-associated 14-like protein A [Chlorella sorokiniana]	0.0147911	0.356	Exon (PHYSODRAFT_553738-t26_1/PHYSODRAFT_553738, exon 1 of 2)
PHYSODRAFT_358211	hypothetical protein MARPO_0097s0041 [Marchantia polymorpha]	0.0154882	0.403	Exon (PHYSODRAFT_358211-t26_1/PHYSODRAFT_358211, exon 2 of 2)
PHYSODRAFT_308524	ras-related protein rab28-like protein [Micromonas pusilla CCMP1545]	0.00354813	0.747	Exon (PHYSODRAFT_308524-t26_1/PHYSODRAFT_308524, exon 5 of 5)
PHYSODRAFT_553768	lactamase-like protein ptaB [Quercus suber]	0.0371535	-0.22	3' UTR
PHYSODRAFT_477849	NA	0.0218776	0.206	Exon (PHYSODRAFT_477849-t26_1/PHYSODRAFT_477849, exon 1 of 1)
PHYSODRAFT_471713	cobalamin-independent methionine synthase [Coccomyxa subellipsoidea C-169]	0.0380189	0.331	Exon (PHYSODRAFT_343529-t26_1/PHYSODRAFT_343529, exon 1 of 5)
PHYSODRAFT_471713	cobalamin-independent methionine synthase [Coccomyxa subellipsoidea C-169]	0.00204174	0.151	Exon (PHYSODRAFT_471713-t26_1/PHYSODRAFT_471713, exon 1 of 1)
PHYSODRAFT_284057	predicted protein [Hordeum vulgare subsp. vulgare]	0.00109648	-0.12	3' UTR
PHYSODRAFT_257483	NA	0.00398107	-0.394	Exon (PHYSODRAFT_257483-t26_1/PHYSODRAFT_257483, exon 1 of 1)
PHYSODRAFT_353379	hypothetical protein TSOC_005881 [Tetrabaena socialis]	0.01	-0.13	3' UTR
PHYSODRAFT_284069	NA	6.76083e-05	-0.336	3' UTR
PHYSODRAFT_343543	NA	2.18776e-10	-0.557	Exon (PHYSODRAFT_343543-t26_1/PHYSODRAFT_343543, exon 1 of 1)
PHYSODRAFT_538841	NA	7.58578e-07	-0.357	3' UTR
PHYSODRAFT_471172	NA	0.0295121	-0.361	3' UTR
PHYSODRAFT_321069	hypothetical protein CHLRE_13g562501v5 [Chlamydomonas reinhardtii]	0.00724436	0.301	Exon (PHYSODRAFT_321069-t26_1/PHYSODRAFT_321069, exon 3 of 3)
PHYSODRAFT_413046	NA	0.000812831	1.32	Exon (PHYSODRAFT_413046-t26_1/PHYSODRAFT_413046, exon 4 of 4)
PHYSODRAFT_467054	NA	0.000446684	0.424	Exon (PHYSODRAFT_467054-t26_1/PHYSODRAFT_467054, exon 6 of 8)
PHYSODRAFT_358246	hypothetical protein PHAVU_009G153900g [Phaseolus vulgaris]	0.0251189	0.414	Exon (PHYSODRAFT_358246-t26_1/PHYSODRAFT_358246, exon 2 of 2)
PHYSODRAFT_284077	anthranilate synthase beta subunit [Dorcoceras hygrometricum]	0.018197	0.509	3' UTR
PHYSODRAFT_321118	NA	0.00524807	-0.177	3' UTR
PHYSODRAFT_474675	hypothetical protein GPECTOR_97g751 [Gonium pectorale]	0.0234423	-0.219	Exon (PHYSODRAFT_470072-t26_1/PHYSODRAFT_470072, exon 1 of 1)
PHYSODRAFT_477891	NA	7.76247e-05	-1.17	Exon (PHYSODRAFT_477891-t26_1/PHYSODRAFT_477891, exon 2 of 3)
PHYSODRAFT_343599	NA	0.00229087	0.862	Exon (PHYSODRAFT_474965-t26_1/PHYSODRAFT_474965, exon 1 of 1)
PHYSODRAFT_308732	hypothetical protein SELMODRAFT_431447 [Selaginella moellendorffii]	0.00891251	0.67	Exon (PHYSODRAFT_308732-t26_1/PHYSODRAFT_308732, exon 8 of 9)
PHYSODRAFT_477479	uricase-like [Physcomitrella patens]	0.000234423	0.245	Exon (PHYSODRAFT_477479-t26_1/PHYSODRAFT_477479, exon 3 of 3)
PHYSODRAFT_257164	NA	6.60693e-05	-0.0947	3' UTR
PHYSODRAFT_472793	NA	0.00645654	-0.0289	3' UTR
PHYSODRAFT_284116	60S ribosomal protein L3 [Vigna radiata var. radiata]	7.07946e-10	-0.1	3' UTR
PHYSODRAFT_321395	PREDICTED: AP-2 complex subunit alpha-1-like [Fragaria vesca subsp. vesca]	0.00263027	0.349	Exon (PHYSODRAFT_473722-t26_1/PHYSODRAFT_473722, exon 2 of 2)
PHYSODRAFT_473607	NA	0.0354813	-0.124	Exon (PHYSODRAFT_473607-t26_1/PHYSODRAFT_473607, exon 1 of 9)
PHYSODRAFT_284126	NA	0.0011749	0.631	3' UTR
PHYSODRAFT_284131	12-oxophytodienoic acid reductase [Chlorella sorokiniana]	0.00776247	0.615	3' UTR
PHYSODRAFT_321491	F-box protein At3g54460-like [Chenopodium quinoa]	0.0223872	-1.16	Exon (PHYSODRAFT_321491-t26_1/PHYSODRAFT_321491, exon 8 of 8)
PHYSODRAFT_353435	PREDICTED: oryzain alpha chain [Musa acuminata subsp. malaccensis]	3.31131e-08	-0.207	3' UTR
PHYSODRAFT_476541	NA	0.0489779	0.621	Exon (PHYSODRAFT_467403-t26_1/PHYSODRAFT_467403, exon 3 of 3)
PHYSODRAFT_473942	predicted protein [Micromonas commoda]	0.00338844	-0.676	Exon (PHYSODRAFT_473942-t26_1/PHYSODRAFT_473942, exon 2 of 3)
PHYSODRAFT_308854	bromodomain and WD repeat-containing protein 3 [Solanum lycopersicum]	0.0128825	0.541	Exon (PHYSODRAFT_308854-t26_1/PHYSODRAFT_308854, exon 5 of 5)
PHYSODRAFT_284135	NA	0.000109648	-0.22	3' UTR
PHYSODRAFT_473244	GCFC-domain-containing protein [Coccomyxa subellipsoidea C-169]	0.0295121	-0.589	Exon (PHYSODRAFT_473244-t26_1/PHYSODRAFT_473244, exon 3 of 4)
PHYSODRAFT_472882	NA	0.0446684	-0.392	Exon (PHYSODRAFT_472882-t26_1/PHYSODRAFT_472882, exon 1 of 1)
PHYSODRAFT_438751	NA	0.0074131	-0.554	Exon (PHYSODRAFT_438751-t26_1/PHYSODRAFT_438751, exon 1 of 1)
PHYSODRAFT_308882	NA	0.0239883	1.34	Exon (PHYSODRAFT_308882-t26_1/PHYSODRAFT_308882, exon 4 of 4)
PHYSODRAFT_308883	diacylglycerol O-acyltransferase 2D [Abrus precatorius]	0.020893	0.57	Exon (PHYSODRAFT_308883-t26_1/PHYSODRAFT_308883, exon 5 of 5)
PHYSODRAFT_293548	hypothetical protein GPECTOR_2g1386 [Gonium pectorale]	0.0017378	0.55	Exon (PHYSODRAFT_293548-t26_1/PHYSODRAFT_293548, exon 6 of 7)
PHYSODRAFT_473752	uncharacterized protein LOC111901619 isoform X2 [Lactuca sativa]	0.0141254	0.33	Exon (PHYSODRAFT_473752-t26_1/PHYSODRAFT_473752, exon 6 of 6)
PHYSODRAFT_539206	mitochondrial Mn superoxide dismutase [Haematococcus lacustris]	0.0346737	-0.121	3' UTR
PHYSODRAFT_470273	NA	0.00912011	-0.371	Exon (PHYSODRAFT_470273-t26_1/PHYSODRAFT_470273, exon 1 of 1)
PHYSODRAFT_475986	NA	0.00316228	0.604	Exon (PHYSODRAFT_475986-t26_1/PHYSODRAFT_475986, exon 1 of 1)
PHYSODRAFT_321651	NA	0.00123027	-1	Exon (PHYSODRAFT_321651-t26_1/PHYSODRAFT_321651, exon 3 of 4)
PHYSODRAFT_468224	ubiquitin domain-containing protein DSK2a-like [Herrania umbratica]	0.0234423	0.394	Exon (PHYSODRAFT_468224-t26_1/PHYSODRAFT_468224, exon 2 of 2)
PHYSODRAFT_475611	SCP-like extracellular [Monoraphidium neglectum]	0.000288403	-0.633	Exon (PHYSODRAFT_349019-t26_1/PHYSODRAFT_349019, exon 8 of 10)
PHYSODRAFT_353463	60S ribosomal protein L9 [Cinnamomum micranthum f. kanehirae]	7.94328e-14	-0.153	3' UTR
PHYSODRAFT_378711	polycystin cation channel family [Chlorella sorokiniana]	0.000851138	-1.36	Exon (PHYSODRAFT_321690-t26_1/PHYSODRAFT_321690, exon 5 of 5)
PHYSODRAFT_258306	polycystin cation channel family [Raphidocelis subcapitata]	0.0194984	0.829	Exon (PHYSODRAFT_258306-t26_1/PHYSODRAFT_258306, exon 4 of 4)
PHYSODRAFT_284172	NA	2.34423e-05	-0.289	3' UTR
PHYSODRAFT_470894	NA	0.0112202	0.39	Exon (PHYSODRAFT_470894-t26_1/PHYSODRAFT_470894, exon 1 of 2)
PHYSODRAFT_353469	hypothetical protein GQ55_2G039000 [Panicum hallii var. hallii]	3.98107e-23	-0.116	3' UTR
PHYSODRAFT_284177	NA	0.0489779	-0.256	3' UTR
PHYSODRAFT_476748	NA	0.0158489	-0.547	Exon (PHYSODRAFT_476748-t26_1/PHYSODRAFT_476748, exon 5 of 5)
PHYSODRAFT_471636	Ran-binding protein like [Actinidia chinensis var. chinensis]	0.0288403	0.151	Exon (PHYSODRAFT_471636-t26_1/PHYSODRAFT_471636, exon 3 of 3)
PHYSODRAFT_554371	sodium/hydrogen exchanger 5-like [Physcomitrella patens]	0.0371535	0.345	Exon (PHYSODRAFT_474636-t26_1/PHYSODRAFT_474636, exon 8 of 9)
PHYSODRAFT_470527	phosphomevalonate kinase, peroxisomal-like [Lactuca sativa]	0.000234423	1.01	Exon (PHYSODRAFT_554376-t26_1/PHYSODRAFT_554376, exon 7 of 7)
PHYSODRAFT_470527	phosphomevalonate kinase, peroxisomal-like [Lactuca sativa]	0.00660693	0.37	Exon (PHYSODRAFT_554376-t26_1/PHYSODRAFT_554376, exon 7 of 7)
PHYSODRAFT_554392	NA	0.0245471	-0.613	Exon (PHYSODRAFT_468885-t26_1/PHYSODRAFT_468885, exon 1 of 1)
PHYSODRAFT_321830	hypothetical protein GPECTOR_14g111 [Gonium pectorale]	0.0239883	-0.81	Exon (PHYSODRAFT_321830-t26_1/PHYSODRAFT_321830, exon 4 of 4)
PHYSODRAFT_467909	NA	0.0239883	-0.312	Exon (PHYSODRAFT_467909-t26_1/PHYSODRAFT_467909, exon 1 of 3)
PHYSODRAFT_284209	NA	0.00251189	-0.356	3' UTR
PHYSODRAFT_284212	uncharacterized protein LOC111897506 [Lactuca sativa]	0.00218776	0.458	3' UTR
PHYSODRAFT_476945	NA	7.76247e-06	0.54	Exon (PHYSODRAFT_468947-t26_1/PHYSODRAFT_468947, exon 2 of 3)
PHYSODRAFT_343759	NA	0.0158489	0.581	3' UTR
PHYSODRAFT_470700	NA	0.00380189	1.12	Exon (PHYSODRAFT_309129-t26_1/PHYSODRAFT_309129, exon 5 of 5)
PHYSODRAFT_551952	Replication factor C subunit RFC4 [Klebsormidium nitens]	0.0295121	-0.503	Exon (PHYSODRAFT_551952-t26_1/PHYSODRAFT_551952, exon 2 of 2)
PHYSODRAFT_353495	Autophagy-related protein 8d [Monoraphidium neglectum]	0.0020893	-0.122	3' UTR
PHYSODRAFT_309156	NA	1.28825e-05	-0.423	Exon (PHYSODRAFT_470076-t26_1/PHYSODRAFT_470076, exon 2 of 3)
PHYSODRAFT_353499	NA	0.0107152	-0.308	3' UTR
PHYSODRAFT_353499	NA	0.040738	-0.384	3' UTR
PHYSODRAFT_408994	NA	0.0177828	0.639	Exon (PHYSODRAFT_408994-t26_1/PHYSODRAFT_408994, exon 1 of 4)
PHYSODRAFT_408994	NA	0.020893	-0.54	Exon (PHYSODRAFT_408994-t26_1/PHYSODRAFT_408994, exon 4 of 4)
PHYSODRAFT_537011	hypothetical protein PHYPA_006356 [Physcomitrella patens]	0.0165959	-0.156	3' UTR
PHYSODRAFT_321973	NA	0.0331131	-0.188	3' UTR
PHYSODRAFT_370958	60S ribosomal protein L7a [Ananas comosus]	3.71535e-06	0.0835	Exon (PHYSODRAFT_370958-t26_1/PHYSODRAFT_370958, exon 1 of 2)
PHYSODRAFT_284244	NA	2.51189e-12	-0.0989	3' UTR
PHYSODRAFT_466564	probable helicase CHR10 isoform X1 [Cucurbita maxima]	0.00269153	-1.2	Exon (PHYSODRAFT_466564-t26_1/PHYSODRAFT_466564, exon 2 of 3)
PHYSODRAFT_477148	hypothetical protein AQUCO_11000015v1 [Aquilegia coerulea]	0.00933254	-0.379	Exon (PHYSODRAFT_284262-t26_1/PHYSODRAFT_284262, exon 2 of 2)
PHYSODRAFT_284265	NA	0.025704	-0.191	3' UTR
PHYSODRAFT_284266	Transmembrane protein 14A [Tetrabaena socialis]	0.00154882	0.319	3' UTR
PHYSODRAFT_358508	NA	0.000338844	-0.522	3' UTR
PHYSODRAFT_294001	hypothetical protein CHLNCDRAFT_142765 [Chlorella variabilis]	0.0446684	-0.393	3' UTR
PHYSODRAFT_353536	adenosine deaminase-like protein isoform X2 [Selaginella moellendorffii]	0.0057544	0.606	3' UTR
PHYSODRAFT_353536	adenosine deaminase-like protein isoform X2 [Selaginella moellendorffii]	0.0457088	-1.02	3' UTR
PHYSODRAFT_467548	hypothetical protein CBR_g38652 [Chara braunii]	0.0165959	0.284	Exon (PHYSODRAFT_467548-t26_1/PHYSODRAFT_467548, exon 1 of 1)
PHYSODRAFT_284280	NA	0.020893	-0.431	5' UTR
PHYSODRAFT_260330	60S ribosomal protein L6-like [Cajanus cajan]	0.00912011	0.247	Exon (PHYSODRAFT_260330-t26_1/PHYSODRAFT_260330, exon 1 of 2)
PHYSODRAFT_353548	NA	0.00074131	0.793	5' UTR
PHYSODRAFT_552269	PREDICTED: DNA polymerase kappa [Daucus carota subsp. sativus]	0.0416869	-0.622	Exon (PHYSODRAFT_322194-t26_1/PHYSODRAFT_322194, exon 2 of 2)
PHYSODRAFT_309379	uncharacterized protein LOC110770931 isoform X1 [Prunus avium]	7.58578e-10	-0.477	3' UTR
PHYSODRAFT_309379	uncharacterized protein LOC110770931 isoform X1 [Prunus avium]	0.000549541	0.494	Exon (PHYSODRAFT_309379-t26_1/PHYSODRAFT_309379, exon 6 of 7)
PHYSODRAFT_469060	NA	0.0229087	-0.746	Exon (PHYSODRAFT_467180-t26_1/PHYSODRAFT_467180, exon 10 of 11)
PHYSODRAFT_322247	NA	0.0151356	-0.647	Exon (PHYSODRAFT_322247-t26_1/PHYSODRAFT_322247, exon 2 of 2)
PHYSODRAFT_475141	NA	0.00851138	-0.831	Exon (PHYSODRAFT_475141-t26_1/PHYSODRAFT_475141, exon 2 of 2)
PHYSODRAFT_353564	NA	0.000691831	-0.529	5' UTR
PHYSODRAFT_248209	NA	0.011749	-0.387	Exon (PHYSODRAFT_248209-t26_1/PHYSODRAFT_248209, exon 4 of 4)
PHYSODRAFT_469149	hypothetical protein AXG93_3384s1120 [Marchantia polymorpha subsp. ruderalis]	0.0489779	1.26	3' UTR
PHYSODRAFT_474252	probable 26S proteasome regulatory subunit 10B [Morus notabilis]	0.0190546	0.497	Exon (PHYSODRAFT_474252-t26_1/PHYSODRAFT_474252, exon 8 of 8)
PHYSODRAFT_472278	NA	0.00489779	0.625	3' UTR
PHYSODRAFT_474162	PREDICTED: nuclear poly(A) polymerase 4-like isoform X1 [Musa acuminata subsp. malaccensis]	0.0389045	-0.446	Exon (PHYSODRAFT_474162-t26_1/PHYSODRAFT_474162, exon 2 of 2)
PHYSODRAFT_552380	NA	5.37032e-05	-0.143	3' UTR
PHYSODRAFT_349235	cell division control protein 2 homolog A [Ananas comosus]	8.91251e-06	1.74	Exon (PHYSODRAFT_552435-t26_1/PHYSODRAFT_552435, exon 5 of 5)
PHYSODRAFT_469568	dnaJ homolog subfamily B member 6-like [Spinacia oleracea]	0.0213796	-0.647	Exon (PHYSODRAFT_469568-t26_1/PHYSODRAFT_469568, exon 1 of 3)
PHYSODRAFT_294211	hypothetical protein VOLCADRAFT_77804 [Volvox carteri f. nagariensis]	0.0251189	0.46	Exon (PHYSODRAFT_469568-t26_1/PHYSODRAFT_469568, exon 3 of 3)
PHYSODRAFT_552455	PREDICTED: protein-lysine methyltransferase METTL21D [Eucalyptus grandis]	0.0158489	0.487	Exon (PHYSODRAFT_552455-t26_1/PHYSODRAFT_552455, exon 3 of 5)
PHYSODRAFT_353589	unknown [Zea mays]	0.000190546	0.0938	3' UTR
PHYSODRAFT_466635	NA	0.00977237	0.0603	3' UTR
PHYSODRAFT_448830	NA	0.0074131	0.565	3' UTR
PHYSODRAFT_284351	hypothetical protein AXF42_Ash008163 [Apostasia shenzhenica]	0.0165959	0.103	Exon (PHYSODRAFT_284351-t26_1/PHYSODRAFT_284351, exon 1 of 1)
PHYSODRAFT_309576	NA	2.29087e-08	-0.672	Exon (PHYSODRAFT_309576-t26_1/PHYSODRAFT_309576, exon 1 of 6)
PHYSODRAFT_537479	PREDICTED: serine/threonine-protein kinase CTR1 [Populus euphratica]	0.0030903	-0.515	Exon (PHYSODRAFT_309576-t26_1/PHYSODRAFT_309576, exon 6 of 6)
PHYSODRAFT_353603	unnamed protein product [Brassica oleracea]	0.0331131	0.0667	3' UTR
PHYSODRAFT_474854	NA	1.62181e-06	-1.03	Exon (PHYSODRAFT_474854-t26_1/PHYSODRAFT_474854, exon 1 of 4)
PHYSODRAFT_477860	NA	0.0109648	-0.242	3' UTR
PHYSODRAFT_322555	hypothetical protein MARPO_0135s0015 [Marchantia polymorpha]	0.0144544	-0.784	Exon (PHYSODRAFT_322555-t26_1/PHYSODRAFT_322555, exon 4 of 4)
PHYSODRAFT_284373	NA	0.00194984	0.741	3' UTR
PHYSODRAFT_322595	Multi antimicrobial extrusion protein [Corchorus capsularis]	0.0301995	-0.433	Exon (PHYSODRAFT_322595-t26_1/PHYSODRAFT_322595, exon 1 of 1)
PHYSODRAFT_552565	NA	0.00134896	-0.637	Exon (PHYSODRAFT_552565-t26_1/PHYSODRAFT_552565, exon 1 of 1)
PHYSODRAFT_322645	UDP-galactose transporter related protein [Klebsormidium nitens]	0.00138038	-0.528	Exon (PHYSODRAFT_322645-t26_1/PHYSODRAFT_322645, exon 2 of 2)
PHYSODRAFT_470463	NA	0.000234423	-0.237	3' UTR
PHYSODRAFT_246275	NA	0.00186209	1.34	Exon (PHYSODRAFT_473280-t26_1/PHYSODRAFT_473280, exon 1 of 1)
PHYSODRAFT_552639	hypothetical protein CHLNCDRAFT_135909 [Chlorella variabilis]	0.0102329	-0.278	Exon (PHYSODRAFT_552639-t26_1/PHYSODRAFT_552639, exon 1 of 1)
PHYSODRAFT_469034	NA	0.0025704	0.893	Exon (PHYSODRAFT_469034-t26_1/PHYSODRAFT_469034, exon 1 of 1)
PHYSODRAFT_284397	NA	0.00537032	-0.838	3' UTR
PHYSODRAFT_349301	NA	0.0107152	-0.37	3' UTR
PHYSODRAFT_473931	NA	0.0446684	-0.582	Exon (PHYSODRAFT_294534-t26_1/PHYSODRAFT_294534, exon 6 of 7)
PHYSODRAFT_353651	NA	0.0204174	-0.284	3' UTR
PHYSODRAFT_475392	kinesin heavy chain-like [Quercus suber]	0.0190546	-0.306	Exon (PHYSODRAFT_552743-t26_1/PHYSODRAFT_552743, exon 1 of 1)
PHYSODRAFT_474557	diphthamide biosynthesis protein 3-like [Quercus suber]	0.00354813	-0.597	Exon (PHYSODRAFT_474557-t26_1/PHYSODRAFT_474557, exon 1 of 1)
PHYSODRAFT_249298	NADH-ubiquinone oxidoreductase 20.9 kDa subunit [Aegilops tauschii subsp. tauschii]	0.00199526	0.399	Exon (PHYSODRAFT_249298-t26_1/PHYSODRAFT_249298, exon 2 of 2)
PHYSODRAFT_309794	dihydrolipoamide succinyltransferase, oxoglutarate dehydrogenase E2 component [Chlamydomonas reinhardtii]	0.0316228	0.207	Exon (PHYSODRAFT_309794-t26_1/PHYSODRAFT_309794, exon 1 of 1)
PHYSODRAFT_294606	adenosine deaminase [Raphidocelis subcapitata]	6.30957e-08	0.746	Exon (PHYSODRAFT_294606-t26_1/PHYSODRAFT_294606, exon 1 of 1)
PHYSODRAFT_249278	RNA polymerase II subunit A C-terminal domain phosphatase [Raphidocelis subcapitata]	0.0177828	-0.416	Exon (PHYSODRAFT_249278-t26_1/PHYSODRAFT_249278, exon 2 of 2)
PHYSODRAFT_468890	NA	1.02329e-05	0.562	Exon (PHYSODRAFT_468890-t26_1/PHYSODRAFT_468890, exon 2 of 3)
PHYSODRAFT_309818	PREDICTED: uncharacterized protein LOC18600855 [Theobroma cacao]	3.89045e-05	-1.31	Exon (PHYSODRAFT_309818-t26_1/PHYSODRAFT_309818, exon 4 of 5)
PHYSODRAFT_309820	hypothetical protein SELMODRAFT_73858 [Selaginella moellendorffii]	0.000109648	-0.825	Exon (PHYSODRAFT_309820-t26_1/PHYSODRAFT_309820, exon 2 of 2)
PHYSODRAFT_470921	hypothetical protein KFL_004360100 [Klebsormidium nitens]	0.0363078	-0.774	Exon (PHYSODRAFT_471037-t26_1/PHYSODRAFT_471037, exon 10 of 10)
PHYSODRAFT_552798	kinesin-like protein KIN-14N [Coffea arabica]	0.0128825	-0.318	3' UTR
PHYSODRAFT_552798	kinesin-like protein KIN-14N [Coffea arabica]	0.0323594	0.467	Exon (PHYSODRAFT_552798-t26_1/PHYSODRAFT_552798, exon 2 of 7)
PHYSODRAFT_475076	NA	0.0288403	0.554	Exon (PHYSODRAFT_475076-t26_1/PHYSODRAFT_475076, exon 1 of 2)
PHYSODRAFT_251969	NA	0.0017378	-0.379	Exon (PHYSODRAFT_251969-t26_1/PHYSODRAFT_251969, exon 1 of 1)
PHYSODRAFT_294643	Calreticulin/calnexin [Coccomyxa subellipsoidea C-169]	0.00263027	0.349	Exon (PHYSODRAFT_309848-t26_1/PHYSODRAFT_309848, exon 5 of 5)
PHYSODRAFT_294643	Calreticulin/calnexin [Coccomyxa subellipsoidea C-169]	0.000446684	-0.234	Exon (PHYSODRAFT_294643-t26_1/PHYSODRAFT_294643, exon 1 of 1)
PHYSODRAFT_294675	NA	0.0295121	-0.135	3' UTR
PHYSODRAFT_284494	NA	0.018197	0.252	Exon (PHYSODRAFT_284494-t26_1/PHYSODRAFT_284494, exon 1 of 1)
PHYSODRAFT_552881	hypothetical protein CHLNCDRAFT_133803 [Chlorella variabilis]	0.00489779	-0.271	Exon (PHYSODRAFT_552881-t26_1/PHYSODRAFT_552881, exon 4 of 5)
PHYSODRAFT_552887	NA	0.000114815	0.278	Exon (PHYSODRAFT_552887-t26_1/PHYSODRAFT_552887, exon 1 of 3)
PHYSODRAFT_294749	unknown [Picea sitchensis]	0.020893	0.365	3' UTR
PHYSODRAFT_309991	hypothetical protein KFL_004830100 [Klebsormidium nitens]	0.0331131	0.346	3' UTR
PHYSODRAFT_309991	hypothetical protein KFL_004830100 [Klebsormidium nitens]	0.0436516	-0.627	Exon (PHYSODRAFT_309991-t26_1/PHYSODRAFT_309991, exon 3 of 3)
PHYSODRAFT_323311	ferric reduction oxidase 7, chloroplastic-like [Rosa chinensis]	0.0316228	1.54	Exon (PHYSODRAFT_323311-t26_1/PHYSODRAFT_323311, exon 6 of 6)
PHYSODRAFT_344112	serine/threonine protein kinase [Klebsormidium nitens]	0.0389045	-0.268	3' UTR
PHYSODRAFT_467666	pyruvate kinase [Klebsormidium nitens]	0.000501187	1.19	Exon (PHYSODRAFT_467666-t26_1/PHYSODRAFT_467666, exon 6 of 6)
PHYSODRAFT_472503	NA	0.042658	0.962	Exon (PHYSODRAFT_427699-t26_1/PHYSODRAFT_427699, exon 4 of 4)
PHYSODRAFT_310023	casein kinase II subunit beta-1-like isoform X3 [Brassica napus]	0.00870964	0.154	Exon (PHYSODRAFT_310023-t26_1/PHYSODRAFT_310023, exon 2 of 6)
PHYSODRAFT_310044	NA	0.00676083	0.578	3' UTR
PHYSODRAFT_538076	WD40 repeat [Chlorella sorokiniana]	0.0446684	-0.4	3' UTR
PHYSODRAFT_553002	PREDICTED: R3H domain-containing protein 2 [Musa acuminata subsp. malaccensis]	0.00416869	0.591	Exon (PHYSODRAFT_471750-t26_1/PHYSODRAFT_471750, exon 1 of 1)
PHYSODRAFT_423500	NA	0.00758578	0.395	Exon (PHYSODRAFT_470692-t26_1/PHYSODRAFT_470692, exon 8 of 9)
PHYSODRAFT_474392	NA	0.0389045	0.419	Exon (PHYSODRAFT_349422-t26_1/PHYSODRAFT_349422, exon 6 of 6)
PHYSODRAFT_553035	rRNA-processing protein EFG1 [Ostreococcus tauri]	0.042658	0.424	Exon (PHYSODRAFT_553035-t26_1/PHYSODRAFT_553035, exon 5 of 5)
PHYSODRAFT_353719	PREDICTED: vesicle-associated protein 1-2-like [Oryza brachyantha]	0.00660693	-0.277	5' UTR
PHYSODRAFT_553214	NA	0.000331131	1.04	Exon (PHYSODRAFT_553214-t26_1/PHYSODRAFT_553214, exon 1 of 3)
PHYSODRAFT_553214	NA	0.020893	-0.582	Exon (PHYSODRAFT_553214-t26_1/PHYSODRAFT_553214, exon 3 of 3)
PHYSODRAFT_358806	NA	0.0346737	-0.356	Exon (PHYSODRAFT_358806-t26_1/PHYSODRAFT_358806, exon 1 of 1)
PHYSODRAFT_353729	Diaminohydroxyphosphoribosylaminopyrimidine deaminase [Zostera marina]	0.025704	0.662	Exon (PHYSODRAFT_294993-t26_1/PHYSODRAFT_294993, exon 1 of 1)
PHYSODRAFT_258383	NA	0.0288403	-0.913	Exon (PHYSODRAFT_258383-t26_1/PHYSODRAFT_258383, exon 1 of 1)
PHYSODRAFT_353730	60S ribosomal protein L10-like [Olea europaea var. sylvestris]	6.30957e-37	-0.127	3' UTR
PHYSODRAFT_310251	hypothetical protein AXF42_Ash002501 [Apostasia shenzhenica]	0.0177828	0.368	Exon (PHYSODRAFT_310251-t26_1/PHYSODRAFT_310251, exon 4 of 4)
PHYSODRAFT_469020	hypothetical protein SELMODRAFT_412083 [Selaginella moellendorffii]	0.0114815	0.645	Exon (PHYSODRAFT_469020-t26_1/PHYSODRAFT_469020, exon 1 of 1)
PHYSODRAFT_469020	hypothetical protein SELMODRAFT_412083 [Selaginella moellendorffii]	0.0060256	0.386	Exon (PHYSODRAFT_469020-t26_1/PHYSODRAFT_469020, exon 1 of 1)
PHYSODRAFT_310261	FAD-linked oxidase [Macleaya cordata]	0.0371535	-0.565	Exon (PHYSODRAFT_284590-t26_1/PHYSODRAFT_284590, exon 1 of 1)
PHYSODRAFT_284595	aspartate aminotransferase, mitochondrial-like [Quercus suber]	0.0323594	-0.126	3' UTR
PHYSODRAFT_353741	heat shock cognate 70 kDa protein-like [Chenopodium quinoa]	0.0154882	0.125	3' UTR
PHYSODRAFT_284598	synaptotagmin-3 isoform X1 [Sorghum bicolor]	0.000158489	-0.415	3' UTR
PHYSODRAFT_263776	unknown [Picea sitchensis]	0.0263027	0.541	Exon (PHYSODRAFT_263776-t26_1/PHYSODRAFT_263776, exon 1 of 2)
PHYSODRAFT_284600	hypothetical protein AXG93_2490s1440 [Marchantia polymorpha subsp. ruderalis]	0.00245471	-0.253	3' UTR
PHYSODRAFT_353744	hypothetical protein CBR_g26053 [Chara braunii]	0.020893	-0.279	3' UTR
PHYSODRAFT_467062	chromatin-remodeling complex ATPase chain [Chlorella sorokiniana]	0.0213796	0.42	Exon (PHYSODRAFT_467062-t26_1/PHYSODRAFT_467062, exon 2 of 2)
PHYSODRAFT_538348	hypothetical protein AQUCO_06900060v1 [Aquilegia coerulea]	0.0389045	0.136	Exon (PHYSODRAFT_538348-t26_1/PHYSODRAFT_538348, exon 1 of 2)
PHYSODRAFT_353749	NA	0.00416869	-0.519	Exon (PHYSODRAFT_553393-t26_1/PHYSODRAFT_553393, exon 6 of 9)
PHYSODRAFT_353749	NA	0.0218776	-3.31	Exon (PHYSODRAFT_553393-t26_1/PHYSODRAFT_553393, exon 9 of 9)
PHYSODRAFT_553399	mitochondrial import inner membrane translocase subunit TIM50 [Selaginella moellendorffii]	0.0275423	-0.175	3' UTR
PHYSODRAFT_284612	NA	0.0269153	1.54	Exon (PHYSODRAFT_310332-t26_1/PHYSODRAFT_310332, exon 6 of 6)
PHYSODRAFT_475371	p-type ATPase superfamily [Micromonas pusilla CCMP1545]	0.00229087	0.301	Exon (PHYSODRAFT_475371-t26_1/PHYSODRAFT_475371, exon 1 of 1)
PHYSODRAFT_553439	NA	0.00794328	-0.683	Exon (PHYSODRAFT_264037-t26_1/PHYSODRAFT_264037, exon 1 of 1)
PHYSODRAFT_538425	NA	0.0489779	-0.133	3' UTR
PHYSODRAFT_553479	uncharacterized protein LOC110019897 [Phalaenopsis equestris]	0.00389045	0.258	Exon (PHYSODRAFT_553479-t26_1/PHYSODRAFT_553479, exon 1 of 1)
PHYSODRAFT_310377	NA	0.0295121	0.772	Exon (PHYSODRAFT_310377-t26_1/PHYSODRAFT_310377, exon 6 of 7)
PHYSODRAFT_476558	NA	0.0177828	0.656	Exon (PHYSODRAFT_472318-t26_1/PHYSODRAFT_472318, exon 1 of 2)
PHYSODRAFT_310419	NA	0.00194984	0.693	Exon (PHYSODRAFT_553533-t26_1/PHYSODRAFT_553533, exon 1 of 1)
PHYSODRAFT_471024	protein translation factor SUI1 homolog 2-like [Cucurbita moschata]	0.0057544	0.183	Exon (PHYSODRAFT_471024-t26_1/PHYSODRAFT_471024, exon 2 of 2)
PHYSODRAFT_467118	NA	0.0436516	0.305	Exon (PHYSODRAFT_295319-t26_1/PHYSODRAFT_295319, exon 1 of 9)
PHYSODRAFT_295340	histone H2A variant [Chlamydomonas reinhardtii]	0.0389045	0.166	Exon (PHYSODRAFT_295340-t26_1/PHYSODRAFT_295340, exon 3 of 3)
PHYSODRAFT_469590	kinesin-like protein KIF1A [Quercus suber]	0.0398107	-0.51	3' UTR
PHYSODRAFT_553606	transcription initiation factor TFIID subunit 1 isoform X1 [Ananas comosus]	0.0186209	-0.2	Exon (PHYSODRAFT_553606-t26_1/PHYSODRAFT_553606, exon 1 of 1)
PHYSODRAFT_553621	hypothetical protein CBR_g19347 [Chara braunii]	0.00144544	-0.628	Exon (PHYSODRAFT_553621-t26_1/PHYSODRAFT_553621, exon 1 of 6)
PHYSODRAFT_472659	Protease-associated (PA) RING/U-box zinc finger family protein [Klebsormidium nitens]	0.0389045	0.29	Exon (PHYSODRAFT_472659-t26_1/PHYSODRAFT_472659, exon 3 of 4)
PHYSODRAFT_553636	eukaryotic translation initiation factor 4E-1-like [Dendrobium catenatum]	0.0218776	0.376	Exon (PHYSODRAFT_538611-t26_1/PHYSODRAFT_538611, exon 3 of 3)
PHYSODRAFT_472163	hypothetical protein CHLRE_03g185650v5 [Chlamydomonas reinhardtii]	0.00363078	-0.372	Exon (PHYSODRAFT_553642-t26_1/PHYSODRAFT_553642, exon 1 of 1)
PHYSODRAFT_448712	U3 small nucleolar ribonucleoprotein protein MPP10 [Herrania umbratica]	0.0398107	-0.301	Exon (PHYSODRAFT_475850-t26_1/PHYSODRAFT_475850, exon 1 of 1)
PHYSODRAFT_353780	glutamate decarboxylase [Solanum pennellii]	0.0239883	-0.241	Exon (PHYSODRAFT_476379-t26_1/PHYSODRAFT_476379, exon 1 of 2)
PHYSODRAFT_553650	hypothetical protein AXG93_4280s1140 [Marchantia polymorpha subsp. ruderalis]	0.0389045	-0.369	Exon (PHYSODRAFT_553650-t26_1/PHYSODRAFT_553650, exon 2 of 2)
PHYSODRAFT_477669	NA	0.00109648	0.639	Exon (PHYSODRAFT_471396-t26_1/PHYSODRAFT_471396, exon 2 of 2)
PHYSODRAFT_536754	NA	0.00724436	-0.223	3' UTR
PHYSODRAFT_248250	NA	0.000239883	0.512	Exon (PHYSODRAFT_248250-t26_1/PHYSODRAFT_248250, exon 1 of 2)
PHYSODRAFT_353335	NA	0.00047863	0.733	3' UTR
PHYSODRAFT_469158	NA	8.91251e-06	-0.512	Exon (PHYSODRAFT_469158-t26_1/PHYSODRAFT_469158, exon 1 of 1)
PHYSODRAFT_553094	NA	0.000457088	-0.548	3' UTR
PHYSODRAFT_320600	NA	0.0263027	0.598	Exon (PHYSODRAFT_467222-t26_1/PHYSODRAFT_467222, exon 4 of 4)
PHYSODRAFT_283985	hypothetical protein SELMODRAFT_427199 [Selaginella moellendorffii]	0.040738	-0.271	5' UTR
PHYSODRAFT_348805	NA	0.0123027	0.241	3' UTR
PHYSODRAFT_283992	hypothetical protein CEUSTIGMA_g4006.t1 [Chlamydomonas eustigma]	0.00301995	0.306	5' UTR
PHYSODRAFT_320637	hypothetical protein CBR_g36802 [Chara braunii]	0.0107152	-0.481	Exon (PHYSODRAFT_320637-t26_1/PHYSODRAFT_320637, exon 1 of 1)
PHYSODRAFT_283995	Nucleoredoxin [Tetrabaena socialis]	0.00562341	0.296	Exon (PHYSODRAFT_283995-t26_1/PHYSODRAFT_283995, exon 1 of 1)
PHYSODRAFT_283996	DEAD-box ATP-dependent RNA helicase [Klebsormidium nitens]	0.0169824	0.104	3' UTR
PHYSODRAFT_348819	Dynein light chain 1, axonemal [Tetrabaena socialis]	0.00154882	-0.585	Exon (PHYSODRAFT_348819-t26_1/PHYSODRAFT_348819, exon 1 of 4)
PHYSODRAFT_353349	elongation factor 1-beta-like [Quercus suber]	0.00524807	-0.098	3' UTR
PHYSODRAFT_553175	C2 calcium-dependent membrane targeting [Cynara cardunculus var. scolymus]	0.00141254	0.225	Exon (PHYSODRAFT_553175-t26_1/PHYSODRAFT_553175, exon 1 of 1)
PHYSODRAFT_553175	C2 calcium-dependent membrane targeting [Cynara cardunculus var. scolymus]	0.00354813	0.522	Exon (PHYSODRAFT_553175-t26_1/PHYSODRAFT_553175, exon 1 of 1)
PHYSODRAFT_320741	FIP1[V]-like protein [Vitis vinifera]	0.000186209	-0.71	Exon (PHYSODRAFT_320741-t26_1/PHYSODRAFT_320741, exon 1 of 2)
PHYSODRAFT_348828	hypothetical protein KFL_000990090 [Klebsormidium nitens]	0.00074131	-0.669	3' UTR
PHYSODRAFT_386046	NA	0.0047863	0.845	Exon (PHYSODRAFT_475541-t26_1/PHYSODRAFT_475541, exon 1 of 2)
PHYSODRAFT_284033	cytochrome b-c1 complex subunit 7-2-like [Hevea brasiliensis]	0.00234423	-0.111	3' UTR
PHYSODRAFT_471476	hypothetical protein CEUSTIGMA_g9571.t1 [Chlamydomonas eustigma]	0.000239883	-0.737	Exon (PHYSODRAFT_471476-t26_1/PHYSODRAFT_471476, exon 2 of 2)
PHYSODRAFT_348851	putative phenylalanine--tRNA ligase alpha subunit [Chlorella sorokiniana]	0.0263027	-0.22	Exon (PHYSODRAFT_348851-t26_1/PHYSODRAFT_348851, exon 5 of 5)
PHYSODRAFT_353367	hypothetical protein VOLCADRAFT_120883 [Volvox carteri f. nagariensis]	2.0893e-08	-0.0817	3' UTR
PHYSODRAFT_293156	multisubstrate pseudouridine synthase 7 [Cicer arietinum]	0.0316228	-0.235	3' UTR
PHYSODRAFT_320933	phosphopantetheine adenylyltransferase 1 [Asparagus officinalis]	0.0011749	-0.305	Exon (PHYSODRAFT_320933-t26_1/PHYSODRAFT_320933, exon 4 of 4)
PHYSODRAFT_553793	predicted protein [Micromonas pusilla CCMP1545]	0.042658	-0.119	3' UTR
PHYSODRAFT_308562	NA	9.77237e-07	0.199	Exon (PHYSODRAFT_468663-t26_1/PHYSODRAFT_468663, exon 1 of 1)
PHYSODRAFT_466985	NA	0.00204174	-0.632	Exon (PHYSODRAFT_469371-t26_1/PHYSODRAFT_469371, exon 2 of 2)
PHYSODRAFT_348875	26S proteasome regulatory subunit N6 [Klebsormidium nitens]	0.0363078	0.238	Exon (PHYSODRAFT_348875-t26_1/PHYSODRAFT_348875, exon 5 of 6)
PHYSODRAFT_284062	NA	0.0416869	-0.145	Exon (PHYSODRAFT_284062-t26_1/PHYSODRAFT_284062, exon 3 of 3)
PHYSODRAFT_308593	uncharacterized protein LOC107433816 [Ziziphus jujuba]	0.000107152	1.63	Exon (PHYSODRAFT_308593-t26_1/PHYSODRAFT_308593, exon 1 of 4)
PHYSODRAFT_469747	uncharacterized protein LOC112940917 [Solanum lycopersicum]	0.00162181	-0.933	Exon (PHYSODRAFT_469747-t26_1/PHYSODRAFT_469747, exon 3 of 3)
PHYSODRAFT_358249	NA	1.20226e-06	-0.816	3' UTR
PHYSODRAFT_321093	NA	0.000588844	0.335	Exon (PHYSODRAFT_553882-t26_1/PHYSODRAFT_553882, exon 1 of 1)
PHYSODRAFT_284079	PREDICTED: 40S ribosomal protein S28-B [Pyrus x bretschneideri]	1e-13	-0.0632	3' UTR
PHYSODRAFT_353397	NA	0.0281838	0.979	3' UTR
PHYSODRAFT_293286	NA	0.018197	0.436	Exon (PHYSODRAFT_474929-t26_1/PHYSODRAFT_474929, exon 9 of 9)
PHYSODRAFT_538929	NA	0.000933254	-0.76	Exon (PHYSODRAFT_538929-t26_1/PHYSODRAFT_538929, exon 3 of 3)
PHYSODRAFT_321173	NA	0.000213796	0.509	Exon (PHYSODRAFT_477094-t26_1/PHYSODRAFT_477094, exon 9 of 9)
PHYSODRAFT_358269	NA	0.00562341	0.441	Exon (PHYSODRAFT_358269-t26_1/PHYSODRAFT_358269, exon 6 of 6)
PHYSODRAFT_553971	putative plasma membrane-type proton ATPase [Coccomyxa subellipsoidea C-169]	0.0354813	0.251	Exon (PHYSODRAFT_553971-t26_1/PHYSODRAFT_553971, exon 1 of 1)
PHYSODRAFT_321290	NA	1.20226e-06	0.296	Exon (PHYSODRAFT_321290-t26_1/PHYSODRAFT_321290, exon 1 of 1)
PHYSODRAFT_466826	NA	7.07946e-05	-0.308	3' UTR
PHYSODRAFT_308730	hypothetical protein SELMODRAFT_125458 [Selaginella moellendorffii]	0.00338844	-0.448	3' UTR
PHYSODRAFT_469313	uricase-like [Physcomitrella patens]	0.0269153	0.112	Exon (PHYSODRAFT_469313-t26_1/PHYSODRAFT_469313, exon 3 of 3)
PHYSODRAFT_321302	NA	0.000158489	0.261	Exon (PHYSODRAFT_473046-t26_1/PHYSODRAFT_473046, exon 2 of 2)
PHYSODRAFT_463462	Pre-mRNA cleavage/polyadenylation complex factor [Klebsormidium nitens]	0.0114815	1.08	Exon (PHYSODRAFT_463462-t26_1/PHYSODRAFT_463462, exon 1 of 3)
PHYSODRAFT_554026	serine/threonine protein kinase [Klebsormidium nitens]	0.0288403	0.247	Exon (PHYSODRAFT_554026-t26_1/PHYSODRAFT_554026, exon 2 of 3)
PHYSODRAFT_475602	NA	0.00229087	0.515	3' UTR
PHYSODRAFT_554052	calcium-dependent protein kinase 29 [Populus trichocarpa]	0.0323594	-0.19	Exon (PHYSODRAFT_554052-t26_1/PHYSODRAFT_554052, exon 5 of 6)
PHYSODRAFT_308773	Putative mitochondrial ribosomal protein L28 [Ostreococcus lucimarinus CCE9901]	0.00165959	0.505	Exon (PHYSODRAFT_308773-t26_1/PHYSODRAFT_308773, exon 1 of 1)
PHYSODRAFT_468130	PREDICTED: 1-phosphatidylinositol-3-phosphate 5-kinase FAB1B [Tarenaya hassleriana]	0.0018197	-0.542	Exon (PHYSODRAFT_468130-t26_1/PHYSODRAFT_468130, exon 2 of 2)
PHYSODRAFT_284122	NA	1.09648e-05	-0.0427	5' UTR
PHYSODRAFT_343641	PREDICTED: inactive non-canonical poly(A) RNA polymerase protein Trf4-2-like isoform X1 [Elaeis guineensis]	0.0251189	-0.706	3' UTR
PHYSODRAFT_476098	NA	0.0346737	-0.158	3' UTR
PHYSODRAFT_470333	cytochrome P450 704C1-like [Rosa chinensis]	0.0371535	0.461	Exon (PHYSODRAFT_470333-t26_1/PHYSODRAFT_470333, exon 1 of 1)
PHYSODRAFT_477273	NA	0.0416869	-0.299	Exon (PHYSODRAFT_469296-t26_1/PHYSODRAFT_469296, exon 15 of 15)
PHYSODRAFT_353446	putative UBP1-associated protein 2A [Helianthus annuus]	0.0338844	-0.287	3' UTR
PHYSODRAFT_392284	PREDICTED: UBP1-associated protein 2C [Beta vulgaris subsp. vulgaris]	0.0446684	0.681	Exon (PHYSODRAFT_392284-t26_1/PHYSODRAFT_392284, exon 1 of 2)
PHYSODRAFT_554223	NA	0.00812831	-0.138	3' UTR
PHYSODRAFT_247631	NA	0.0147911	0.141	Exon (PHYSODRAFT_247631-t26_1/PHYSODRAFT_247631, exon 2 of 4)
PHYSODRAFT_554256	PREDICTED: uncharacterized protein LOC103994337 [Musa acuminata subsp. malaccensis]	0.0245471	0.22	3' UTR
PHYSODRAFT_308937	predicted protein, partial [Micromonas commoda]	5.7544e-07	0.717	Exon (PHYSODRAFT_308938-t26_1/PHYSODRAFT_308938, exon 16 of 16)
PHYSODRAFT_554281	tRNA isopentenyltransferase [Zea mays]	0.00245471	1.41	3' UTR
PHYSODRAFT_554333	hypothetical protein MARPO_0041s0070 [Marchantia polymorpha]	0.0316228	0.348	Exon (PHYSODRAFT_554333-t26_1/PHYSODRAFT_554333, exon 1 of 1)
PHYSODRAFT_554337	hypothetical protein F511_12421 [Dorcoceras hygrometricum]	0.0025704	-0.17	3' UTR
PHYSODRAFT_472264	predicted protein [Ostreococcus lucimarinus CCE9901]	4.16869e-05	0.275	Exon (PHYSODRAFT_472264-t26_1/PHYSODRAFT_472264, exon 1 of 1)
PHYSODRAFT_554353	NA	0.0107152	-0.554	3' UTR
PHYSODRAFT_353474	hypothetical protein CBR_g51417 [Chara braunii]	0.000371535	0.0511	3' UTR
PHYSODRAFT_321768	NA	0.0346737	-0.308	Exon (PHYSODRAFT_321768-t26_1/PHYSODRAFT_321768, exon 1 of 1)
PHYSODRAFT_471379	NA	0.000645654	-1.16	Exon (PHYSODRAFT_471379-t26_1/PHYSODRAFT_471379, exon 3 of 3)
PHYSODRAFT_471649	NA	0.0229087	0.477	Exon (PHYSODRAFT_472216-t26_1/PHYSODRAFT_472216, exon 1 of 2)
PHYSODRAFT_474509	NA	0.0371535	0.445	Exon (PHYSODRAFT_474509-t26_1/PHYSODRAFT_474509, exon 1 of 1)
PHYSODRAFT_474509	NA	9.12011e-05	-0.494	3' UTR
PHYSODRAFT_309032	NA	0.0346737	-1.01	Exon (PHYSODRAFT_309032-t26_1/PHYSODRAFT_309032, exon 2 of 2)
PHYSODRAFT_353483	PREDICTED: 60S ribosomal protein L6-1-like [Tarenaya hassleriana]	2.34423e-07	-0.0976	3' UTR
PHYSODRAFT_353483	PREDICTED: 60S ribosomal protein L6-1-like [Tarenaya hassleriana]	0.000812831	0.083	Exon (PHYSODRAFT_353483-t26_1/PHYSODRAFT_353483, exon 1 of 3)
PHYSODRAFT_353485	NA	0.000537032	-0.0916	3' UTR
PHYSODRAFT_353485	NA	0.0186209	0.135	Exon (PHYSODRAFT_353485-t26_1/PHYSODRAFT_353485, exon 2 of 2)
PHYSODRAFT_353487	hypothetical protein COCSUDRAFT_60448 [Coccomyxa subellipsoidea C-169]	0.00645654	-0.434	5' UTR
PHYSODRAFT_466760	NA	0.0354813	0.64	Exon (PHYSODRAFT_466760-t26_1/PHYSODRAFT_466760, exon 1 of 2)
PHYSODRAFT_445056	NA	0.000251189	0.522	Exon (PHYSODRAFT_445056-t26_1/PHYSODRAFT_445056, exon 3 of 6)
PHYSODRAFT_551981	PREDICTED: zingipain-2-like [Nicotiana tomentosiformis]	0.000933254	1.19	Exon (PHYSODRAFT_551981-t26_1/PHYSODRAFT_551981, exon 2 of 2)
PHYSODRAFT_353502	NA	0.000245471	0.654	Exon (PHYSODRAFT_353502-t26_1/PHYSODRAFT_353502, exon 1 of 1)
PHYSODRAFT_551993	hypothetical protein AQUCO_02600355v1 [Aquilegia coerulea]	0.020893	-0.141	3' UTR
PHYSODRAFT_551996	NA	0.0467735	0.842	Exon (PHYSODRAFT_321944-t26_1/PHYSODRAFT_321944, exon 6 of 7)
PHYSODRAFT_293856	NA	0.0060256	1.33	Exon (PHYSODRAFT_293856-t26_1/PHYSODRAFT_293856, exon 1 of 1)
PHYSODRAFT_353505	NA	0.00794328	-0.226	3' UTR
PHYSODRAFT_353505	NA	8.31764e-05	0.783	Exon (PHYSODRAFT_248423-t26_1/PHYSODRAFT_248423, exon 4 of 4)
PHYSODRAFT_467675	NA	0.00870964	-0.634	Exon (PHYSODRAFT_467675-t26_1/PHYSODRAFT_467675, exon 1 of 1)
PHYSODRAFT_248457	WD40 repeat nucleolar protein Bop1 [Klebsormidium nitens]	0.0457088	0.67	Exon (PHYSODRAFT_248457-t26_1/PHYSODRAFT_248457, exon 2 of 5)
PHYSODRAFT_537026	PREDICTED: probable E3 ubiquitin-protein ligase RHB1A [Ipomoea nil]	0.0074131	-0.844	3' UTR
PHYSODRAFT_353517	hypothetical protein F511_16206 [Dorcoceras hygrometricum]	0.0204174	0.214	5' UTR
PHYSODRAFT_537041	hypothetical protein KFL_001060280 [Klebsormidium nitens]	0.00354813	0.706	3' UTR
PHYSODRAFT_322010	NA	0.0288403	-0.448	Exon (PHYSODRAFT_322010-t26_1/PHYSODRAFT_322010, exon 1 of 3)
PHYSODRAFT_353522	NA	0.00144544	0.26	5' UTR
PHYSODRAFT_284255	yip1 domain-containing protein [Artemisia annua]	0.030903	-0.246	Exon (PHYSODRAFT_552116-t26_1/PHYSODRAFT_552116, exon 1 of 1)
PHYSODRAFT_552116	heat shock cognate 70 kDa protein-like [Manihot esculenta]	0.0218776	0.559	Exon (PHYSODRAFT_552116-t26_1/PHYSODRAFT_552116, exon 1 of 1)
PHYSODRAFT_466622	NA	0.0020893	0.645	Exon (PHYSODRAFT_466622-t26_1/PHYSODRAFT_466622, exon 4 of 7)
PHYSODRAFT_475194	PREDICTED: protein HOMOLOG OF MAMMALIAN LYST-INTERACTING PROTEIN 5-like [Daucus carota subsp. sativus]	0.011749	-0.414	Exon (PHYSODRAFT_475194-t26_1/PHYSODRAFT_475194, exon 5 of 6)
PHYSODRAFT_552160	NA	0.00891251	-0.661	Exon (PHYSODRAFT_552160-t26_1/PHYSODRAFT_552160, exon 2 of 2)
PHYSODRAFT_309294	unnamed protein product [Coffea canephora]	0.00851138	-1.62	Exon (PHYSODRAFT_309294-t26_1/PHYSODRAFT_309294, exon 3 of 3)
PHYSODRAFT_309294	unnamed protein product [Coffea canephora]	0.0416869	0.574	Exon (PHYSODRAFT_309294-t26_1/PHYSODRAFT_309294, exon 1 of 3)
PHYSODRAFT_475693	PREDICTED: uncharacterized protein LOC102715683 [Oryza brachyantha]	0.0186209	0.871	Exon (PHYSODRAFT_475672-t26_1/PHYSODRAFT_475672, exon 2 of 2)
PHYSODRAFT_284271	histone H2B, partial [Chlamydomonas reinhardtii]	0.0239883	-0.181	3' UTR
PHYSODRAFT_552221	NA	0.0380189	-0.15	3' UTR
PHYSODRAFT_322170	NA	0.0158489	-0.252	Exon (PHYSODRAFT_322170-t26_1/PHYSODRAFT_322170, exon 2 of 3)
PHYSODRAFT_353552	elongation factor EF-3 [Coccomyxa subellipsoidea C-169]	0.000489779	0.25	Exon (PHYSODRAFT_353552-t26_1/PHYSODRAFT_353552, exon 1 of 1)
PHYSODRAFT_552293	predicted protein [Hordeum vulgare subsp. vulgare]	0.030903	0.506	Exon (PHYSODRAFT_552293-t26_1/PHYSODRAFT_552293, exon 1 of 1)
PHYSODRAFT_552294	NA	0.0323594	-0.44	3' UTR
PHYSODRAFT_467832	NA	0.000389045	0.472	Exon (PHYSODRAFT_467832-t26_1/PHYSODRAFT_467832, exon 1 of 1)
PHYSODRAFT_473423	NA	0.00851138	-1.2	Exon (PHYSODRAFT_473423-t26_1/PHYSODRAFT_473423, exon 1 of 1)
PHYSODRAFT_248212	NA	0.0323594	1.03	Exon (PHYSODRAFT_248130-t26_1/PHYSODRAFT_248130, exon 1 of 1)
PHYSODRAFT_284310	serine/threonine protein kinase [Klebsormidium nitens]	0.00851138	-0.23	3' UTR
PHYSODRAFT_284310	serine/threonine protein kinase [Klebsormidium nitens]	0.00501187	-0.467	Exon (PHYSODRAFT_284310-t26_1/PHYSODRAFT_284310, exon 1 of 1)
PHYSODRAFT_470887	NA	0.0316228	0.609	Exon (PHYSODRAFT_469800-t26_1/PHYSODRAFT_469800, exon 3 of 3)
PHYSODRAFT_284317	mitochondrial import inner membrane translocon protein [Klebsormidium nitens]	0.00794328	-0.217	3' UTR
PHYSODRAFT_552395	DNA-directed RNA polymerase II subunit 4 [Selaginella moellendorffii]	0.0213796	-0.296	Exon (PHYSODRAFT_552395-t26_1/PHYSODRAFT_552395, exon 1 of 3)
PHYSODRAFT_474748	predicted protein [Hordeum vulgare subsp. vulgare]	0.00588844	0.997	Exon (PHYSODRAFT_474748-t26_1/PHYSODRAFT_474748, exon 3 of 3)
PHYSODRAFT_441990	NA	0.000812831	-1.54	Exon (PHYSODRAFT_441990-t26_1/PHYSODRAFT_441990, exon 1 of 2)
PHYSODRAFT_537442	hypothetical protein CEUSTIGMA_g348.t1 [Chlamydomonas eustigma]	0.0011749	-0.318	3' UTR
PHYSODRAFT_294259	NA	0.0131826	0.371	Exon (PHYSODRAFT_466962-t26_1/PHYSODRAFT_466962, exon 15 of 16)
PHYSODRAFT_353600	NA	0.000446684	0.296	3' UTR
PHYSODRAFT_537494	hypothetical protein AALP_AA4G085200 [Arabis alpina]	0.00177828	-0.195	3' UTR
PHYSODRAFT_294311	NA	0.0331131	0.706	3' UTR
PHYSODRAFT_353608	PREDICTED: phospholipase D Y-like [Fragaria vesca subsp. vesca]	0.0489779	-0.204	3' UTR
PHYSODRAFT_373402	Serine threonine-kinase CTR1 [Micractinium conductrix]	0.0030903	-0.842	Exon (PHYSODRAFT_373402-t26_1/PHYSODRAFT_373402, exon 1 of 1)
PHYSODRAFT_322666	NA	0.0323594	0.653	Exon (PHYSODRAFT_322666-t26_1/PHYSODRAFT_322666, exon 1 of 5)
PHYSODRAFT_284386	NA	0.0436516	0.266	3' UTR
PHYSODRAFT_353616	NA	0.0204174	0.869	Exon (PHYSODRAFT_246237-t26_1/PHYSODRAFT_246237, exon 2 of 2)
PHYSODRAFT_552670	NA	1.09648e-06	0.339	Exon (PHYSODRAFT_552670-t26_1/PHYSODRAFT_552670, exon 1 of 1)
PHYSODRAFT_476521	TPA_inf: CCAAT-box binding factor HAP3-like protein [Selaginella moellendorffii]	0.00724436	0.174	Exon (PHYSODRAFT_476521-t26_1/PHYSODRAFT_476521, exon 1 of 1)
PHYSODRAFT_353635	60S ribosomal protein L32-1 [Selaginella moellendorffii]	5.88844e-05	0.046	3' UTR
PHYSODRAFT_309785	serine/threonine-protein kinase AtPK2/AtPK19-like [Cynara cardunculus var. scolymus]	0.000251189	-0.186	Exon (PHYSODRAFT_472939-t26_1/PHYSODRAFT_472939, exon 5 of 6)
PHYSODRAFT_284463	NA	0.0017378	-0.168	3' UTR
PHYSODRAFT_322981	NA	0.00776247	-0.0768	3' UTR
PHYSODRAFT_284465	predicted protein [Hordeum vulgare subsp. vulgare]	2.81838e-06	-0.113	5' UTR
PHYSODRAFT_552775	CDF membrane isoform B [Chlorella sorokiniana]	0.0316228	0.575	Exon (PHYSODRAFT_552775-t26_1/PHYSODRAFT_552775, exon 1 of 1)
PHYSODRAFT_470148	uncharacterized protein LOC100273582 [Zea mays]	0.0218776	-0.428	Exon (PHYSODRAFT_470148-t26_1/PHYSODRAFT_470148, exon 6 of 6)
PHYSODRAFT_473306	ATPase family AAA domain-containing protein 1-like isoform X1 [Cicer arietinum]	0.000630957	0.663	Exon (PHYSODRAFT_473306-t26_1/PHYSODRAFT_473306, exon 3 of 3)
PHYSODRAFT_323069	hypothetical protein AXG93_702s1100 [Marchantia polymorpha subsp. ruderalis]	3.89045e-05	0.256	Exon (PHYSODRAFT_323069-t26_1/PHYSODRAFT_323069, exon 1 of 3)
PHYSODRAFT_469828	NA	0.0144544	-0.553	Exon (PHYSODRAFT_469828-t26_1/PHYSODRAFT_469828, exon 4 of 5)
PHYSODRAFT_467373	NA	0.0131826	0.182	Exon (PHYSODRAFT_467373-t26_1/PHYSODRAFT_467373, exon 2 of 2)
PHYSODRAFT_467373	NA	0.00416869	1.13	Exon (PHYSODRAFT_474685-t26_1/PHYSODRAFT_474685, exon 1 of 1)
PHYSODRAFT_284485	PREDICTED: oxygen-dependent choline dehydrogenase-like [Gossypium hirsutum]	0.00213796	0.404	Exon (PHYSODRAFT_284485-t26_1/PHYSODRAFT_284485, exon 1 of 1)
PHYSODRAFT_467022	NA	0.00812831	-0.366	Exon (PHYSODRAFT_405105-t26_1/PHYSODRAFT_405105, exon 2 of 2)
PHYSODRAFT_t178	NA	0.0102329	1.21	Exon (PHYSODRAFT_475091-t26_1/PHYSODRAFT_475091, exon 2 of 2)
PHYSODRAFT_323195	DEAD-box ATP-dependent RNA helicase 37-like [Micractinium conductrix]	0.0213796	0.136	Exon (PHYSODRAFT_323195-t26_1/PHYSODRAFT_323195, exon 1 of 1)
PHYSODRAFT_294733	uncharacterized protein LOC4334188 [Oryza sativa Japonica Group]	0.0154882	0.447	Exon (PHYSODRAFT_294733-t26_1/PHYSODRAFT_294733, exon 1 of 1)
PHYSODRAFT_552896	GTP-binding protein gtr2-like [Quercus suber]	0.000288403	0.471	Exon (PHYSODRAFT_552896-t26_1/PHYSODRAFT_552896, exon 7 of 9)
PHYSODRAFT_284505	NA	0.0165959	-0.346	3' UTR
PHYSODRAFT_472228	NA	0.00158489	-0.339	3' UTR
PHYSODRAFT_472228	NA	0.0141254	-0.268	Exon (PHYSODRAFT_344101-t26_1/PHYSODRAFT_344101, exon 2 of 2)
PHYSODRAFT_353688	OSJNBb0040D15.1 [Oryza sativa Japonica Group]	0.0229087	-0.168	3' UTR
PHYSODRAFT_475454	NA	0.0416869	-0.321	Exon (PHYSODRAFT_475454-t26_1/PHYSODRAFT_475454, exon 4 of 4)
PHYSODRAFT_353690	flagellar outer dynein arm light chain 5 [Micromonas pusilla CCMP1545]	0.00630957	0.4	5' UTR
PHYSODRAFT_472758	NA	0.000891251	1.51	Exon (PHYSODRAFT_472758-t26_1/PHYSODRAFT_472758, exon 5 of 5)
PHYSODRAFT_284523	NA	0.0323594	0.566	Exon (PHYSODRAFT_310001-t26_1/PHYSODRAFT_310001, exon 2 of 2)
PHYSODRAFT_353696	dnaJ homolog subfamily B member 13-like [Durio zibethinus]	0.000251189	0.252	3' UTR
PHYSODRAFT_476031	hypothetical protein CHLNCDRAFT_142389 [Chlorella variabilis]	4.67735e-06	-1.12	Exon (PHYSODRAFT_476031-t26_1/PHYSODRAFT_476031, exon 2 of 2)
PHYSODRAFT_358752	NA	0.042658	-0.251	3' UTR
PHYSODRAFT_476935	25S rRNA (cytosine-C(5))-methyltransferase nop2-like [Physcomitrella patens]	0.0295121	-0.764	Exon (PHYSODRAFT_476935-t26_1/PHYSODRAFT_476935, exon 1 of 1)
PHYSODRAFT_552991	NA	0.017378	0.509	Exon (PHYSODRAFT_323353-t26_1/PHYSODRAFT_323353, exon 7 of 14)
PHYSODRAFT_353702	ran-binding protein M homolog isoform X1 [Phoenix dactylifera]	4.89779e-06	-0.379	3' UTR
PHYSODRAFT_353704	60S ribosomal protein L23A [Brachypodium distachyon]	6.30957e-13	-0.13	3' UTR
PHYSODRAFT_353704	60S ribosomal protein L23A [Brachypodium distachyon]	4.2658e-07	-0.073	Exon (PHYSODRAFT_353704-t26_1/PHYSODRAFT_353704, exon 1 of 2)
PHYSODRAFT_538125	DEAD-box ATP-dependent RNA helicase 20 [Chlorella sorokiniana]	7.58578e-05	-0.2	3' UTR
PHYSODRAFT_538125	DEAD-box ATP-dependent RNA helicase 20 [Chlorella sorokiniana]	0.00194984	-0.153	5' UTR
PHYSODRAFT_476772	NA	0.000724436	-0.469	Exon (PHYSODRAFT_476772-t26_1/PHYSODRAFT_476772, exon 1 of 1)
PHYSODRAFT_353725	hypothetical protein CBR_g38273 [Chara braunii]	9.54993e-05	0.208	3' UTR
PHYSODRAFT_358803	hypothetical protein B296_00006477 [Ensete ventricosum]	0.0446684	0.46	Exon (PHYSODRAFT_467756-t26_1/PHYSODRAFT_467756, exon 5 of 5)
PHYSODRAFT_323539	NA	0.0169824	-0.695	Exon (PHYSODRAFT_323539-t26_1/PHYSODRAFT_323539, exon 1 of 1)
PHYSODRAFT_258410	chaperone protein dnaJ 15 [Amborella trichopoda]	1.25893e-15	-0.346	3' UTR
PHYSODRAFT_470641	phospho-2-dehydro-3-deoxyheptonate aldolase, tyrosine-inhibited-like [Quercus suber]	0.0380189	0.687	Exon (PHYSODRAFT_473153-t26_1/PHYSODRAFT_473153, exon 3 of 3)
PHYSODRAFT_470641	phospho-2-dehydro-3-deoxyheptonate aldolase, tyrosine-inhibited-like [Quercus suber]	0.0213796	0.44	Exon (PHYSODRAFT_473153-t26_1/PHYSODRAFT_473153, exon 2 of 3)
PHYSODRAFT_477416	hypothetical protein CBR_g10910 [Chara braunii]	8.51138e-07	0.436	Exon (PHYSODRAFT_477416-t26_1/PHYSODRAFT_477416, exon 3 of 3)
PHYSODRAFT_553302	hypothetical protein ARALYDRAFT_486660 [Arabidopsis lyrata subsp. lyrata]	0.0398107	0.461	Exon (PHYSODRAFT_553302-t26_1/PHYSODRAFT_553302, exon 7 of 7)
PHYSODRAFT_323654	polyol transporter 5-like [Durio zibethinus]	0.0234423	0.871	Exon (PHYSODRAFT_323654-t26_1/PHYSODRAFT_323654, exon 3 of 3)
PHYSODRAFT_472522	NA	0.017378	0.523	Exon (PHYSODRAFT_468819-t26_1/PHYSODRAFT_468819, exon 5 of 5)
PHYSODRAFT_353738	histone H1-like [Cynara cardunculus var. scolymus]	0.0263027	0.0493	3' UTR
PHYSODRAFT_385425	two-component response regulator-like protein APRR1 isoform X2 [Cinnamomum micranthum f. kanehirae]	0.0131826	1.41	Exon (PHYSODRAFT_385425-t26_1/PHYSODRAFT_385425, exon 1 of 1)
PHYSODRAFT_295131	NA	0.00338844	0.412	Exon (PHYSODRAFT_295131-t26_1/PHYSODRAFT_295131, exon 1 of 2)
PHYSODRAFT_472150	SCP-like extracellular [Chlorella sorokiniana]	0.0229087	-1.25	Exon (PHYSODRAFT_472150-t26_1/PHYSODRAFT_472150, exon 1 of 1)
PHYSODRAFT_553371	NA	0.0114815	0.253	3' UTR
PHYSODRAFT_474019	predicted protein [Hordeum vulgare subsp. vulgare]	0.0194984	1.07	Exon (PHYSODRAFT_349499-t26_1/PHYSODRAFT_349499, exon 5 of 5)
PHYSODRAFT_472166	probable alpha,alpha-trehalose-phosphate synthase [UDP-forming] 9 [Ricinus communis]	0.00758578	-1.09	Exon (PHYSODRAFT_472166-t26_1/PHYSODRAFT_472166, exon 1 of 3)
PHYSODRAFT_295188	NA	0.000588844	0.363	Exon (PHYSODRAFT_472843-t26_1/PHYSODRAFT_472843, exon 1 of 1)
PHYSODRAFT_353751	26S proteasome non-ATPase regulatory subunit 12 [Micractinium conductrix]	0.0151356	-0.21	3' UTR
PHYSODRAFT_553424	signal recognition particle receptor subunit beta-like [Chlorella sorokiniana]	0.018197	0.301	Exon (PHYSODRAFT_344241-t26_1/PHYSODRAFT_344241, exon 4 of 6)
PHYSODRAFT_310343	NA	0.0436516	-0.273	Exon (PHYSODRAFT_310343-t26_1/PHYSODRAFT_310343, exon 1 of 1)
PHYSODRAFT_263956	NA	0.00794328	0.82	Exon (PHYSODRAFT_263956-t26_1/PHYSODRAFT_263956, exon 4 of 4)
PHYSODRAFT_310361	NA	0.0112202	-0.198	Exon (PHYSODRAFT_310361-t26_1/PHYSODRAFT_310361, exon 1 of 1)
PHYSODRAFT_323838	NA	0.00588844	-0.104	3' UTR
PHYSODRAFT_353757	cysteine endopeptidase [Micromonas commoda]	0.00263027	-0.833	Exon (PHYSODRAFT_553473-t26_1/PHYSODRAFT_553473, exon 3 of 3)
PHYSODRAFT_471749	Transducin beta-like protein [Actinidia chinensis var. chinensis]	0.0194984	-0.478	Exon (PHYSODRAFT_471749-t26_1/PHYSODRAFT_471749, exon 6 of 7)
PHYSODRAFT_471854	NA	0.00363078	0.186	Exon (PHYSODRAFT_471854-t26_1/PHYSODRAFT_471854, exon 1 of 2)
PHYSODRAFT_263989	NA	0.0218776	0.197	Exon (PHYSODRAFT_263989-t26_1/PHYSODRAFT_263989, exon 2 of 4)
PHYSODRAFT_470518	NA	0.00363078	-0.747	Exon (PHYSODRAFT_470518-t26_1/PHYSODRAFT_470518, exon 1 of 2)
PHYSODRAFT_284638	NA	0.0281838	-0.162	3' UTR
PHYSODRAFT_323948	arm repeat protein interacting with abf2-like protein [Trifolium pratense]	0.0194984	0.299	Exon (PHYSODRAFT_323948-t26_1/PHYSODRAFT_323948, exon 10 of 11)
PHYSODRAFT_538565	predicted protein [Bathycoccus prasinos]	1e-10	0.536	3' UTR
PHYSODRAFT_310464	hypothetical protein MIMGU_mgv1a002019mg [Erythranthe guttata]	1.31826e-05	-0.34	3' UTR
PHYSODRAFT_383555	predicted protein [Micromonas commoda]	0.0446684	0.909	Exon (PHYSODRAFT_324006-t26_1/PHYSODRAFT_324006, exon 2 of 2)
PHYSODRAFT_538595	NA	0.0040738	-0.33	3' UTR
PHYSODRAFT_284648	phosphatidylinositol 4-phosphate 5-kinase 2-like isoform X3 [Aegilops tauschii subsp. tauschii]	0.0112202	-0.748	Exon (PHYSODRAFT_295406-t26_1/PHYSODRAFT_295406, exon 5 of 5)
PHYSODRAFT_353776	60S ribosomal protein L15-1-like [Physcomitrella patens]	8.12831e-10	-0.0971	3' UTR
PHYSODRAFT_353776	60S ribosomal protein L15-1-like [Physcomitrella patens]	7.94328e-24	0.146	5' UTR
PHYSODRAFT_468587	uncharacterized protein LOC112275685 [Physcomitrella patens]	0.000870964	-0.569	Exon (PHYSODRAFT_468587-t26_1/PHYSODRAFT_468587, exon 4 of 6)
PHYSODRAFT_295421	NA	5.49541e-05	0.186	Exon (PHYSODRAFT_349585-t26_1/PHYSODRAFT_349585, exon 2 of 2)
PHYSODRAFT_295421	NA	0.0125893	0.074	Exon (PHYSODRAFT_349585-t26_1/PHYSODRAFT_349585, exon 2 of 2)
PHYSODRAFT_324122	NA	0.00354813	-0.757	Exon (PHYSODRAFT_388033-t26_1/PHYSODRAFT_388033, exon 1 of 1)
PHYSODRAFT_539415	NA	0.0169824	-0.293	3' UTR
PHYSODRAFT_310585	protein-S-isoprenylcysteine O-methyltransferase [Klebsormidium nitens]	2.51189e-18	-0.295	3' UTR
PHYSODRAFT_483737	protein PHOTOPERIOD-INDEPENDENT EARLY FLOWERING 1-like [Coffea arabica]	0.0281838	-0.399	Exon (PHYSODRAFT_483737-t26_1/PHYSODRAFT_483737, exon 1 of 3)
PHYSODRAFT_353787	NA	0.00331131	-0.653	Exon (PHYSODRAFT_483737-t26_1/PHYSODRAFT_483737, exon 3 of 3)
PHYSODRAFT_554542	unnamed protein product, partial [Vitis vinifera]	0.0398107	0.137	3' UTR
PHYSODRAFT_483993	hypothetical protein AALP_AA7G258400 [Arabis alpina]	0.000645654	0.533	3' UTR
PHYSODRAFT_358973	lactate/malate dehydrogenase [Helicosporidium sp. ATCC 50920]	0.00758578	-0.944	Exon (PHYSODRAFT_295598-t26_1/PHYSODRAFT_295598, exon 1 of 1)
PHYSODRAFT_251189	NA	0.0134896	-0.0823	3' UTR
PHYSODRAFT_555768	hypothetical protein GPECTOR_3g329 [Gonium pectorale]	0.00165959	0.412	Exon (PHYSODRAFT_555768-t26_1/PHYSODRAFT_555768, exon 1 of 2)
PHYSODRAFT_540589	serine/threonine-protein kinase STY46-like [Physcomitrella patens]	0.0109648	-0.823	3' UTR
PHYSODRAFT_540605	NA	0.00042658	-0.0612	3' UTR
PHYSODRAFT_482960	NA	0.00177828	0.308	Exon (PHYSODRAFT_479839-t26_1/PHYSODRAFT_479839, exon 6 of 6)
PHYSODRAFT_295628	NA	0.000501187	-1.12	Exon (PHYSODRAFT_295628-t26_1/PHYSODRAFT_295628, exon 1 of 1)
PHYSODRAFT_540634	eukaryotic translation initiation factor eIF-4G [Klebsormidium nitens]	0.000229087	0.566	3' UTR
PHYSODRAFT_284701	hypothetical protein MARPO_0099s0032 [Marchantia polymorpha]	0.0371535	-0.577	3' UTR
PHYSODRAFT_459024	hypothetical protein CHLRE_16g682475v5 [Chlamydomonas reinhardtii]	0.047863	0.843	Exon (PHYSODRAFT_459024-t26_1/PHYSODRAFT_459024, exon 1 of 1)
PHYSODRAFT_487824	NA	0.0316228	-0.346	Exon (PHYSODRAFT_555831-t26_1/PHYSODRAFT_555831, exon 2 of 2)
PHYSODRAFT_284704	NA	0.0020893	0.149	3' UTR
PHYSODRAFT_353812	PREDICTED: calreticulin-like [Gossypium hirsutum]	0.00338844	-0.0742	3' UTR
PHYSODRAFT_310709	digestive organ expansion factor homolog isoform X3 [Morus notabilis]	0.0251189	-0.331	Exon (PHYSODRAFT_310709-t26_1/PHYSODRAFT_310709, exon 1 of 1)
PHYSODRAFT_310709	digestive organ expansion factor homolog isoform X3 [Morus notabilis]	0.0269153	0.946	Exon (PHYSODRAFT_310709-t26_1/PHYSODRAFT_310709, exon 1 of 1)
PHYSODRAFT_295801	NA	0.0123027	0.836	Exon (PHYSODRAFT_295801-t26_1/PHYSODRAFT_295801, exon 1 of 1)
PHYSODRAFT_484093	LOW QUALITY PROTEIN: bidirectional sugar transporter SWEET15 [Ricinus communis]	0.0165959	0.378	Exon (PHYSODRAFT_484093-t26_1/PHYSODRAFT_484093, exon 1 of 1)
PHYSODRAFT_257971	hypothetical protein MARPO_0032s0119 [Marchantia polymorpha]	2.5704e-05	1.02	Exon (PHYSODRAFT_257971-t26_1/PHYSODRAFT_257971, exon 1 of 3)
PHYSODRAFT_324649	NA	7.94328e-05	-0.392	Exon (PHYSODRAFT_257971-t26_1/PHYSODRAFT_257971, exon 3 of 3)
PHYSODRAFT_556164	NA	0.0131826	-0.721	Exon (PHYSODRAFT_556164-t26_1/PHYSODRAFT_556164, exon 2 of 2)
PHYSODRAFT_485826	NA	0.00354813	0.82	Exon (PHYSODRAFT_485826-t26_1/PHYSODRAFT_485826, exon 4 of 4)
PHYSODRAFT_310777	NA	0.0165959	-0.307	Exon (PHYSODRAFT_310777-t26_1/PHYSODRAFT_310777, exon 1 of 1)
PHYSODRAFT_324742	NA	0.000346737	1.37	Exon (PHYSODRAFT_324742-t26_1/PHYSODRAFT_324742, exon 1 of 1)
PHYSODRAFT_344450	NA	2.88403e-06	-0.763	Exon (PHYSODRAFT_344450-t26_1/PHYSODRAFT_344450, exon 3 of 4)
PHYSODRAFT_484339	putative transcription elongation factor SPT5 homolog 1 isoform X1 [Physcomitrella patens]	0.000724436	-0.335	Exon (PHYSODRAFT_484339-t26_1/PHYSODRAFT_484339, exon 1 of 1)
PHYSODRAFT_310834	NA	0.00588844	-0.358	Exon (PHYSODRAFT_484339-t26_1/PHYSODRAFT_484339, exon 1 of 1)
PHYSODRAFT_284752	histone H3-like centromeric protein CSE4 [Oryza sativa Japonica Group]	0.00223872	-1.05	3' UTR
PHYSODRAFT_310868	NA	0.00524807	1.1	3' UTR
PHYSODRAFT_480274	NA	0.00501187	-0.69	Exon (PHYSODRAFT_295931-t26_1/PHYSODRAFT_295931, exon 7 of 9)
PHYSODRAFT_310856	ubiquitin-like protein 5 [Ricinus communis]	0.00524807	0.265	Exon (PHYSODRAFT_310856-t26_1/PHYSODRAFT_310856, exon 1 of 1)
PHYSODRAFT_485233	NA	0.0371535	-0.445	Exon (PHYSODRAFT_255066-t26_1/PHYSODRAFT_255066, exon 5 of 5)
PHYSODRAFT_295949	hypothetical protein BHE74_00000187 [Ensete ventricosum]	0.0389045	-0.121	3' UTR
PHYSODRAFT_295949	hypothetical protein BHE74_00000187 [Ensete ventricosum]	0.00165959	0.248	Exon (PHYSODRAFT_295949-t26_1/PHYSODRAFT_295949, exon 1 of 1)
PHYSODRAFT_556303	NA	0.00263027	0.412	Exon (PHYSODRAFT_556303-t26_1/PHYSODRAFT_556303, exon 1 of 1)
PHYSODRAFT_353855	NA	6.91831e-05	0.435	3' UTR
PHYSODRAFT_359074	SNF1-related protein kinase catalytic subunit alpha like [Actinidia chinensis var. chinensis]	0.0301995	0.213	3' UTR
PHYSODRAFT_485575	NA	0.00239883	-0.855	Exon (PHYSODRAFT_485575-t26_1/PHYSODRAFT_485575, exon 1 of 1)
PHYSODRAFT_482111	NA	0.000281838	-0.435	Exon (PHYSODRAFT_482111-t26_1/PHYSODRAFT_482111, exon 1 of 2)
PHYSODRAFT_477968	hypothetical protein DM860_008759 [Cuscuta australis]	0.0245471	-0.315	Exon (PHYSODRAFT_477968-t26_1/PHYSODRAFT_477968, exon 9 of 9)
PHYSODRAFT_353865	ribose-phosphate pyrophosphokinase 1 [Manihot esculenta]	0.0128825	-0.199	3' UTR
PHYSODRAFT_479847	NA	0.00977237	-0.688	3' UTR
PHYSODRAFT_541353	omega-amidase [Monoraphidium neglectum]	0.00138038	-0.254	3' UTR
PHYSODRAFT_487753	serine/threonine-protein kinase AtPK2/AtPK19-like [Durio zibethinus]	0.0229087	0.372	Exon (PHYSODRAFT_487753-t26_1/PHYSODRAFT_487753, exon 12 of 12)
PHYSODRAFT_485543	NA	0.042658	0.218	Exon (PHYSODRAFT_485543-t26_1/PHYSODRAFT_485543, exon 2 of 2)
PHYSODRAFT_478970	NA	0.020893	-0.467	Exon (PHYSODRAFT_482204-t26_1/PHYSODRAFT_482204, exon 2 of 2)
PHYSODRAFT_478669	NA	0.00165959	-0.266	3' UTR
PHYSODRAFT_486839	NA	0.00831764	0.737	Exon (PHYSODRAFT_486839-t26_1/PHYSODRAFT_486839, exon 1 of 4)
PHYSODRAFT_487939	18S rRNA biogenesis RCL1 [Chlorella sorokiniana]	0.0301995	0.904	Exon (PHYSODRAFT_487939-t26_1/PHYSODRAFT_487939, exon 1 of 1)
PHYSODRAFT_482464	NA	8.12831e-05	-0.574	3' UTR
PHYSODRAFT_324988	hypothetical protein MARPO_0085s0035 [Marchantia polymorpha]	0.00691831	-0.815	Exon (PHYSODRAFT_324988-t26_1/PHYSODRAFT_324988, exon 1 of 1)
PHYSODRAFT_296098	NA	0.0245471	0.237	Exon (PHYSODRAFT_478442-t26_1/PHYSODRAFT_478442, exon 10 of 11)
PHYSODRAFT_483561	WD repeat domain-containing 83 [Chlorella sorokiniana]	0.00281838	0.775	Exon (PHYSODRAFT_541479-t26_1/PHYSODRAFT_541479, exon 1 of 1)
PHYSODRAFT_485067	NA	0.0371535	0.738	Exon (PHYSODRAFT_485067-t26_1/PHYSODRAFT_485067, exon 2 of 5)
PHYSODRAFT_484903	NA	0.00165959	-0.303	Exon (PHYSODRAFT_325085-t26_1/PHYSODRAFT_325085, exon 3 of 3)
PHYSODRAFT_353893	hypothetical protein CDL15_Pgr000943 [Punica granatum]	0.042658	0.215	Exon (PHYSODRAFT_353893-t26_1/PHYSODRAFT_353893, exon 3 of 6)
PHYSODRAFT_284823	polyubiquitin [Apium graveolens]	6.30957e-11	-0.297	3' UTR
PHYSODRAFT_419541	NA	0.00213796	-0.229	3' UTR
PHYSODRAFT_325128	histone acetyltransferase HAC1-like protein [Cinnamomum micranthum f. kanehirae]	0.0141254	-0.491	Exon (PHYSODRAFT_325128-t26_1/PHYSODRAFT_325128, exon 1 of 4)
PHYSODRAFT_541580	hypothetical protein CEUSTIGMA_g2452.t1 [Chlamydomonas eustigma]	0.00691831	0.186	5' UTR
PHYSODRAFT_483229	Ankyrin repeat [Ostreococcus tauri]	0.025704	0.121	3' UTR
PHYSODRAFT_344593	NA	0.0398107	-0.572	Exon (PHYSODRAFT_325170-t26_1/PHYSODRAFT_325170, exon 4 of 4)
PHYSODRAFT_353904	putative disulphide isomerase, partial [Solanum tuberosum]	0.0288403	-0.0923	3' UTR
PHYSODRAFT_349821	NA	0.0281838	-0.173	Exon (PHYSODRAFT_349821-t26_1/PHYSODRAFT_349821, exon 1 of 2)
PHYSODRAFT_556671	LexA/Signal peptidase [Coccomyxa subellipsoidea C-169]	0.00102329	0.586	Exon (PHYSODRAFT_484998-t26_1/PHYSODRAFT_484998, exon 2 of 2)
PHYSODRAFT_556671	LexA/Signal peptidase [Coccomyxa subellipsoidea C-169]	0.0371535	-0.348	Exon (PHYSODRAFT_556671-t26_1/PHYSODRAFT_556671, exon 1 of 1)
PHYSODRAFT_349825	hypothetical protein CDL15_Pgr011934 [Punica granatum]	0.00346737	0.587	Exon (PHYSODRAFT_349825-t26_1/PHYSODRAFT_349825, exon 2 of 2)
PHYSODRAFT_284863	50S ribosomal protein L20 [Auxenochlorella protothecoides]	0.0190546	0.215	3' UTR
PHYSODRAFT_349852	villin-3 [Lactuca sativa]	0.0190546	-0.194	Exon (PHYSODRAFT_349852-t26_1/PHYSODRAFT_349852, exon 3 of 9)
PHYSODRAFT_311245	NA	0.0275423	0.698	Exon (PHYSODRAFT_480933-t26_1/PHYSODRAFT_480933, exon 1 of 1)
PHYSODRAFT_482382	NA	0.011749	0.329	Exon (PHYSODRAFT_482382-t26_1/PHYSODRAFT_482382, exon 2 of 2)
PHYSODRAFT_444559	NA	0.0186209	0.56	Exon (PHYSODRAFT_444559-t26_1/PHYSODRAFT_444559, exon 1 of 1)
PHYSODRAFT_284874	probable protein phosphatase 2C 47 isoform X1 [Jatropha curcas]	0.0138038	-0.252	3' UTR
PHYSODRAFT_311279	NA	0.0489779	0.232	Exon (PHYSODRAFT_311279-t26_1/PHYSODRAFT_311279, exon 1 of 1)
PHYSODRAFT_482173	PREDICTED: uncharacterized zinc finger CCHC domain-containing protein At4g19190 [Nicotiana sylvestris]	0.00245471	-0.403	3' UTR
PHYSODRAFT_482202	PREDICTED: CENP-B homolog protein 2-like [Camelina sativa]	0.00112202	-0.388	3' UTR
PHYSODRAFT_325382	NA	0.0134896	-0.347	Exon (PHYSODRAFT_325382-t26_1/PHYSODRAFT_325382, exon 1 of 1)
PHYSODRAFT_478538	NA	0.0134896	-1.03	Exon (PHYSODRAFT_478538-t26_1/PHYSODRAFT_478538, exon 2 of 2)
PHYSODRAFT_541828	nuclear pore complex protein NUP205 isoform X1 [Durio zibethinus]	0.0288403	-0.83	Exon (PHYSODRAFT_541828-t26_1/PHYSODRAFT_541828, exon 1 of 2)
PHYSODRAFT_487598	Phospholipase/Carboxylesterase family protein [Coccomyxa subellipsoidea C-169]	0.00120226	-0.928	Exon (PHYSODRAFT_487598-t26_1/PHYSODRAFT_487598, exon 2 of 2)
PHYSODRAFT_485048	NA	0.0134896	-1.21	Exon (PHYSODRAFT_485048-t26_1/PHYSODRAFT_485048, exon 4 of 4)
PHYSODRAFT_325453	ATP-dependent DNA helicase DDM1 [Micractinium conductrix]	0.000436516	-1.5	3' UTR
PHYSODRAFT_311375	NA	3.98107e-09	-0.968	3' UTR
PHYSODRAFT_485111	predicted protein [Micromonas commoda]	0.0416869	-1.12	Exon (PHYSODRAFT_485111-t26_1/PHYSODRAFT_485111, exon 6 of 7)
PHYSODRAFT_284916	NA	0.00831764	-0.32	5' UTR
PHYSODRAFT_539513	hypothetical protein H632_c442p0 [Helicosporidium sp. ATCC 50920]	0.00380189	0.355	3' UTR
PHYSODRAFT_364931	NA	0.00275423	0.491	Exon (PHYSODRAFT_364931-t26_1/PHYSODRAFT_364931, exon 1 of 1)
PHYSODRAFT_284930	NA	0.0199526	-0.143	3' UTR
PHYSODRAFT_260301	NA	0.00562341	0.998	Exon (PHYSODRAFT_260301-t26_1/PHYSODRAFT_260301, exon 1 of 1)
PHYSODRAFT_284936	hypothetical protein SELMODRAFT_88350 [Selaginella moellendorffii]	0.0134896	-0.312	3' UTR
PHYSODRAFT_325639	NA	0.0346737	0.263	3' UTR
PHYSODRAFT_284940	predicted protein [Ostreococcus lucimarinus CCE9901]	2.04174e-09	-0.198	3' UTR
PHYSODRAFT_484470	pre-mRNA-splicing factor cwc2-like [Quercus suber]	0.0112202	-0.435	Exon (PHYSODRAFT_484470-t26_1/PHYSODRAFT_484470, exon 1 of 1)
PHYSODRAFT_554737	NA	0.0223872	0.393	Exon (PHYSODRAFT_554736-t26_1/PHYSODRAFT_554736, exon 4 of 6)
PHYSODRAFT_554737	NA	0.000524807	-1.25	Exon (PHYSODRAFT_554737-t26_1/PHYSODRAFT_554737, exon 5 of 5)
PHYSODRAFT_478611	NA	3.89045e-05	-0.411	Exon (PHYSODRAFT_478611-t26_1/PHYSODRAFT_478611, exon 1 of 3)
PHYSODRAFT_353995	serine/threonine-protein kinase STY8 isoform X1 [Jatropha curcas]	8.12831e-05	-0.525	5' UTR
PHYSODRAFT_284981	NA	0.0162181	-0.373	3' UTR
PHYSODRAFT_554819	hypothetical protein CBR_g23943 [Chara braunii]	0.000707946	0.4	Exon (PHYSODRAFT_554819-t26_1/PHYSODRAFT_554819, exon 1 of 1)
PHYSODRAFT_311586	hypothetical protein CEUSTIGMA_g3032.t1 [Chlamydomonas eustigma]	0.0154882	1.29	Exon (PHYSODRAFT_311586-t26_1/PHYSODRAFT_311586, exon 2 of 2)
PHYSODRAFT_539780	ammonium transporter 1-like [Quercus suber]	0.00134896	-0.295	Exon (PHYSODRAFT_554824-t26_1/PHYSODRAFT_554824, exon 1 of 1)
PHYSODRAFT_296749	NA	0.0288403	-0.551	Exon (PHYSODRAFT_296749-t26_1/PHYSODRAFT_296749, exon 5 of 5)
PHYSODRAFT_256927	ammonium transporter 1-like [Quercus suber]	0.00645654	1.12	Exon (PHYSODRAFT_256927-t26_1/PHYSODRAFT_256927, exon 3 of 3)
PHYSODRAFT_311609	hypothetical protein CHLRE_03g164350v5 [Chlamydomonas reinhardtii]	0.0323594	0.33	Exon (PHYSODRAFT_311609-t26_1/PHYSODRAFT_311609, exon 1 of 3)
PHYSODRAFT_284994	NA	1.8197e-06	-0.249	3' UTR
PHYSODRAFT_359355	NA	3.71535e-07	-0.267	3' UTR
PHYSODRAFT_539858	NA	3.01995e-05	-0.396	3' UTR
PHYSODRAFT_539865	NA	0.0162181	0.0997	3' UTR
PHYSODRAFT_311651	H+-or Na+-translocating f-type, v-type and A-type ATPase superfamily [Micromonas commoda]	0.00851138	1.14	Exon (PHYSODRAFT_311651-t26_1/PHYSODRAFT_311651, exon 8 of 9)
PHYSODRAFT_285002	NA	0.000323594	-0.101	3' UTR
PHYSODRAFT_285009	NA	5.24807e-06	0.328	3' UTR
PHYSODRAFT_285012	NA	2.51189e-12	-0.628	3' UTR
PHYSODRAFT_326053	hypothetical protein CEUSTIGMA_g3819.t1 [Chlamydomonas eustigma]	0.047863	-0.414	Exon (PHYSODRAFT_326053-t26_1/PHYSODRAFT_326053, exon 1 of 1)
PHYSODRAFT_296887	hypothetical protein BVRB_025340, partial [Beta vulgaris subsp. vulgaris]	0.00512861	0.239	Exon (PHYSODRAFT_296887-t26_1/PHYSODRAFT_296887, exon 1 of 1)
PHYSODRAFT_326142	NA	0.000676083	0.229	Exon (PHYSODRAFT_350059-t26_1/PHYSODRAFT_350059, exon 1 of 1)
PHYSODRAFT_285039	nucleosome assembly protein 1;2 [Sorghum bicolor]	0.000346737	0.332	Exon (PHYSODRAFT_285039-t26_1/PHYSODRAFT_285039, exon 1 of 2)
PHYSODRAFT_285039	nucleosome assembly protein 1;2 [Sorghum bicolor]	0.00120226	-0.14	3' UTR
PHYSODRAFT_482466	NA	0.040738	-0.194	Exon (PHYSODRAFT_555042-t26_1/PHYSODRAFT_555042, exon 1 of 1)
PHYSODRAFT_480145	uncharacterized protein LOC107463415 [Arachis duranensis]	0.0199526	-0.902	Exon (PHYSODRAFT_480145-t26_1/PHYSODRAFT_480145, exon 1 of 1)
PHYSODRAFT_486464	NA	0.000251189	1.29	3' UTR
PHYSODRAFT_555057	NA	0.00489779	0.516	Exon (PHYSODRAFT_486464-t26_1/PHYSODRAFT_486464, exon 1 of 1)
PHYSODRAFT_350087	NA	0.0147911	-1.35	Exon (PHYSODRAFT_296946-t26_1/PHYSODRAFT_296946, exon 1 of 1)
PHYSODRAFT_350087	NA	0.00109648	0.847	Exon (PHYSODRAFT_350087-t26_1/PHYSODRAFT_350087, exon 2 of 2)
PHYSODRAFT_350087	NA	0.0186209	0.481	Exon (PHYSODRAFT_350087-t26_1/PHYSODRAFT_350087, exon 2 of 2)
PHYSODRAFT_311776	hypothetical protein CHLRE_16g688450v5 [Chlamydomonas reinhardtii]	0.00389045	-0.323	Exon (PHYSODRAFT_311776-t26_1/PHYSODRAFT_311776, exon 1 of 1)
PHYSODRAFT_251783	hypothetical protein MARPO_0001s0267 [Marchantia polymorpha]	0.000316228	-0.326	Exon (PHYSODRAFT_251783-t26_1/PHYSODRAFT_251783, exon 5 of 8)
PHYSODRAFT_326228	NA	0.0436516	-0.185	Exon (PHYSODRAFT_326228-t26_1/PHYSODRAFT_326228, exon 1 of 2)
PHYSODRAFT_285052	hypothetical protein KFL_007940060 [Klebsormidium nitens]	0.040738	0.437	Exon (PHYSODRAFT_311785-t26_1/PHYSODRAFT_311785, exon 4 of 5)
PHYSODRAFT_485100	NA	0.0288403	0.643	Exon (PHYSODRAFT_485100-t26_1/PHYSODRAFT_485100, exon 2 of 2)
PHYSODRAFT_326245	NA	3.31131e-05	0.84	3' UTR
PHYSODRAFT_479536	unnamed protein product, partial [Vitis vinifera]	0.0389045	0.545	Exon (PHYSODRAFT_479536-t26_1/PHYSODRAFT_479536, exon 2 of 3)
PHYSODRAFT_479550	Serine carboxypeptidase-like 45 [Glycine soja]	3.01995e-06	-0.362	3' UTR
PHYSODRAFT_311839	NA	0.0416869	-0.296	Exon (PHYSODRAFT_311839-t26_1/PHYSODRAFT_311839, exon 1 of 1)
PHYSODRAFT_555192	LOW QUALITY PROTEIN: protein STRICTOSIDINE SYNTHASE-LIKE 2-like [Abrus precatorius]	0.0331131	0.337	3' UTR
PHYSODRAFT_487404	hypothetical protein KFL_002060190 [Klebsormidium nitens]	7.07946e-05	1.11	Exon (PHYSODRAFT_487404-t26_1/PHYSODRAFT_487404, exon 2 of 5)
PHYSODRAFT_540164	predicted protein [Ostreococcus lucimarinus CCE9901]	0.040738	-0.223	3' UTR
PHYSODRAFT_354065	translation elongation factor [Coccomyxa subellipsoidea C-169]	1.99526e-25	0.594	Exon (PHYSODRAFT_354065-t26_1/PHYSODRAFT_354065, exon 1 of 1)
PHYSODRAFT_354065	translation elongation factor [Coccomyxa subellipsoidea C-169]	7.94328e-13	-0.135	3' UTR
PHYSODRAFT_483606	peroxisomal acyl-coenzyme A oxidase [Raphidocelis subcapitata]	0.00891251	0.974	Exon (PHYSODRAFT_311886-t26_1/PHYSODRAFT_311886, exon 4 of 4)
PHYSODRAFT_350126	NA	0.00263027	0.462	Exon (PHYSODRAFT_350126-t26_1/PHYSODRAFT_350126, exon 1 of 1)
PHYSODRAFT_479944	NA	6.0256e-05	0.336	Exon (PHYSODRAFT_485057-t26_1/PHYSODRAFT_485057, exon 3 of 3)
PHYSODRAFT_482700	NA	0.0134896	-0.629	Exon (PHYSODRAFT_479246-t26_1/PHYSODRAFT_479246, exon 4 of 4)
PHYSODRAFT_344952	predicted protein, partial [Micromonas pusilla CCMP1545]	0.0158489	-0.468	3' UTR
PHYSODRAFT_480610	NA	0.0186209	0.323	Exon (PHYSODRAFT_480610-t26_1/PHYSODRAFT_480610, exon 3 of 3)
PHYSODRAFT_354070	actin cytoskeleton-regulatory complex protein PAN1-like [Quercus suber]	0.00691831	-0.346	3' UTR
PHYSODRAFT_285084	ubiquitin-fold modifier-conjugating enzyme 1-like [Physcomitrella patens]	0.00223872	-0.23	3' UTR
PHYSODRAFT_481849	predicted protein [Micromonas commoda]	0.00040738	0.825	Exon (PHYSODRAFT_326486-t26_1/PHYSODRAFT_326486, exon 4 of 4)
PHYSODRAFT_257855	NA	1.25893e-11	-0.219	Exon (PHYSODRAFT_257855-t26_1/PHYSODRAFT_257855, exon 1 of 3)
PHYSODRAFT_478968	trehalose [Klebsormidium nitens]	0.0239883	1.21	Exon (PHYSODRAFT_478968-t26_1/PHYSODRAFT_478968, exon 2 of 2)
PHYSODRAFT_359495	NA	0.0251189	0.379	Exon (PHYSODRAFT_311965-t26_1/PHYSODRAFT_311965, exon 5 of 6)
PHYSODRAFT_555336	Kinesin KIF2A [Chlorella sorokiniana]	0.0389045	-0.228	3' UTR
PHYSODRAFT_257848	NA	0.0338844	-0.0941	Exon (PHYSODRAFT_257848-t26_1/PHYSODRAFT_257848, exon 1 of 8)
PHYSODRAFT_485372	PREDICTED: type I inositol polyphosphate 5-phosphatase 8-like [Lupinus angustifolius]	0.0436516	0.341	Exon (PHYSODRAFT_485372-t26_1/PHYSODRAFT_485372, exon 1 of 1)
PHYSODRAFT_326600	NA	0.00281838	-0.453	Exon (PHYSODRAFT_297207-t26_1/PHYSODRAFT_297207, exon 1 of 1)
PHYSODRAFT_297213	hypothetical protein LSAT_3X129280 [Lactuca sativa]	0.00912011	-0.482	Exon (PHYSODRAFT_297212-t26_1/PHYSODRAFT_297212, exon 1 of 1)
PHYSODRAFT_485631	NA	0.0162181	0.54	Exon (PHYSODRAFT_297213-t26_1/PHYSODRAFT_297213, exon 5 of 5)
PHYSODRAFT_478752	uncharacterized protein LOC111006681 [Momordica charantia]	1.1749e-08	1.58	Exon (PHYSODRAFT_478752-t26_1/PHYSODRAFT_478752, exon 3 of 9)
PHYSODRAFT_354085	NA	0.0190546	-0.426	5' UTR
PHYSODRAFT_285105	NA	0.00489779	0.408	5' UTR
PHYSODRAFT_354087	predicted protein [Ostreococcus lucimarinus CCE9901]	1.23027e-05	-0.121	5' UTR
PHYSODRAFT_354087	predicted protein [Ostreococcus lucimarinus CCE9901]	9.54993e-08	-0.334	3' UTR
PHYSODRAFT_540360	hypothetical protein CEUSTIGMA_g12776.t1 [Chlamydomonas eustigma]	0.00074131	-0.35	3' UTR
PHYSODRAFT_359527	Short-chain dehydrogenase/reductase SDR [Ostreococcus tauri]	0.0177828	0.168	3' UTR
PHYSODRAFT_482323	hypothetical protein CBR_g38858 [Chara braunii]	0.00676083	-0.488	Exon (PHYSODRAFT_482323-t26_1/PHYSODRAFT_482323, exon 2 of 2)
PHYSODRAFT_487311	NA	0.0120226	-1.03	Exon (PHYSODRAFT_487311-t26_1/PHYSODRAFT_487311, exon 1 of 1)
PHYSODRAFT_312079	isocitrate lyase-like [Physcomitrella patens]	3.38844e-05	0.237	Exon (PHYSODRAFT_312079-t26_1/PHYSODRAFT_312079, exon 1 of 1)
PHYSODRAFT_481532	NA	0.0416869	0.141	Exon (PHYSODRAFT_481532-t26_1/PHYSODRAFT_481532, exon 2 of 2)
PHYSODRAFT_354094	NA	0.00104713	-0.352	3' UTR
PHYSODRAFT_479774	Myosin family protein with Dil domain [Klebsormidium nitens]	7.58578e-05	-1.03	Exon (PHYSODRAFT_479774-t26_1/PHYSODRAFT_479774, exon 1 of 1)
PHYSODRAFT_555473	threonylcarbamoyladenosine tRNA methylthiotransferase-like [Physcomitrella patens]	0.000398107	-0.681	Exon (PHYSODRAFT_555473-t26_1/PHYSODRAFT_555473, exon 1 of 1)
PHYSODRAFT_297354	peptidyl-prolyl cis-trans isomerase FKBP53 [Citrus clementina]	3.0903e-05	0.294	Exon (PHYSODRAFT_297354-t26_1/PHYSODRAFT_297354, exon 1 of 1)
PHYSODRAFT_312132	NA	0.0301995	-0.272	Exon (PHYSODRAFT_312132-t26_1/PHYSODRAFT_312132, exon 1 of 2)
PHYSODRAFT_479519	NA	0.0223872	0.472	Exon (PHYSODRAFT_479519-t26_1/PHYSODRAFT_479519, exon 1 of 2)
PHYSODRAFT_297364	NA	0.00138038	-0.187	3' UTR
PHYSODRAFT_484972	NA	0.0154882	-0.161	Exon (PHYSODRAFT_483055-t26_1/PHYSODRAFT_483055, exon 2 of 2)
PHYSODRAFT_253572	hypothetical protein CHLNCDRAFT_134295 [Chlorella variabilis]	0.000851138	-0.585	3' UTR
PHYSODRAFT_555573	NA	0.0436516	-0.324	Exon (PHYSODRAFT_555573-t26_1/PHYSODRAFT_555573, exon 1 of 1)
PHYSODRAFT_354107	40S ribosomal protein S15 [Quercus suber]	7.94328e-19	-0.0649	3' UTR
PHYSODRAFT_442556	NA	0.0134896	-0.937	Exon (PHYSODRAFT_442556-t26_1/PHYSODRAFT_442556, exon 1 of 5)
PHYSODRAFT_483500	GPI inositol-deacylase-like [Quercus suber]	0.000165959	0.475	Exon (PHYSODRAFT_258549-t26_1/PHYSODRAFT_258549, exon 5 of 6)
PHYSODRAFT_540665	NA	0.0467735	0.3	3' UTR
PHYSODRAFT_540665	NA	7.94328e-06	-1.12	3' UTR
PHYSODRAFT_485860	NA	0.00645654	-0.555	Exon (PHYSODRAFT_485860-t26_1/PHYSODRAFT_485860, exon 3 of 3)
PHYSODRAFT_285152	hypothetical protein SELMODRAFT_103994 [Selaginella moellendorffii]	5.01187e-07	-0.104	3' UTR
PHYSODRAFT_285154	hypothetical protein CBR_g3422 [Chara braunii]	0.0331131	-0.141	3' UTR
PHYSODRAFT_486162	protein yippee-like At4g27745 [Phalaenopsis equestris]	0.00537032	-0.115	3' UTR
PHYSODRAFT_297519	NA	0.000301995	0.335	Exon (PHYSODRAFT_354122-t26_1/PHYSODRAFT_354122, exon 3 of 3)
PHYSODRAFT_486146	NA	0.0363078	0.755	Exon (PHYSODRAFT_486146-t26_1/PHYSODRAFT_486146, exon 1 of 5)
PHYSODRAFT_486146	NA	0.0199526	-0.913	Exon (PHYSODRAFT_486146-t26_1/PHYSODRAFT_486146, exon 5 of 5)
PHYSODRAFT_312299	hypothetical protein KFL_000020130 [Klebsormidium nitens]	0.0107152	-1.26	Exon (PHYSODRAFT_312299-t26_1/PHYSODRAFT_312299, exon 4 of 4)
PHYSODRAFT_285170	superoxide dismutase [Mn] [Volvox carteri f. nagariensis]	0.00213796	-0.0738	3' UTR
PHYSODRAFT_354127	NA	0.00977237	-0.94	3' UTR
PHYSODRAFT_285174	NA	1.14815e-05	-0.167	Exon (PHYSODRAFT_312309-t26_1/PHYSODRAFT_312309, exon 2 of 2)
PHYSODRAFT_285174	NA	3.98107e-11	-0.16	3' UTR
PHYSODRAFT_327171	phosphatidylinositol 3-kinase, root isoform-like [Papaver somniferum]	0.042658	-0.263	Exon (PHYSODRAFT_327171-t26_1/PHYSODRAFT_327171, exon 2 of 2)
PHYSODRAFT_450629	NA	0.00831764	0.517	Exon (PHYSODRAFT_484119-t26_1/PHYSODRAFT_484119, exon 1 of 1)
PHYSODRAFT_485639	NA	0.00645654	0.657	Exon (PHYSODRAFT_485639-t26_1/PHYSODRAFT_485639, exon 1 of 3)
PHYSODRAFT_285181	ribosomal protein S1 [Raphidocelis subcapitata]	1.7378e-09	-0.106	3' UTR
PHYSODRAFT_297626	vacuolar ATP synthase, partial [Coccomyxa subellipsoidea C-169]	0.00588844	-0.471	Exon (PHYSODRAFT_555864-t26_1/PHYSODRAFT_555864, exon 6 of 6)
PHYSODRAFT_483537	hypothetical protein GPECTOR_61g810 [Gonium pectorale]	0.0331131	-0.75	Exon (PHYSODRAFT_479901-t26_1/PHYSODRAFT_479901, exon 7 of 7)
PHYSODRAFT_555885	calcium-dependent protein kinase 29 isoform X2 [Durio zibethinus]	0.042658	-0.149	3' UTR
PHYSODRAFT_487611	lipid phosphate phosphatase 2-like [Sesamum indicum]	0.0288403	0.216	Exon (PHYSODRAFT_487611-t26_1/PHYSODRAFT_487611, exon 3 of 3)
PHYSODRAFT_485948	lipid phosphate phosphatase 2 [Selaginella moellendorffii]	0.0239883	-0.247	3' UTR
PHYSODRAFT_285197	putative phosphatidylinositol kinase [Klebsormidium nitens]	0.0363078	-0.666	Exon (PHYSODRAFT_327253-t26_1/PHYSODRAFT_327253, exon 1 of 1)
PHYSODRAFT_481292	hypothetical protein VOLCADRAFT_87026 [Volvox carteri f. nagariensis]	0.0177828	0.386	Exon (PHYSODRAFT_487122-t26_1/PHYSODRAFT_487122, exon 4 of 5)
PHYSODRAFT_483992	NA	0.0295121	-0.411	Exon (PHYSODRAFT_483992-t26_1/PHYSODRAFT_483992, exon 2 of 4)
PHYSODRAFT_483060	hypothetical protein AQUCO_00100638v1 [Aquilegia coerulea]	0.0275423	-0.676	Exon (PHYSODRAFT_481821-t26_1/PHYSODRAFT_481821, exon 2 of 2)
PHYSODRAFT_484807	PREDICTED: nudix hydrolase 20, chloroplastic-like [Camelina sativa]	0.0186209	-0.188	3' UTR
PHYSODRAFT_484800	multiple RNA-binding domain-containing protein 1 [Selaginella moellendorffii]	0.0190546	-0.287	Exon (PHYSODRAFT_484807-t26_1/PHYSODRAFT_484807, exon 2 of 2)
PHYSODRAFT_345169	predicted protein [Ostreococcus lucimarinus CCE9901]	0.0323594	0.28	Exon (PHYSODRAFT_258484-t26_1/PHYSODRAFT_258484, exon 8 of 8)
PHYSODRAFT_443521	putative GRAM domain-containing protein [Klebsormidium nitens]	0.0281838	-0.281	Exon (PHYSODRAFT_350329-t26_1/PHYSODRAFT_350329, exon 2 of 2)
PHYSODRAFT_359667	V-type proton ATPase subunit C-like [Physcomitrella patens]	0.0239883	-0.203	3' UTR
PHYSODRAFT_487481	NA	0.00223872	-1.96	Exon (PHYSODRAFT_487481-t26_1/PHYSODRAFT_487481, exon 1 of 3)
PHYSODRAFT_327351	cleavage stimulation factor subunit 77-like isoform X2 [Physcomitrella patens]	0.047863	-0.414	Exon (PHYSODRAFT_327351-t26_1/PHYSODRAFT_327351, exon 6 of 6)
PHYSODRAFT_345180	NPL4-like protein 1 [Amborella trichopoda]	5.62341e-08	-0.777	3' UTR
PHYSODRAFT_345180	NPL4-like protein 1 [Amborella trichopoda]	0.0025704	-0.364	3' UTR
PHYSODRAFT_312474	GTP-binding protein CRFG/NOG1 [Klebsormidium nitens]	0.0234423	-0.922	Exon (PHYSODRAFT_540988-t26_1/PHYSODRAFT_540988, exon 1 of 1)
PHYSODRAFT_344330	senescence-associated-like protein isoform X2 [Zea mays]	0.0245471	-0.237	3' UTR
PHYSODRAFT_324126	NA	0.00177828	-0.249	3' UTR
PHYSODRAFT_482095	PREDICTED: uncharacterized protein LOC104235707 isoform X2 [Nicotiana sylvestris]	0.0125893	-0.488	Exon (PHYSODRAFT_482095-t26_1/PHYSODRAFT_482095, exon 1 of 2)
PHYSODRAFT_484696	NA	0.0457088	-0.149	Exon (PHYSODRAFT_484696-t26_1/PHYSODRAFT_484696, exon 1 of 1)
PHYSODRAFT_487796	NA	0.0162181	0.146	Exon (PHYSODRAFT_487796-t26_1/PHYSODRAFT_487796, exon 1 of 2)
PHYSODRAFT_358957	NA	0.0251189	-0.0609	3' UTR
PHYSODRAFT_310598	DNA polymerase epsilon catalytic subunit A-like [Physcomitrella patens]	0.0186209	1.34	Exon (PHYSODRAFT_310598-t26_1/PHYSODRAFT_310598, exon 1 of 1)
PHYSODRAFT_487156	NA	0.0346737	0.143	Exon (PHYSODRAFT_487156-t26_1/PHYSODRAFT_487156, exon 1 of 1)
PHYSODRAFT_555738	putative transcription factor [Oryza sativa Japonica Group]	0.00125893	-0.302	3' UTR
PHYSODRAFT_324308	NA	0.0040738	-1.43	Exon (PHYSODRAFT_324308-t26_1/PHYSODRAFT_324308, exon 1 of 1)
PHYSODRAFT_310633	NA	0.0239883	0.361	Exon (PHYSODRAFT_310633-t26_1/PHYSODRAFT_310633, exon 4 of 4)
PHYSODRAFT_555774	NA	0.0275423	-0.112	3' UTR
PHYSODRAFT_555774	NA	0.0109648	0.311	Exon (PHYSODRAFT_555774-t26_1/PHYSODRAFT_555774, exon 1 of 2)
PHYSODRAFT_344379	NA	0.000562341	-0.281	Exon (PHYSODRAFT_344379-t26_1/PHYSODRAFT_344379, exon 2 of 4)
PHYSODRAFT_284693	protein S-acyltransferase 8-like [Panicum miliaceum]	0.0134896	-0.225	3' UTR
PHYSODRAFT_483651	asparagine synthase domain-containing protein [Klebsormidium nitens]	0.0030903	0.561	Exon (PHYSODRAFT_284697-t26_1/PHYSODRAFT_284697, exon 1 of 1)
PHYSODRAFT_310652	hypothetical protein CBR_g31038 [Chara braunii]	0.0338844	-0.0524	Exon (PHYSODRAFT_310652-t26_1/PHYSODRAFT_310652, exon 2 of 2)
PHYSODRAFT_353804	NA	0.00120226	0.389	Exon (PHYSODRAFT_353804-t26_1/PHYSODRAFT_353804, exon 1 of 1)
PHYSODRAFT_353804	NA	0.000416869	0.384	5' UTR
PHYSODRAFT_463937	NA	0.0338844	-0.244	3' UTR
PHYSODRAFT_483845	Thioredoxin domain-containing protein 9 like [Apostasia shenzhenica]	0.00389045	0.392	Exon (PHYSODRAFT_483845-t26_1/PHYSODRAFT_483845, exon 1 of 1)
PHYSODRAFT_555828	NA	1.12202e-06	-1.42	3' UTR
PHYSODRAFT_541019	NA	0.017378	-0.198	3' UTR
PHYSODRAFT_482691	60S ribosomal protein L10a-like [Papaver somniferum]	4.16869e-08	0.123	Exon (PHYSODRAFT_482691-t26_1/PHYSODRAFT_482691, exon 2 of 2)
PHYSODRAFT_556059	hypothetical protein AXG93_115s1640 [Marchantia polymorpha subsp. ruderalis]	0.0389045	-0.227	3' UTR
PHYSODRAFT_484031	hypothetical protein CEUSTIGMA_g10242.t1 [Chlamydomonas eustigma]	0.0380189	-0.125	Exon (PHYSODRAFT_484031-t26_1/PHYSODRAFT_484031, exon 1 of 2)
PHYSODRAFT_556110	hypothetical protein PHAVU_008G243500g [Phaseolus vulgaris]	0.0346737	-0.0667	3' UTR
PHYSODRAFT_556110	hypothetical protein PHAVU_008G243500g [Phaseolus vulgaris]	0.00316228	0.191	Exon (PHYSODRAFT_556110-t26_1/PHYSODRAFT_556110, exon 3 of 8)
PHYSODRAFT_284724	nascent polypeptide-associated complex subunit alpha-like protein 2 [Panicum miliaceum]	0.000295121	-0.354	3' UTR
PHYSODRAFT_480830	NA	0.00630957	-0.157	Exon (PHYSODRAFT_480830-t26_1/PHYSODRAFT_480830, exon 1 of 3)
PHYSODRAFT_353822	14-3-3 protein 9, partial [Capsicum chinense]	0.0120226	-0.0598	3' UTR
PHYSODRAFT_284727	cytochrome-b5 reductase like protein [Coccomyxa subellipsoidea C-169]	0.0281838	0.445	5' UTR
PHYSODRAFT_556171	NA	1.12202e-10	-0.225	3' UTR
PHYSODRAFT_353829	hypothetical protein BAE44_0022182 [Dichanthelium oligosanthes]	0.00074131	-0.516	3' UTR
PHYSODRAFT_353829	hypothetical protein BAE44_0022182 [Dichanthelium oligosanthes]	0.0380189	0.206	Exon (PHYSODRAFT_556175-t26_1/PHYSODRAFT_556175, exon 2 of 2)
PHYSODRAFT_487399	NA	0.0229087	0.415	Exon (PHYSODRAFT_487399-t26_1/PHYSODRAFT_487399, exon 2 of 2)
PHYSODRAFT_258069	ferulic acid decarboxylase 1-like [Quercus suber]	0.00025704	0.912	Exon (PHYSODRAFT_258069-t26_1/PHYSODRAFT_258069, exon 3 of 3)
PHYSODRAFT_353831	NA	0.00676083	-0.0612	3' UTR
PHYSODRAFT_310807	NA	0.000223872	-0.746	Exon (PHYSODRAFT_310807-t26_1/PHYSODRAFT_310807, exon 1 of 1)
PHYSODRAFT_456799	hypothetical protein VOLCADRAFT_79621 [Volvox carteri f. nagariensis]	0.0147911	-0.668	Exon (PHYSODRAFT_456799-t26_1/PHYSODRAFT_456799, exon 3 of 3)
PHYSODRAFT_324793	NA	0.00398107	-0.827	Exon (PHYSODRAFT_324793-t26_1/PHYSODRAFT_324793, exon 1 of 2)
PHYSODRAFT_481255	PREDICTED: U3 small nucleolar ribonucleoprotein protein IMP4 [Nelumbo nucifera]	0.00933254	-1.3	Exon (PHYSODRAFT_481255-t26_1/PHYSODRAFT_481255, exon 3 of 3)
PHYSODRAFT_556294	TLD domain-containing protein 1 isoform X1 [Asparagus officinalis]	0.00104713	0.719	3' UTR
PHYSODRAFT_463651	probable tRNA N6-adenosine threonylcarbamoyltransferase [Setaria italica]	0.0138038	0.427	Exon (PHYSODRAFT_463651-t26_1/PHYSODRAFT_463651, exon 6 of 15)
PHYSODRAFT_284776	NA	0.0346737	-0.0674	3' UTR
PHYSODRAFT_255032	predicted protein [Micromonas commoda]	0.0295121	0.918	Exon (PHYSODRAFT_255032-t26_1/PHYSODRAFT_255032, exon 3 of 3)
PHYSODRAFT_324877	NA	0.00954993	0.757	Exon (PHYSODRAFT_324877-t26_1/PHYSODRAFT_324877, exon 2 of 2)
PHYSODRAFT_353863	NA	0.00912011	-0.169	3' UTR
PHYSODRAFT_353863	NA	0.0389045	-0.0991	Exon (PHYSODRAFT_353863-t26_1/PHYSODRAFT_353863, exon 1 of 1)
PHYSODRAFT_260913	hypothetical protein VOLCADRAFT_95448 [Volvox carteri f. nagariensis]	0.0436516	0.606	Exon (PHYSODRAFT_260913-t26_1/PHYSODRAFT_260913, exon 1 of 1)
PHYSODRAFT_284787	hydroxyacyl dehydrogenase, putative [Ricinus communis]	0.00186209	0.237	3' UTR
PHYSODRAFT_556385	NA	0.000138038	0.337	Exon (PHYSODRAFT_556385-t26_1/PHYSODRAFT_556385, exon 3 of 5)
PHYSODRAFT_556419	NA	6.45654e-05	0.613	3' UTR
PHYSODRAFT_324935	NA	0.0234423	1.14	Exon (PHYSODRAFT_324935-t26_1/PHYSODRAFT_324935, exon 3 of 3)
PHYSODRAFT_485337	L-galactono-1,4-lactone dehydrogenase 2, mitochondrial [Panicum hallii]	0.00630957	0.488	Exon (PHYSODRAFT_485337-t26_1/PHYSODRAFT_485337, exon 1 of 1)
PHYSODRAFT_556492	arginine--tRNA ligase, cytoplasmic-like isoform X1 [Spinacia oleracea]	0.0269153	-0.759	Exon (PHYSODRAFT_484392-t26_1/PHYSODRAFT_484392, exon 2 of 2)
PHYSODRAFT_311062	NA	0.0323594	0.563	Exon (PHYSODRAFT_483835-t26_1/PHYSODRAFT_483835, exon 1 of 1)
PHYSODRAFT_483398	unknown [Zea mays]	0.00645654	0.496	Exon (PHYSODRAFT_483398-t26_1/PHYSODRAFT_483398, exon 1 of 2)
PHYSODRAFT_359128	protein RTF2 homolog [Oryza sativa Japonica Group]	0.0338844	0.182	Exon (PHYSODRAFT_485399-t26_1/PHYSODRAFT_485399, exon 1 of 1)
PHYSODRAFT_485399	argininosuccinate synthase-like [Quercus suber]	0.001	-0.347	3' UTR
PHYSODRAFT_541498	NA	0.00047863	-0.306	3' UTR
PHYSODRAFT_481972	NA	0.0371535	0.331	Exon (PHYSODRAFT_481972-t26_1/PHYSODRAFT_481972, exon 2 of 2)
PHYSODRAFT_349796	putative GTP cyclohydrolase URC1 [Quercus suber]	0.00131826	0.313	Exon (PHYSODRAFT_349796-t26_1/PHYSODRAFT_349796, exon 3 of 6)
PHYSODRAFT_349797	hypothetical protein KFL_005390020 [Klebsormidium nitens]	0.000676083	0.909	Exon (PHYSODRAFT_349797-t26_1/PHYSODRAFT_349797, exon 1 of 1)
PHYSODRAFT_353897	hypothetical protein GPECTOR_31g352 [Gonium pectorale]	0.00025704	0.386	5' UTR
PHYSODRAFT_481842	putative E3 ubiquitin-protein ligase XBAT34 [Ricinus communis]	0.0229087	0.515	Exon (PHYSODRAFT_556602-t26_1/PHYSODRAFT_556602, exon 4 of 4)
PHYSODRAFT_353899	predicted protein [Hordeum vulgare subsp. vulgare]	0.0123027	0.119	3' UTR
PHYSODRAFT_353899	predicted protein [Hordeum vulgare subsp. vulgare]	0.00104713	-0.101	5' UTR
PHYSODRAFT_478431	Mediator of RNA polymerase II transcription subunit 14 [Dichanthelium oligosanthes]	0.00380189	-0.112	3' UTR
PHYSODRAFT_284839	PREDICTED: probable elongation factor 1-gamma 2 [Tarenaya hassleriana]	0.001	0.221	Exon (PHYSODRAFT_284839-t26_1/PHYSODRAFT_284839, exon 2 of 2)
PHYSODRAFT_359164	PREDICTED: probable elongation factor 1-gamma 2 [Tarenaya hassleriana]	0.00457088	0.187	Exon (PHYSODRAFT_359164-t26_1/PHYSODRAFT_359164, exon 3 of 3)
PHYSODRAFT_437572	Shaggy-related protein kinase theta [Pinus taeda]	0.0151356	-1.31	Exon (PHYSODRAFT_481054-t26_1/PHYSODRAFT_481054, exon 5 of 5)
PHYSODRAFT_556681	unnamed protein product [Triticum aestivum]	0.0398107	-0.316	3' UTR
PHYSODRAFT_284842	PREDICTED: guanylate kinase 1 [Elaeis guineensis]	0.0147911	0.201	3' UTR
PHYSODRAFT_284842	PREDICTED: guanylate kinase 1 [Elaeis guineensis]	0.0245471	0.233	Exon (PHYSODRAFT_344609-t26_1/PHYSODRAFT_344609, exon 1 of 1)
PHYSODRAFT_284860	NA	0.000199526	-0.475	3' UTR
PHYSODRAFT_556737	PREDICTED: probable protein phosphatase 2C 55 [Nicotiana attenuata]	1.04713e-05	-0.162	3' UTR
PHYSODRAFT_408575	NA	0.0457088	-0.16	Exon (PHYSODRAFT_349849-t26_1/PHYSODRAFT_349849, exon 2 of 4)
PHYSODRAFT_253137	NA	0.00676083	0.127	3' UTR
PHYSODRAFT_296351	hypothetical protein CBR_g30649 [Chara braunii]	0.0011749	0.434	Exon (PHYSODRAFT_296351-t26_1/PHYSODRAFT_296351, exon 1 of 1)
PHYSODRAFT_353930	hypothetical protein PAHAL_9G377200 [Panicum hallii]	8.12831e-05	-0.745	3' UTR
PHYSODRAFT_344650	PREDICTED: SNF1-related protein kinase catalytic subunit alpha KIN11-like [Camelina sativa]	0.01	1.03	Exon (PHYSODRAFT_344650-t26_1/PHYSODRAFT_344650, exon 2 of 2)
PHYSODRAFT_344650	PREDICTED: SNF1-related protein kinase catalytic subunit alpha KIN11-like [Camelina sativa]	0.0288403	-0.462	Exon (PHYSODRAFT_344650-t26_1/PHYSODRAFT_344650, exon 2 of 2)
PHYSODRAFT_284882	60S ribosomal protein L18-2 [Ziziphus jujuba]	6.30957e-13	-0.0969	3' UTR
PHYSODRAFT_483958	NA	0.0234423	-0.244	Exon (PHYSODRAFT_483958-t26_1/PHYSODRAFT_483958, exon 1 of 6)
PHYSODRAFT_311338	grpE mitochondrial-like [Raphidocelis subcapitata]	2.81838e-05	0.524	Exon (PHYSODRAFT_478083-t26_1/PHYSODRAFT_478083, exon 5 of 6)
PHYSODRAFT_541865	NA	0.030903	-0.0806	Exon (PHYSODRAFT_541865-t26_1/PHYSODRAFT_541865, exon 1 of 1)
PHYSODRAFT_556912	PREDICTED: 2-oxoisovalerate dehydrogenase subunit alpha 2, mitochondrial isoform X1 [Elaeis guineensis]	0.00316228	0.757	Exon (PHYSODRAFT_556912-t26_1/PHYSODRAFT_556912, exon 5 of 6)
PHYSODRAFT_539491	hypothetical protein CEUSTIGMA_g3762.t1 [Chlamydomonas eustigma]	0.000489779	-0.379	Exon (PHYSODRAFT_486943-t26_1/PHYSODRAFT_486943, exon 3 of 4)
PHYSODRAFT_296512	NA	0.000229087	-0.107	3' UTR
PHYSODRAFT_482423	NA	0.0123027	-0.339	Exon (PHYSODRAFT_482423-t26_1/PHYSODRAFT_482423, exon 14 of 15)
PHYSODRAFT_478644	NA	0.0275423	0.563	3' UTR
PHYSODRAFT_554654	26S proteasome regulatory subunit N9 [Klebsormidium nitens]	0.00190546	0.164	3' UTR
PHYSODRAFT_480926	NMD protein [Klebsormidium nitens]	0.0436516	0.796	Exon (PHYSODRAFT_311464-t26_1/PHYSODRAFT_311464, exon 1 of 1)
PHYSODRAFT_554692	Vacuolar protein sorting-associated protein 22 -like protein 1 [Capsicum baccatum]	0.00346737	0.308	Exon (PHYSODRAFT_554692-t26_1/PHYSODRAFT_554692, exon 1 of 3)
PHYSODRAFT_353974	unknown [Picea sitchensis]	0.0154882	-0.0609	3' UTR
PHYSODRAFT_284949	NA	0.0109648	-1.89	5' UTR
PHYSODRAFT_325739	uncharacterized protein LOC100191510 [Zea mays]	0.0467735	0.747	Exon (PHYSODRAFT_325739-t26_1/PHYSODRAFT_325739, exon 2 of 3)
PHYSODRAFT_325739	uncharacterized protein LOC100191510 [Zea mays]	0.0457088	-0.453	Exon (PHYSODRAFT_325739-t26_1/PHYSODRAFT_325739, exon 2 of 3)
PHYSODRAFT_486799	NA	0.025704	0.351	Exon (PHYSODRAFT_486799-t26_1/PHYSODRAFT_486799, exon 1 of 2)
PHYSODRAFT_480235	NA	0.0398107	0.322	Exon (PHYSODRAFT_480235-t26_1/PHYSODRAFT_480235, exon 1 of 1)
PHYSODRAFT_296704	NA	0.00199526	-1.77	Exon (PHYSODRAFT_296704-t26_1/PHYSODRAFT_296704, exon 1 of 2)
PHYSODRAFT_482244	NA	0.000144544	0.49	3' UTR
PHYSODRAFT_539794	predicted protein [Micromonas commoda]	3.16228e-09	0.391	3' UTR
PHYSODRAFT_554855	hypothetical protein MARPO_0026s0136 [Marchantia polymorpha]	0.000660693	-0.568	3' UTR
PHYSODRAFT_257006	hypothetical protein COCSUDRAFT_66187 [Coccomyxa subellipsoidea C-169]	0.020893	1.01	Exon (PHYSODRAFT_325902-t26_1/PHYSODRAFT_325902, exon 4 of 5)
PHYSODRAFT_481159	NA	0.0389045	0.468	3' UTR
PHYSODRAFT_256907	predicted protein [Micromonas commoda]	0.0102329	-0.34	Exon (PHYSODRAFT_486821-t26_1/PHYSODRAFT_486821, exon 5 of 5)
PHYSODRAFT_257043	CLPTM1-like membrane protein cnrB [Sorghum bicolor]	4.7863e-05	-0.403	Exon (PHYSODRAFT_554900-t26_1/PHYSODRAFT_554900, exon 1 of 1)
PHYSODRAFT_284998	pre-rRNA-processing protein ESF2 [Sesamum indicum]	0.00269153	0.287	5' UTR
PHYSODRAFT_350023	unknown [Picea sitchensis]	7.07946e-07	-0.251	3' UTR
PHYSODRAFT_285001	NA	7.94328e-06	0.456	5' UTR
PHYSODRAFT_325998	hypothetical protein AXX17_ATUG04170 [Arabidopsis thaliana]	0.000245471	-1.15	Exon (PHYSODRAFT_486323-t26_1/PHYSODRAFT_486323, exon 9 of 9)
PHYSODRAFT_326004	hypothetical protein KFL_010370010 [Klebsormidium nitens]	0.00112202	1.48	Exon (PHYSODRAFT_326004-t26_1/PHYSODRAFT_326004, exon 1 of 1)
PHYSODRAFT_344839	NA	0.00323594	0.393	Exon (PHYSODRAFT_344839-t26_1/PHYSODRAFT_344839, exon 1 of 1)
PHYSODRAFT_256952	putative protein phosphatase 2C 64 [Tetrabaena socialis]	0.0251189	-0.459	3' UTR
PHYSODRAFT_256952	putative protein phosphatase 2C 64 [Tetrabaena socialis]	0.0204174	-0.525	3' UTR
PHYSODRAFT_311686	NA	1.25893e-15	-0.0946	3' UTR
PHYSODRAFT_354039	hypothetical protein MARPO_0046s0074 [Marchantia polymorpha]	0.0102329	-0.302	3' UTR
PHYSODRAFT_285034	predicted protein [Micromonas commoda]	1.77828e-05	-0.192	3' UTR
PHYSODRAFT_285036	NA	0.00371535	0.501	3' UTR
PHYSODRAFT_326164	NA	0.0489779	-0.544	Exon (PHYSODRAFT_326164-t26_1/PHYSODRAFT_326164, exon 1 of 1)
PHYSODRAFT_350075	NA	0.0354813	0.512	3' UTR
PHYSODRAFT_483697	predicted protein [Ostreococcus lucimarinus CCE9901]	0.0074131	0.228	Exon (PHYSODRAFT_486860-t26_1/PHYSODRAFT_486860, exon 1 of 1)
PHYSODRAFT_285048	nuclear pore complex protein NUP88-like [Papaver somniferum]	0.00660693	0.217	3' UTR
PHYSODRAFT_350091	NA	0.0269153	0.31	Exon (PHYSODRAFT_350091-t26_1/PHYSODRAFT_350091, exon 1 of 2)
PHYSODRAFT_350091	NA	0.00123027	-0.913	Exon (PHYSODRAFT_350091-t26_1/PHYSODRAFT_350091, exon 1 of 2)
PHYSODRAFT_326255	phosphoadenosine phosphosulfate reductase-like [Quercus suber]	0.000162181	-0.682	Exon (PHYSODRAFT_326255-t26_1/PHYSODRAFT_326255, exon 1 of 1)
PHYSODRAFT_555144	predicted protein, partial [Ostreococcus lucimarinus CCE9901]	0.00933254	-0.173	3' UTR
PHYSODRAFT_482702	NA	0.000251189	-0.514	Exon (PHYSODRAFT_482702-t26_1/PHYSODRAFT_482702, exon 1 of 2)
PHYSODRAFT_250450	DUF89/ Fructose-1,6-bisphosphatase [Micromonas commoda]	0.0446684	0.604	Exon (PHYSODRAFT_311829-t26_1/PHYSODRAFT_311829, exon 2 of 2)
PHYSODRAFT_311829	mRNA cap guanine-N7 methyltransferase 1-like isoform X1 [Physcomitrella patens]	0.0316228	0.775	Exon (PHYSODRAFT_311829-t26_1/PHYSODRAFT_311829, exon 1 of 2)
PHYSODRAFT_484849	fructose-1,6-bisphosphatase [Bathycoccus prasinos]	0.000169824	-0.0931	3' UTR
PHYSODRAFT_354062	translation elongation factor [Coccomyxa subellipsoidea C-169]	7.94328e-13	0.833	Exon (PHYSODRAFT_354062-t26_1/PHYSODRAFT_354062, exon 1 of 1)
PHYSODRAFT_487038	NA	0.0151356	-0.419	Exon (PHYSODRAFT_487038-t26_1/PHYSODRAFT_487038, exon 1 of 1)
PHYSODRAFT_406426	predicted protein [Micromonas commoda]	0.0017378	-0.652	Exon (PHYSODRAFT_406426-t26_1/PHYSODRAFT_406426, exon 1 of 1)
PHYSODRAFT_385380	NA	0.0301995	-0.592	Exon (PHYSODRAFT_385380-t26_1/PHYSODRAFT_385380, exon 1 of 1)
PHYSODRAFT_555201	NA	0.00851138	0.995	Exon (PHYSODRAFT_555201-t26_1/PHYSODRAFT_555201, exon 1 of 1)
PHYSODRAFT_354066	NA	0.0331131	-1.15	3' UTR
PHYSODRAFT_354067	NA	0.0158489	-0.202	3' UTR
PHYSODRAFT_484546	NA	0.0074131	-0.423	Exon (PHYSODRAFT_484546-t26_1/PHYSODRAFT_484546, exon 4 of 6)
PHYSODRAFT_297076	hypothetical protein COCSUDRAFT_29004 [Coccomyxa subellipsoidea C-169]	0.040738	0.303	Exon (PHYSODRAFT_297076-t26_1/PHYSODRAFT_297076, exon 1 of 1)
PHYSODRAFT_285079	hypothetical protein AXG93_1040s1250 [Marchantia polymorpha subsp. ruderalis]	3.16228e-18	-0.0962	3' UTR
PHYSODRAFT_487209	ultraviolet-B receptor UVR8 isoform X3 [Brassica napus]	0.00537032	-0.403	Exon (PHYSODRAFT_555263-t26_1/PHYSODRAFT_555263, exon 2 of 2)
PHYSODRAFT_485995	regulator of telomere elongation helicase 1 isoform X1 [Zea mays]	0.00204174	1.67	Exon (PHYSODRAFT_486208-t26_1/PHYSODRAFT_486208, exon 6 of 6)
PHYSODRAFT_354074	hypothetical protein GPECTOR_5g51 [Gonium pectorale]	5.01187e-11	-0.0954	3' UTR
PHYSODRAFT_297137	NA	0.000645654	-0.833	Exon (PHYSODRAFT_297137-t26_1/PHYSODRAFT_297137, exon 1 of 1)
PHYSODRAFT_350142	NADH dehydrogenase [ubiquinone] flavoprotein 1, mitochondrial isoform X1 [Phoenix dactylifera]	3.80189e-06	-0.264	3' UTR
PHYSODRAFT_487342	Inorganic pyrophosphatase 2 [Mucuna pruriens]	0.000758578	1.59	Exon (PHYSODRAFT_487342-t26_1/PHYSODRAFT_487342, exon 3 of 4)
PHYSODRAFT_359506	NA	0.00239883	0.556	3' UTR
PHYSODRAFT_312032	restriction of telomere capping protein 1-like [Quercus suber]	0.0120226	-0.268	Exon (PHYSODRAFT_326673-t26_1/PHYSODRAFT_326673, exon 2 of 5)
PHYSODRAFT_326673	NA	0.018197	-0.583	Exon (PHYSODRAFT_326673-t26_1/PHYSODRAFT_326673, exon 2 of 5)
PHYSODRAFT_486256	hypothetical protein DCAR_031421 [Daucus carota subsp. sativus]	0.0109648	-0.879	Exon (PHYSODRAFT_486256-t26_1/PHYSODRAFT_486256, exon 3 of 4)
PHYSODRAFT_453982	uncharacterized protein C2845_PM06G33360 [Panicum miliaceum]	0.0275423	-0.415	Exon (PHYSODRAFT_486355-t26_1/PHYSODRAFT_486355, exon 2 of 2)
PHYSODRAFT_486069	NA	0.0162181	0.857	Exon (PHYSODRAFT_247828-t26_1/PHYSODRAFT_247828, exon 1 of 1)
PHYSODRAFT_555463	peptidyl-prolyl cis-trans isomerase CYP63-like [Chenopodium quinoa]	0.042658	-0.283	3' UTR
PHYSODRAFT_486197	phosphatidylinositol 4-phosphate 5-kinase its3-like [Quercus suber]	0.011749	0.136	3' UTR
PHYSODRAFT_354095	probable ADP-ribosylation factor GTPase-activating protein AGD11 [Arachis ipaensis]	0.017378	-0.209	3' UTR
PHYSODRAFT_354095	probable ADP-ribosylation factor GTPase-activating protein AGD11 [Arachis ipaensis]	7.07946e-07	-0.35	5' UTR
PHYSODRAFT_439771	NA	0.00165959	-0.787	3' UTR
PHYSODRAFT_540459	Poly(A)-specific exoribonuclease PARN [Klebsormidium nitens]	0.0457088	0.112	Exon (PHYSODRAFT_297360-t26_1/PHYSODRAFT_297360, exon 3 of 5)
PHYSODRAFT_482876	predicted protein [Micromonas commoda]	2.95121e-06	0.435	Exon (PHYSODRAFT_482876-t26_1/PHYSODRAFT_482876, exon 3 of 5)
PHYSODRAFT_345045	hypothetical protein CHLNCDRAFT_140767 [Chlorella variabilis]	0.000107152	-0.55	3' UTR
PHYSODRAFT_487916	K+-channel ERG and related proteins [Klebsormidium nitens]	0.047863	-0.24	3' UTR
PHYSODRAFT_326883	NA	0.00977237	-0.393	Exon (PHYSODRAFT_486768-t26_1/PHYSODRAFT_486768, exon 1 of 1)
PHYSODRAFT_354102	predicted protein, partial [Chlamydomonas reinhardtii]	0.00851138	0.286	3' UTR
PHYSODRAFT_555553	hypothetical protein B456_004G231300 [Gossypium raimondii]	0.00301995	-0.196	Exon (PHYSODRAFT_555553-t26_1/PHYSODRAFT_555553, exon 1 of 1)
PHYSODRAFT_297429	NA	0.00134896	0.0906	Exon (PHYSODRAFT_297429-t26_1/PHYSODRAFT_297429, exon 1 of 1)
PHYSODRAFT_555560	PREDICTED: serine carboxypeptidase-like 49 [Brassica oleracea var. oleracea]	0.00831764	-0.913	Exon (PHYSODRAFT_485960-t26_1/PHYSODRAFT_485960, exon 3 of 3)
PHYSODRAFT_285140	hypothetical protein AQUCO_00500331v1 [Aquilegia coerulea]	0.0288403	0.499	Exon (PHYSODRAFT_481772-t26_1/PHYSODRAFT_481772, exon 4 of 4)
PHYSODRAFT_481772	PREDICTED: UDP-glucose:glycoprotein glucosyltransferase isoform X2 [Beta vulgaris subsp. vulgaris]	8.70964e-05	-1.2	Exon (PHYSODRAFT_481772-t26_1/PHYSODRAFT_481772, exon 2 of 4)
PHYSODRAFT_480767	acetyl-CoA acetyltransferase [Ostreococcus tauri]	0.0467735	0.126	Exon (PHYSODRAFT_480767-t26_1/PHYSODRAFT_480767, exon 1 of 1)
PHYSODRAFT_254279	Short-chain dehydrogenase/reductase SDR [Ostreococcus tauri]	0.0169824	0.521	Exon (PHYSODRAFT_254279-t26_1/PHYSODRAFT_254279, exon 4 of 4)
PHYSODRAFT_345075	NA	0.0338844	-0.245	Exon (PHYSODRAFT_345075-t26_1/PHYSODRAFT_345075, exon 2 of 4)
PHYSODRAFT_486785	NA	0.00165959	0.649	3' UTR
PHYSODRAFT_486604	NA	0.025704	-0.406	Exon (PHYSODRAFT_486604-t26_1/PHYSODRAFT_486604, exon 5 of 6)
PHYSODRAFT_486604	NA	0.00169824	-0.563	Exon (PHYSODRAFT_486604-t26_1/PHYSODRAFT_486604, exon 1 of 6)
PHYSODRAFT_285157	threonine dehydratase [Klebsormidium nitens]	0.00489779	-1.11	5' UTR
PHYSODRAFT_354120	Phosphatidylinositol 3-kinase [Klebsormidium nitens]	0.0489779	-0.254	Exon (PHYSODRAFT_354120-t26_1/PHYSODRAFT_354120, exon 1 of 3)
PHYSODRAFT_285167	60S ribosomal protein L35 [Selaginella moellendorffii]	0.00416869	-0.0638	3' UTR
PHYSODRAFT_327114	NA	0.00245471	-1.28	Exon (PHYSODRAFT_327115-t26_1/PHYSODRAFT_327115, exon 2 of 2)
PHYSODRAFT_486876	ultraviolet-B receptor UVR8 [Helianthus annuus]	1.65959e-05	-0.871	Exon (PHYSODRAFT_312312-t26_1/PHYSODRAFT_312312, exon 2 of 2)
PHYSODRAFT_359609	unknown [Picea sitchensis]	0.0151356	-0.222	3' UTR
PHYSODRAFT_555839	hypothetical protein Rsub_02310 [Raphidocelis subcapitata]	0.00223872	-0.319	3' UTR
PHYSODRAFT_555853	carbon catabolite repressor protein 4 homolog 4 [Medicago truncatula]	0.00263027	0.443	Exon (PHYSODRAFT_555853-t26_1/PHYSODRAFT_555853, exon 5 of 5)
PHYSODRAFT_258463	NA	0.00165959	-0.328	Exon (PHYSODRAFT_487506-t26_1/PHYSODRAFT_487506, exon 9 of 10)
PHYSODRAFT_487506	Sec23 protein transport family protein [Klebsormidium nitens]	0.0165959	0.354	Exon (PHYSODRAFT_487506-t26_1/PHYSODRAFT_487506, exon 1 of 10)
PHYSODRAFT_327248	NA	0.0112202	-0.204	Exon (PHYSODRAFT_327248-t26_1/PHYSODRAFT_327248, exon 1 of 6)
PHYSODRAFT_555943	NA	0.00446684	-0.847	5' UTR
PHYSODRAFT_345165	annexin D5 [Selaginella moellendorffii]	3.46737e-09	0.771	3' UTR
PHYSODRAFT_345165	annexin D5 [Selaginella moellendorffii]	1.12202e-07	0.113	3' UTR
PHYSODRAFT_359660	annexin D5-like [Cucurbita pepo subsp. pepo]	1.99526e-05	-0.135	5' UTR
PHYSODRAFT_327328	NA	0.0218776	0.317	Exon (PHYSODRAFT_327328-t26_1/PHYSODRAFT_327328, exon 3 of 3)
PHYSODRAFT_354158	PREDICTED: proteasome subunit alpha type-5-B [Tarenaya hassleriana]	0.0436516	-0.133	Exon (PHYSODRAFT_354158-t26_1/PHYSODRAFT_354158, exon 3 of 4)
PHYSODRAFT_484593	NA	0.047863	0.365	Exon (PHYSODRAFT_484593-t26_1/PHYSODRAFT_484593, exon 1 of 2)
PHYSODRAFT_312497	hypothetical protein CHLNCDRAFT_11382, partial [Chlorella variabilis]	0.0457088	-0.199	3' UTR
PHYSODRAFT_327533	NA	0.040738	-0.66	Exon (PHYSODRAFT_327533-t26_1/PHYSODRAFT_327533, exon 2 of 3)
PHYSODRAFT_491096	hypothetical protein CBR_g30595 [Chara braunii]	0.00562341	-0.376	Exon (PHYSODRAFT_491096-t26_1/PHYSODRAFT_491096, exon 7 of 8)
PHYSODRAFT_359720	Serine/threonine protein kinase [Trema orientale]	0.0295121	-0.535	Exon (PHYSODRAFT_359720-t26_1/PHYSODRAFT_359720, exon 2 of 4)
PHYSODRAFT_247030	NA	0.00812831	-0.21	Exon (PHYSODRAFT_247030-t26_1/PHYSODRAFT_247030, exon 1 of 1)
PHYSODRAFT_488106	NA	0.0040738	-2.04	Exon (PHYSODRAFT_488106-t26_1/PHYSODRAFT_488106, exon 1 of 1)
PHYSODRAFT_312602	predicted protein, partial [Micromonas commoda]	0.0177828	-1.09	Exon (PHYSODRAFT_312602-t26_1/PHYSODRAFT_312602, exon 1 of 4)
PHYSODRAFT_493381	hypothetical protein CBR_g23785 [Chara braunii]	0.000467735	0.839	Exon (PHYSODRAFT_493381-t26_1/PHYSODRAFT_493381, exon 2 of 4)
PHYSODRAFT_493381	hypothetical protein CBR_g23785 [Chara braunii]	0.00912011	-0.714	Exon (PHYSODRAFT_493381-t26_1/PHYSODRAFT_493381, exon 4 of 4)
PHYSODRAFT_493118	NA	0.00977237	-0.458	Exon (PHYSODRAFT_490330-t26_1/PHYSODRAFT_490330, exon 3 of 3)
PHYSODRAFT_345248	PREDICTED: catechol O-methyltransferase, partial [Beta vulgaris subsp. vulgaris]	0.0104713	-1.03	3' UTR
PHYSODRAFT_558142	eukaryotic translation initiation factor eIF-2B alpha subunit [Klebsormidium nitens]	0.000891251	-0.239	Exon (PHYSODRAFT_558142-t26_1/PHYSODRAFT_558142, exon 3 of 4)
PHYSODRAFT_492275	NA	0.0144544	-0.75	Exon (PHYSODRAFT_492275-t26_1/PHYSODRAFT_492275, exon 2 of 2)
PHYSODRAFT_285280	NA	0.0398107	0.26	3' UTR
PHYSODRAFT_285280	NA	0.00194984	-0.2	3' UTR
PHYSODRAFT_558274	carbonic anhydrase [Klebsormidium nitens]	0.0204174	0.289	Exon (PHYSODRAFT_558274-t26_1/PHYSODRAFT_558274, exon 2 of 2)
PHYSODRAFT_494865	NA	0.047863	-0.179	Exon (PHYSODRAFT_350413-t26_1/PHYSODRAFT_350413, exon 1 of 3)
PHYSODRAFT_327744	predicted protein [Chlamydomonas reinhardtii]	0.0057544	1.04	Exon (PHYSODRAFT_327744-t26_1/PHYSODRAFT_327744, exon 1 of 1)
PHYSODRAFT_298045	NA	0.0457088	-0.383	Exon (PHYSODRAFT_491688-t26_1/PHYSODRAFT_491688, exon 1 of 1)
PHYSODRAFT_312679	NA	0.0316228	-0.0612	3' UTR
PHYSODRAFT_414808	NA	0.000812831	-0.561	3' UTR
PHYSODRAFT_421448	NA	0.0301995	0.729	Exon (PHYSODRAFT_327775-t26_1/PHYSODRAFT_327775, exon 1 of 3)
PHYSODRAFT_491698	E3 ubiquitin-protein ligase [Micromonas commoda]	0.00812831	-0.259	3' UTR
PHYSODRAFT_327851	Calmodulin-binding protein CRAG [Klebsormidium nitens]	0.0138038	-0.788	Exon (PHYSODRAFT_327851-t26_1/PHYSODRAFT_327851, exon 1 of 1)
PHYSODRAFT_327857	predicted protein [Hordeum vulgare subsp. vulgare]	0.020893	-0.0782	3' UTR
PHYSODRAFT_354222	DNA-directed RNA polymerase 2B, chloroplastic/mitochondrial-like [Manihot esculenta]	0.0109648	0.38	3' UTR
PHYSODRAFT_354226	Acyl-CoA oxidase [Klebsormidium nitens]	7.76247e-06	0.136	5' UTR
PHYSODRAFT_327894	NA	0.042658	-0.847	Exon (PHYSODRAFT_327894-t26_1/PHYSODRAFT_327894, exon 1 of 2)
PHYSODRAFT_285320	NA	0.0151356	-0.189	3' UTR
PHYSODRAFT_298151	cyclin-dependent kinase E-1 [Cucurbita moschata]	0.0245471	0.366	Exon (PHYSODRAFT_298151-t26_1/PHYSODRAFT_298151, exon 4 of 4)
PHYSODRAFT_327910	NA	0.0380189	-0.585	Exon (PHYSODRAFT_558418-t26_1/PHYSODRAFT_558418, exon 4 of 4)
PHYSODRAFT_327911	NA	0.000316228	0.636	Exon (PHYSODRAFT_327910-t26_1/PHYSODRAFT_327910, exon 3 of 4)
PHYSODRAFT_488983	hypothetical protein AXG93_2318s1150 [Marchantia polymorpha subsp. ruderalis]	0.0162181	0.32	Exon (PHYSODRAFT_488983-t26_1/PHYSODRAFT_488983, exon 1 of 7)
PHYSODRAFT_383651	NA	3.54813e-06	-1.08	Exon (PHYSODRAFT_383651-t26_1/PHYSODRAFT_383651, exon 1 of 1)
PHYSODRAFT_345333	nitric oxide synthase-interacting protein [Phalaenopsis equestris]	0.00588844	0.527	Exon (PHYSODRAFT_345333-t26_1/PHYSODRAFT_345333, exon 1 of 2)
PHYSODRAFT_495632	SCP-like extracellular [Chlorella sorokiniana]	0.0154882	-0.559	Exon (PHYSODRAFT_495632-t26_1/PHYSODRAFT_495632, exon 1 of 1)
PHYSODRAFT_359817	NA	0.00676083	-0.113	Exon (PHYSODRAFT_359817-t26_1/PHYSODRAFT_359817, exon 1 of 3)
PHYSODRAFT_328060	hypothetical protein CDL12_26935 [Handroanthus impetiginosus]	0.0288403	0.345	Exon (PHYSODRAFT_328060-t26_1/PHYSODRAFT_328060, exon 7 of 7)
PHYSODRAFT_489640	29 kDa ribonucleoprotein A, chloroplastic isoform X2 [Selaginella moellendorffii]	6.91831e-07	-0.37	Exon (PHYSODRAFT_489640-t26_1/PHYSODRAFT_489640, exon 1 of 1)
PHYSODRAFT_493586	NA	0.00112202	0.507	Exon (PHYSODRAFT_493586-t26_1/PHYSODRAFT_493586, exon 2 of 2)
PHYSODRAFT_354260	hypothetical protein VOLCADRAFT_120666 [Volvox carteri f. nagariensis]	0.000114815	0.554	Exon (PHYSODRAFT_354260-t26_1/PHYSODRAFT_354260, exon 1 of 6)
PHYSODRAFT_354260	hypothetical protein VOLCADRAFT_120666 [Volvox carteri f. nagariensis]	0.0295121	0.173	3' UTR
PHYSODRAFT_495059	Transcription elongation factor A protein 1 [Tetrabaena socialis]	4.2658e-05	0.835	Exon (PHYSODRAFT_495059-t26_1/PHYSODRAFT_495059, exon 1 of 1)
PHYSODRAFT_489947	NA	0.0158489	1.07	Exon (PHYSODRAFT_489947-t26_1/PHYSODRAFT_489947, exon 1 of 7)
PHYSODRAFT_312932	NA	0.0245471	0.363	Exon (PHYSODRAFT_312932-t26_1/PHYSODRAFT_312932, exon 1 of 1)
PHYSODRAFT_312945	NA	0.00436516	-0.625	Exon (PHYSODRAFT_312945-t26_1/PHYSODRAFT_312945, exon 2 of 2)
PHYSODRAFT_328304	NA	0.00338844	-1.1	Exon (PHYSODRAFT_491321-t26_1/PHYSODRAFT_491321, exon 1 of 3)
PHYSODRAFT_285377	NA	0.0288403	0.496	3' UTR
PHYSODRAFT_312953	NA	0.0316228	0.551	Exon (PHYSODRAFT_312953-t26_1/PHYSODRAFT_312953, exon 5 of 5)
PHYSODRAFT_493012	NA	0.020893	1.37	Exon (PHYSODRAFT_493012-t26_1/PHYSODRAFT_493012, exon 2 of 2)
PHYSODRAFT_285387	DnaJ-like protein [Chlamydomonas reinhardtii]	3.01995e-05	-0.219	3' UTR
PHYSODRAFT_489768	NA	0.000758578	0.15	Exon (PHYSODRAFT_489768-t26_1/PHYSODRAFT_489768, exon 1 of 2)
PHYSODRAFT_497264	NA	0.0123027	0.348	Exon (PHYSODRAFT_497264-t26_1/PHYSODRAFT_497264, exon 1 of 1)
PHYSODRAFT_285389	probable enoyl-CoA hydratase, mitochondrial [Physcomitrella patens]	0.0120226	-0.0993	3' UTR
PHYSODRAFT_328375	NA	0.0489779	-0.819	Exon (PHYSODRAFT_345423-t26_1/PHYSODRAFT_345423, exon 2 of 2)
PHYSODRAFT_493055	NA	0.00120226	0.193	Exon (PHYSODRAFT_493055-t26_1/PHYSODRAFT_493055, exon 1 of 1)
PHYSODRAFT_285392	NA	0.0229087	-0.373	5' UTR
PHYSODRAFT_285392	NA	0.00724436	0.555	Exon (PHYSODRAFT_285392-t26_1/PHYSODRAFT_285392, exon 1 of 1)
PHYSODRAFT_246058	protein GDAP2 homolog isoform X1 [Abrus precatorius]	0.0269153	0.535	Exon (PHYSODRAFT_246058-t26_1/PHYSODRAFT_246058, exon 2 of 3)
PHYSODRAFT_495402	NA	0.000213796	0.551	Exon (PHYSODRAFT_495402-t26_1/PHYSODRAFT_495402, exon 2 of 2)
PHYSODRAFT_285400	nucleosome binding protein [Bathycoccus prasinos]	3.31131e-06	-0.1	3' UTR
PHYSODRAFT_328476	NA	0.00125893	1.65	Exon (PHYSODRAFT_493952-t26_1/PHYSODRAFT_493952, exon 2 of 2)
PHYSODRAFT_328486	hypothetical protein BHE74_00034841 [Ensete ventricosum]	0.0323594	-0.661	3' UTR
PHYSODRAFT_285406	NA	0.0040738	-0.136	Exon (PHYSODRAFT_440831-t26_1/PHYSODRAFT_440831, exon 1 of 6)
PHYSODRAFT_350547	60S ribosomal export protein NMD3-like [Quercus suber]	0.0120226	0.346	3' UTR
PHYSODRAFT_328528	NA	0.0144544	0.328	Exon (PHYSODRAFT_328528-t26_1/PHYSODRAFT_328528, exon 1 of 4)
PHYSODRAFT_359907	NA	0.0489779	0.0997	3' UTR
PHYSODRAFT_350551	NA	0.000239883	-0.421	3' UTR
PHYSODRAFT_298559	NA	6.91831e-10	1.28	Exon (PHYSODRAFT_298559-t26_1/PHYSODRAFT_298559, exon 1 of 1)
PHYSODRAFT_543796	L-cysteine desulfhydrase 1 isoform X2 [Chlorella sorokiniana]	0.0239883	-0.178	Exon (PHYSODRAFT_496955-t26_1/PHYSODRAFT_496955, exon 4 of 4)
PHYSODRAFT_354294	SH3 domain-containing protein PJ696.02-like [Quercus suber]	4.2658e-05	-0.204	3' UTR
PHYSODRAFT_490132	hypothetical protein MICPUN_113945 [Micromonas commoda]	0.00870964	0.707	Exon (PHYSODRAFT_490132-t26_1/PHYSODRAFT_490132, exon 7 of 8)
PHYSODRAFT_285441	hypothetical protein CEUSTIGMA_g5522.t1 [Chlamydomonas eustigma]	0.0269153	-0.362	3' UTR
PHYSODRAFT_495149	NA	0.0165959	0.176	Exon (PHYSODRAFT_495149-t26_1/PHYSODRAFT_495149, exon 1 of 2)
PHYSODRAFT_350583	NAP1-related protein 1 isoform X1 [Oryza sativa Japonica Group]	0.00616595	-0.178	3' UTR
PHYSODRAFT_313186	hypothetical protein CEUSTIGMA_g5159.t1 [Chlamydomonas eustigma]	0.00794328	0.812	Exon (PHYSODRAFT_313186-t26_1/PHYSODRAFT_313186, exon 4 of 4)
PHYSODRAFT_491946	PREDICTED: protein SUPPRESSOR OF K(+) TRANSPORT GROWTH DEFECT 1 [Beta vulgaris subsp. vulgaris]	0.00549541	-0.294	Exon (PHYSODRAFT_491946-t26_1/PHYSODRAFT_491946, exon 9 of 10)
PHYSODRAFT_313210	dynein 18 kDa light chain, flagellar outer arm [Micromonas commoda]	0.00812831	-0.241	Exon (PHYSODRAFT_494061-t26_1/PHYSODRAFT_494061, exon 7 of 8)
PHYSODRAFT_495212	Cell division cycle 5-like protein [Actinidia chinensis var. chinensis]	0.000123027	-0.7	Exon (PHYSODRAFT_495212-t26_1/PHYSODRAFT_495212, exon 1 of 1)
PHYSODRAFT_259480	UDP-N-acetylglucosamine transferase subunit ALG13 homolog [Brachypodium distachyon]	0.0288403	0.417	Exon (PHYSODRAFT_259480-t26_1/PHYSODRAFT_259480, exon 1 of 1)
PHYSODRAFT_285513	mitotic spindle checkpoint protein [Micromonas commoda]	0.0186209	-0.433	3' UTR
PHYSODRAFT_345526	predicted protein [Hordeum vulgare subsp. vulgare]	0.0398107	0.693	Exon (PHYSODRAFT_345526-t26_1/PHYSODRAFT_345526, exon 1 of 5)
PHYSODRAFT_345526	predicted protein [Hordeum vulgare subsp. vulgare]	0.0025704	-0.714	Exon (PHYSODRAFT_345526-t26_1/PHYSODRAFT_345526, exon 5 of 5)
PHYSODRAFT_259446	actin-like protein [Quercus suber]	1.04713e-05	0.608	Exon (PHYSODRAFT_259446-t26_1/PHYSODRAFT_259446, exon 2 of 2)
PHYSODRAFT_359974	carbon catabolite repressor protein 4 homolog 1-like isoform X1 [Physcomitrella patens]	4.0738e-06	0.524	Exon (PHYSODRAFT_359974-t26_1/PHYSODRAFT_359974, exon 10 of 11)
PHYSODRAFT_492922	myosin class 11-2 [Adiantum capillus-veneris]	0.0234423	-0.694	Exon (PHYSODRAFT_492922-t26_1/PHYSODRAFT_492922, exon 1 of 5)
PHYSODRAFT_298767	NA	0.00489779	0.279	Exon (PHYSODRAFT_298767-t26_1/PHYSODRAFT_298767, exon 1 of 1)
PHYSODRAFT_557127	vacuolar protein sorting-associated protein 13-like [Quercus suber]	0.020893	0.34	3' UTR
PHYSODRAFT_328874	NA	0.00154882	-0.882	Exon (PHYSODRAFT_557127-t26_1/PHYSODRAFT_557127, exon 5 of 5)
PHYSODRAFT_285523	NA	0.0263027	0.141	3' UTR
PHYSODRAFT_313330	NA	0.00616595	-1.04	Exon (PHYSODRAFT_313330-t26_1/PHYSODRAFT_313330, exon 3 of 3)
PHYSODRAFT_493299	NA	0.0269153	0.684	Exon (PHYSODRAFT_493299-t26_1/PHYSODRAFT_493299, exon 1 of 1)
PHYSODRAFT_313351	NA	0.0057544	0.372	Exon (PHYSODRAFT_313348-t26_1/PHYSODRAFT_313348, exon 4 of 9)
PHYSODRAFT_408308	NA	0.0120226	1.53	Exon (PHYSODRAFT_408308-t26_1/PHYSODRAFT_408308, exon 1 of 1)
PHYSODRAFT_488731	NA	0.00416869	-0.289	Exon (PHYSODRAFT_488731-t26_1/PHYSODRAFT_488731, exon 2 of 2)
PHYSODRAFT_328967	NA	1.99526e-05	0.465	Exon (PHYSODRAFT_328967-t26_1/PHYSODRAFT_328967, exon 1 of 1)
PHYSODRAFT_354343	thymidine kinase [Micromonas commoda]	0.0162181	-0.436	3' UTR
PHYSODRAFT_380440	NA	0.00107152	-0.379	Exon (PHYSODRAFT_380440-t26_1/PHYSODRAFT_380440, exon 1 of 2)
PHYSODRAFT_363530	E3 ubiquitin-protein ligase UPL2-like isoform X1 [Momordica charantia]	0.0020893	0.401	3' UTR
PHYSODRAFT_363530	E3 ubiquitin-protein ligase UPL2-like isoform X1 [Momordica charantia]	0.0154882	0.437	Exon (PHYSODRAFT_363530-t26_1/PHYSODRAFT_363530, exon 3 of 3)
PHYSODRAFT_285540	hypothetical protein KFL_000240220 [Klebsormidium nitens]	0.0316228	-0.356	3' UTR
PHYSODRAFT_354351	hypothetical protein CHLNCDRAFT_9625, partial [Chlorella variabilis]	0.0158489	-0.162	3' UTR
PHYSODRAFT_350670	PREDICTED: presenilin-like protein At2g29900 isoform X1 [Cucumis sativus]	0.0141254	0.283	Exon (PHYSODRAFT_489418-t26_1/PHYSODRAFT_489418, exon 4 of 4)
PHYSODRAFT_404076	NA	0.0338844	-0.147	Exon (PHYSODRAFT_542262-t26_1/PHYSODRAFT_542262, exon 1 of 2)
PHYSODRAFT_404076	NA	0.0223872	0.127	3' UTR
PHYSODRAFT_489895	predicted protein [Micromonas pusilla CCMP1545]	0.00660693	-0.432	Exon (PHYSODRAFT_489895-t26_1/PHYSODRAFT_489895, exon 1 of 1)
PHYSODRAFT_354367	NA	0.0107152	-0.264	3' UTR
PHYSODRAFT_350698	hypothetical protein CHLNCDRAFT_142029 [Chlorella variabilis]	0.00194984	-0.922	Exon (PHYSODRAFT_461834-t26_1/PHYSODRAFT_461834, exon 1 of 2)
PHYSODRAFT_329149	serine/threonine protein kinase [Klebsormidium nitens]	0.018197	0.28	3' UTR
PHYSODRAFT_313495	NA	0.0162181	1.49	Exon (PHYSODRAFT_313495-t26_1/PHYSODRAFT_313495, exon 6 of 8)
PHYSODRAFT_255336	serine/threonine-protein kinase HT1-like isoform X1 [Carica papaya]	0.001	0.75	Exon (PHYSODRAFT_255336-t26_1/PHYSODRAFT_255336, exon 2 of 2)
PHYSODRAFT_493652	PREDICTED: uncharacterized protein LOC105041840 isoform X1 [Elaeis guineensis]	7.76247e-08	-0.16	3' UTR
PHYSODRAFT_455731	hypothetical protein CBR_g74695 [Chara braunii]	0.0389045	0.41	Exon (PHYSODRAFT_455731-t26_1/PHYSODRAFT_455731, exon 3 of 3)
PHYSODRAFT_491903	hypothetical protein BHE74_00051059 [Ensete ventricosum]	0.0316228	-1.34	Exon (PHYSODRAFT_491903-t26_1/PHYSODRAFT_491903, exon 1 of 2)
PHYSODRAFT_495614	NA	0.0229087	0.626	Exon (PHYSODRAFT_491598-t26_1/PHYSODRAFT_491598, exon 2 of 3)
PHYSODRAFT_495614	NA	0.040738	0.412	Exon (PHYSODRAFT_491598-t26_1/PHYSODRAFT_491598, exon 2 of 3)
PHYSODRAFT_313617	PREDICTED: equilibrative nucleotide transporter 1-like [Nicotiana tabacum]	0.0229087	-0.551	Exon (PHYSODRAFT_313617-t26_1/PHYSODRAFT_313617, exon 2 of 2)
PHYSODRAFT_285612	26S proteasome regulatory subunit 7 [Spinacia oleracea]	0.0288403	0.553	5' UTR
PHYSODRAFT_285612	26S proteasome regulatory subunit 7 [Spinacia oleracea]	0.0275423	-0.178	Exon (PHYSODRAFT_285612-t26_1/PHYSODRAFT_285612, exon 1 of 1)
PHYSODRAFT_285612	26S proteasome regulatory subunit 7 [Spinacia oleracea]	0.00331131	-0.317	3' UTR
PHYSODRAFT_421776	NA	0.030903	-0.713	Exon (PHYSODRAFT_313654-t26_1/PHYSODRAFT_313654, exon 5 of 6)
PHYSODRAFT_313662	NA	0.00138038	-0.37	Exon (PHYSODRAFT_313662-t26_1/PHYSODRAFT_313662, exon 2 of 12)
PHYSODRAFT_285618	PREDICTED: alkaline ceramidase 3 [Beta vulgaris subsp. vulgaris]	0.0109648	0.288	5' UTR
PHYSODRAFT_329454	NA	0.0323594	-0.193	Exon (PHYSODRAFT_329454-t26_1/PHYSODRAFT_329454, exon 1 of 2)
PHYSODRAFT_492340	NA	0.00190546	-0.577	Exon (PHYSODRAFT_299232-t26_1/PHYSODRAFT_299232, exon 5 of 5)
PHYSODRAFT_285629	NA	3.54813e-05	-0.302	3' UTR
PHYSODRAFT_488689	NA	0.0223872	0.467	Exon (PHYSODRAFT_313738-t26_1/PHYSODRAFT_313738, exon 2 of 2)
PHYSODRAFT_329593	dihydroxyacetone phosphate acyltransferase-like [Quercus suber]	0.0147911	-1.12	Exon (PHYSODRAFT_329593-t26_1/PHYSODRAFT_329593, exon 6 of 6)
PHYSODRAFT_493467	NA	0.0199526	0.331	Exon (PHYSODRAFT_493467-t26_1/PHYSODRAFT_493467, exon 1 of 1)
PHYSODRAFT_488468	Phosphatidate cytidylyltransferase [Chlorella sorokiniana]	0.025704	-0.621	Exon (PHYSODRAFT_488468-t26_1/PHYSODRAFT_488468, exon 3 of 3)
PHYSODRAFT_490853	NA	0.0457088	-0.921	Exon (PHYSODRAFT_490853-t26_1/PHYSODRAFT_490853, exon 1 of 2)
PHYSODRAFT_542634	glycoside hydrolase family 8 [Klebsormidium nitens]	7.07946e-05	-0.138	3' UTR
PHYSODRAFT_488498	NA	0.000691831	-0.164	3' UTR
PHYSODRAFT_247361	NA	0.0042658	-0.423	Exon (PHYSODRAFT_247361-t26_1/PHYSODRAFT_247361, exon 1 of 1)
PHYSODRAFT_285651	NA	0.0109648	-0.444	5' UTR
PHYSODRAFT_542654	TTL2/FAP267 protein [Gonium pectorale]	0.0288403	0.597	Exon (PHYSODRAFT_285651-t26_1/PHYSODRAFT_285651, exon 1 of 1)
PHYSODRAFT_542654	TTL2/FAP267 protein [Gonium pectorale]	0.00047863	0.253	3' UTR
PHYSODRAFT_247497	NA	0.00363078	0.599	Exon (PHYSODRAFT_247497-t26_1/PHYSODRAFT_247497, exon 1 of 1)
PHYSODRAFT_247497	NA	0.020893	-0.425	Exon (PHYSODRAFT_247497-t26_1/PHYSODRAFT_247497, exon 1 of 1)
PHYSODRAFT_329782	NA	0.00707946	-0.277	3' UTR
PHYSODRAFT_557750	NA	0.00323594	-0.7	Exon (PHYSODRAFT_557750-t26_1/PHYSODRAFT_557750, exon 1 of 1)
PHYSODRAFT_299462	NA	0.020893	-2.51	Exon (PHYSODRAFT_285676-t26_1/PHYSODRAFT_285676, exon 1 of 1)
PHYSODRAFT_285678	sm-like protein LSM3B [Arabidopsis lyrata subsp. lyrata]	0.000436516	-0.185	3' UTR
PHYSODRAFT_354432	NA	0.00831764	0.476	3' UTR
PHYSODRAFT_251422	NA	7.94328e-05	-0.193	3' UTR
PHYSODRAFT_329918	serine racemase [Solanum lycopersicum]	0.00831764	-0.468	Exon (PHYSODRAFT_350857-t26_1/PHYSODRAFT_350857, exon 1 of 1)
PHYSODRAFT_329918	serine racemase [Solanum lycopersicum]	0.0018197	0.72	Exon (PHYSODRAFT_329918-t26_1/PHYSODRAFT_329918, exon 4 of 6)
PHYSODRAFT_285693	NA	3.63078e-08	-0.674	3' UTR
PHYSODRAFT_542849	NA	0.0436516	-0.354	3' UTR
PHYSODRAFT_435288	NA	9.54993e-06	-0.383	3' UTR
PHYSODRAFT_495787	NA	0.0489779	-0.868	Exon (PHYSODRAFT_495787-t26_1/PHYSODRAFT_495787, exon 2 of 2)
PHYSODRAFT_314013	NA	0.00190546	0.597	Exon (PHYSODRAFT_314013-t26_1/PHYSODRAFT_314013, exon 1 of 1)
PHYSODRAFT_256213	putative Membralin [Zostera marina]	2.81838e-10	-2.07	Exon (PHYSODRAFT_256213-t26_1/PHYSODRAFT_256213, exon 2 of 5)
PHYSODRAFT_330084	NA	6.76083e-05	-3.12	Exon (PHYSODRAFT_330084-t26_1/PHYSODRAFT_330084, exon 8 of 8)
PHYSODRAFT_557946	NA	0.0177828	-0.229	3' UTR
PHYSODRAFT_557961	kinesin-like protein FLA8 [Micromonas commoda]	0.0120226	0.588	Exon (PHYSODRAFT_557960-t26_1/PHYSODRAFT_557960, exon 3 of 3)
PHYSODRAFT_557961	kinesin-like protein FLA8 [Micromonas commoda]	0.0229087	0.767	Exon (PHYSODRAFT_557961-t26_1/PHYSODRAFT_557961, exon 4 of 4)
PHYSODRAFT_488301	NA	0.00588844	-0.386	Exon (PHYSODRAFT_488301-t26_1/PHYSODRAFT_488301, exon 1 of 4)
PHYSODRAFT_299721	NA	0.00630957	0.322	Exon (PHYSODRAFT_299721-t26_1/PHYSODRAFT_299721, exon 1 of 1)
PHYSODRAFT_330260	NA	2.18776e-06	0.205	Exon (PHYSODRAFT_330260-t26_1/PHYSODRAFT_330260, exon 1 of 1)
PHYSODRAFT_360256	proteasome family protein [Arabidopsis lyrata subsp. lyrata]	0.0288403	-0.361	Exon (PHYSODRAFT_314121-t26_1/PHYSODRAFT_314121, exon 6 of 6)
PHYSODRAFT_489874	NA	0.00645654	0.789	Exon (PHYSODRAFT_489874-t26_1/PHYSODRAFT_489874, exon 1 of 1)
PHYSODRAFT_360267	paladin [Dorcoceras hygrometricum]	0.0245471	-0.525	Exon (PHYSODRAFT_360267-t26_1/PHYSODRAFT_360267, exon 4 of 4)
PHYSODRAFT_330342	NA	0.000812831	0.503	Exon (PHYSODRAFT_330342-t26_1/PHYSODRAFT_330342, exon 1 of 2)
PHYSODRAFT_299789	NA	0.0363078	0.851	Exon (PHYSODRAFT_299789-t26_1/PHYSODRAFT_299789, exon 1 of 5)
PHYSODRAFT_249587	NA	0.011749	0.421	Exon (PHYSODRAFT_249587-t26_1/PHYSODRAFT_249587, exon 6 of 6)
PHYSODRAFT_314175	NA	0.0446684	-0.357	Exon (PHYSODRAFT_252196-t26_1/PHYSODRAFT_252196, exon 1 of 1)
PHYSODRAFT_543145	Cytochrome P450 [Cinnamomum micranthum f. kanehirae]	0.00724436	-0.246	3' UTR
PHYSODRAFT_350945	Guanylate-binding protein [Klebsormidium nitens]	3.31131e-05	-0.515	3' UTR
PHYSODRAFT_388148	chromodomain-helicase-DNA-binding protein 8-like isoform X3 [Physcomitrella patens]	0.0398107	-0.676	Exon (PHYSODRAFT_388148-t26_1/PHYSODRAFT_388148, exon 1 of 1)
PHYSODRAFT_494504	hypothetical protein CHLNCDRAFT_144075 [Chlorella variabilis]	0.0457088	0.303	Exon (PHYSODRAFT_494504-t26_1/PHYSODRAFT_494504, exon 2 of 4)
PHYSODRAFT_495189	NA	0.0288403	-0.289	3' UTR
PHYSODRAFT_497466	regulation of nuclear pre-mRNA domain-containing protein 2-like [Vigna unguiculata]	0.00020893	0.742	Exon (PHYSODRAFT_497466-t26_1/PHYSODRAFT_497466, exon 4 of 4)
PHYSODRAFT_354168	60S ribosomal protein L18a-2 [Auxenochlorella protothecoides]	0.000109648	-0.0665	3' UTR
PHYSODRAFT_354168	60S ribosomal protein L18a-2 [Auxenochlorella protothecoides]	0.00724436	0.0655	Exon (PHYSODRAFT_354168-t26_1/PHYSODRAFT_354168, exon 3 of 3)
PHYSODRAFT_496373	NA	0.0177828	-0.544	Exon (PHYSODRAFT_312545-t26_1/PHYSODRAFT_312545, exon 1 of 1)
PHYSODRAFT_493438	uncharacterized protein LOC18437235 isoform X2 [Amborella trichopoda]	0.0138038	0.847	Exon (PHYSODRAFT_493438-t26_1/PHYSODRAFT_493438, exon 3 of 3)
PHYSODRAFT_354183	serine/threonine protein kinase [Klebsormidium nitens]	0.00199526	-0.202	3' UTR
PHYSODRAFT_345227	NA	0.0263027	0.27	3' UTR
PHYSODRAFT_354188	NA	5.01187e-11	0.0922	3' UTR
PHYSODRAFT_327592	ZIP family transporter: zinc ion, partial [Ostreococcus lucimarinus CCE9901]	1.8197e-08	0.352	Exon (PHYSODRAFT_488692-t26_1/PHYSODRAFT_488692, exon 1 of 1)
PHYSODRAFT_259776	NA	0.00389045	-0.931	Exon (PHYSODRAFT_259776-t26_1/PHYSODRAFT_259776, exon 1 of 1)
PHYSODRAFT_492147	hypothetical protein MARPO_0032s0156 [Marchantia polymorpha]	0.0123027	-1.97	Exon (PHYSODRAFT_492147-t26_1/PHYSODRAFT_492147, exon 2 of 14)
PHYSODRAFT_354194	NA	0.00501187	-0.806	3' UTR
PHYSODRAFT_392303	zf-AN1-domain-containing protein [Coccomyxa subellipsoidea C-169]	0.0251189	-0.116	Exon (PHYSODRAFT_392303-t26_1/PHYSODRAFT_392303, exon 1 of 1)
PHYSODRAFT_350410	vacuolar amino acid transporter 3-like [Quercus suber]	0.00776247	0.394	3' UTR
PHYSODRAFT_327714	BnaAnng13960D [Brassica napus]	0.0269153	-0.39	Exon (PHYSODRAFT_327714-t26_1/PHYSODRAFT_327714, exon 1 of 3)
PHYSODRAFT_543238	pirin-like protein [Durio zibethinus]	0.0165959	-0.848	3' UTR
PHYSODRAFT_558276	serine/threonine protein kinase [Klebsormidium nitens]	0.0144544	1.21	Exon (PHYSODRAFT_558276-t26_1/PHYSODRAFT_558276, exon 1 of 2)
PHYSODRAFT_494816	NA	0.0281838	0.583	Exon (PHYSODRAFT_327750-t26_1/PHYSODRAFT_327750, exon 2 of 2)
PHYSODRAFT_345295	ribonuclease H-like [Quercus suber]	0.0229087	0.296	Exon (PHYSODRAFT_345295-t26_1/PHYSODRAFT_345295, exon 1 of 3)
PHYSODRAFT_558348	60S ribosomal protein L37a [Coccomyxa subellipsoidea C-169]	0.0102329	-0.0291	3' UTR
PHYSODRAFT_285307	NA	2.23872e-07	0.0786	3' UTR
PHYSODRAFT_496249	NA	0.00676083	0.191	Exon (PHYSODRAFT_496249-t26_1/PHYSODRAFT_496249, exon 6 of 7)
PHYSODRAFT_496249	NA	0.0186209	0.342	Exon (PHYSODRAFT_496249-t26_1/PHYSODRAFT_496249, exon 4 of 7)
PHYSODRAFT_558392	NA	0.000102329	-0.284	3' UTR
PHYSODRAFT_543375	putative mitochondrial carnitine O-acetyltransferase [Quercus suber]	0.042658	0.201	Exon (PHYSODRAFT_543375-t26_1/PHYSODRAFT_543375, exon 1 of 1)
PHYSODRAFT_254820	SCP-like extracellular [Chlorella sorokiniana]	0.0169824	-0.771	Exon (PHYSODRAFT_327915-t26_1/PHYSODRAFT_327915, exon 4 of 5)
PHYSODRAFT_420439	SCP-like extracellular [Chlorella sorokiniana]	0.00131826	-0.637	3' UTR
PHYSODRAFT_285333	NA	0.0190546	-0.185	3' UTR
PHYSODRAFT_491442	predicted protein [Hordeum vulgare subsp. vulgare]	0.000954993	0.413	Exon (PHYSODRAFT_328010-t26_1/PHYSODRAFT_328010, exon 1 of 1)
PHYSODRAFT_488798	NA	0.0281838	0.192	Exon (PHYSODRAFT_488798-t26_1/PHYSODRAFT_488798, exon 1 of 1)
PHYSODRAFT_328023	hypothetical protein KFL_004680080 [Klebsormidium nitens]	0.00537032	-0.268	Exon (PHYSODRAFT_328023-t26_1/PHYSODRAFT_328023, exon 4 of 5)
PHYSODRAFT_543468	NA	0.0239883	-0.873	Exon (PHYSODRAFT_543468-t26_1/PHYSODRAFT_543468, exon 2 of 2)
PHYSODRAFT_543468	NA	0.0398107	-0.723	Exon (PHYSODRAFT_543468-t26_1/PHYSODRAFT_543468, exon 1 of 2)
PHYSODRAFT_285338	NA	0.00676083	0.147	Exon (PHYSODRAFT_285338-t26_1/PHYSODRAFT_285338, exon 1 of 1)
PHYSODRAFT_489594	hypothetical protein AXG93_4625s1100 [Marchantia polymorpha subsp. ruderalis]	0.00177828	0.915	Exon (PHYSODRAFT_489594-t26_1/PHYSODRAFT_489594, exon 1 of 1)
PHYSODRAFT_298275	NA	0.0030903	0.288	Exon (PHYSODRAFT_298276-t26_1/PHYSODRAFT_298276, exon 2 of 2)
PHYSODRAFT_285346	NA	0.0234423	-0.128	3' UTR
PHYSODRAFT_493744	kinesin-like protein KIN-7N isoform X1 [Citrus clementina]	0.0120226	0.464	Exon (PHYSODRAFT_493744-t26_1/PHYSODRAFT_493744, exon 5 of 5)
PHYSODRAFT_285356	NA	0.00316228	-0.603	5' UTR
PHYSODRAFT_488928	NA	1e-05	-0.467	3' UTR
PHYSODRAFT_354258	PREDICTED: adenine phosphoribosyltransferase 3-like isoform X1 [Oryza brachyantha]	0.040738	-0.772	Exon (PHYSODRAFT_354258-t26_1/PHYSODRAFT_354258, exon 1 of 1)
PHYSODRAFT_354259	NA	0.0316228	0.208	3' UTR
PHYSODRAFT_285366	NA	0.00467735	-0.21	3' UTR
PHYSODRAFT_264554	GTP 3',8-cyclase, mitochondrial [Cicer arietinum]	0.0380189	1.05	Exon (PHYSODRAFT_264554-t26_1/PHYSODRAFT_264554, exon 2 of 2)
PHYSODRAFT_462719	NA	0.00380189	0.255	Exon (PHYSODRAFT_460966-t26_1/PHYSODRAFT_460966, exon 7 of 7)
PHYSODRAFT_328250	optic atrophy 3 protein homolog [Physcomitrella patens]	0.0194984	-0.321	Exon (PHYSODRAFT_328250-t26_1/PHYSODRAFT_328250, exon 1 of 1)
PHYSODRAFT_488062	NA	4.0738e-05	-1.11	Exon (PHYSODRAFT_488062-t26_1/PHYSODRAFT_488062, exon 1 of 1)
PHYSODRAFT_489505	NA	0.00588844	-0.992	Exon (PHYSODRAFT_490395-t26_1/PHYSODRAFT_490395, exon 2 of 2)
PHYSODRAFT_490395	Cytoplasmic dynein intermediate chain [Klebsormidium nitens]	0.0104713	-0.144	3' UTR
PHYSODRAFT_245791	uncharacterized protein LOC9630602 isoform X2 [Selaginella moellendorffii]	0.0354813	1.75	Exon (PHYSODRAFT_245791-t26_1/PHYSODRAFT_245791, exon 4 of 5)
PHYSODRAFT_312951	set domain protein [Micromonas commoda]	0.0147911	0.691	Exon (PHYSODRAFT_312951-t26_1/PHYSODRAFT_312951, exon 3 of 4)
PHYSODRAFT_495266	NA	0.0323594	0.973	Exon (PHYSODRAFT_495266-t26_1/PHYSODRAFT_495266, exon 1 of 1)
PHYSODRAFT_543699	glycerol kinase-like [Lactuca sativa]	0.0141254	-0.102	3' UTR
PHYSODRAFT_245864	predicted protein [Micromonas commoda]	0.0380189	0.372	Exon (PHYSODRAFT_245864-t26_1/PHYSODRAFT_245864, exon 2 of 2)
PHYSODRAFT_245995	uncharacterized protein LOC103714387 isoform X2 [Phoenix dactylifera]	0.00870964	0.419	Exon (PHYSODRAFT_245995-t26_1/PHYSODRAFT_245995, exon 3 of 4)
PHYSODRAFT_245995	uncharacterized protein LOC103714387 isoform X2 [Phoenix dactylifera]	0.00141254	-0.655	Exon (PHYSODRAFT_245995-t26_1/PHYSODRAFT_245995, exon 2 of 4)
PHYSODRAFT_245962	NA	0.00245471	0.236	Exon (PHYSODRAFT_245962-t26_1/PHYSODRAFT_245962, exon 2 of 4)
PHYSODRAFT_558773	PREDICTED: chaperone protein ClpB1-like [Ipomoea nil]	0.00676083	-0.918	3' UTR
PHYSODRAFT_285408	glyceraldehyde-3-phosphate dehydrogenase of plastid 2 [Artemisia annua]	0.0128825	0.678	5' UTR
PHYSODRAFT_543804	deoxyribose-phosphate aldolase-like [Quercus suber]	0.0371535	0.547	Exon (PHYSODRAFT_543804-t26_1/PHYSODRAFT_543804, exon 1 of 4)
PHYSODRAFT_285418	40S ribosomal protein S27 [Bathycoccus prasinos]	8.12831e-09	-0.0858	3' UTR
PHYSODRAFT_354299	PREDICTED: methylmalonate-semialdehyde dehydrogenase [acylating], mitochondrial [Ipomoea nil]	5.01187e-16	-0.47	3' UTR
PHYSODRAFT_298604	serine/threonine-protein kinase RIO1-like [Papaver somniferum]	2.0893e-06	1.21	Exon (PHYSODRAFT_298604-t26_1/PHYSODRAFT_298604, exon 1 of 2)
PHYSODRAFT_354312	tubulin-folding cofactor D isoform X1 [Sesamum indicum]	0.00724436	0.285	3' UTR
PHYSODRAFT_491245	NA	0.00380189	-0.0681	3' UTR
PHYSODRAFT_285440	unnamed protein product, partial [Vitis vinifera]	0.00169824	0.656	3' UTR
PHYSODRAFT_313163	NA	6.16595e-08	-0.0777	3' UTR
PHYSODRAFT_543878	NA	7.94328e-22	0.238	Exon (PHYSODRAFT_543878-t26_1/PHYSODRAFT_543878, exon 1 of 2)
PHYSODRAFT_354317	hypothetical protein B296_00030498 [Ensete ventricosum]	0.001	0.273	Exon (PHYSODRAFT_354317-t26_1/PHYSODRAFT_354317, exon 2 of 3)
PHYSODRAFT_313196	threonine synthase-like [Quercus suber]	0.0389045	0.324	Exon (PHYSODRAFT_313196-t26_1/PHYSODRAFT_313196, exon 1 of 1)
PHYSODRAFT_328741	NA	9.54993e-06	1.48	Exon (PHYSODRAFT_328741-t26_1/PHYSODRAFT_328741, exon 4 of 4)
PHYSODRAFT_328741	NA	0.00660693	-0.559	Exon (PHYSODRAFT_328741-t26_1/PHYSODRAFT_328741, exon 1 of 4)
PHYSODRAFT_285454	PREDICTED: RING-box protein 1a [Beta vulgaris subsp. vulgaris]	0.00758578	0.409	Exon (PHYSODRAFT_489009-t26_1/PHYSODRAFT_489009, exon 5 of 5)
PHYSODRAFT_285454	PREDICTED: RING-box protein 1a [Beta vulgaris subsp. vulgaris]	0.0380189	-0.163	Exon (PHYSODRAFT_489009-t26_1/PHYSODRAFT_489009, exon 5 of 5)
PHYSODRAFT_259487	NA	0.0011749	-0.259	3' UTR
PHYSODRAFT_489802	PREDICTED: succinate-semialdehyde dehydrogenase, mitochondrial-like [Daucus carota subsp. sativus]	0.0109648	0.518	Exon (PHYSODRAFT_259545-t26_1/PHYSODRAFT_259545, exon 2 of 2)
PHYSODRAFT_496548	predicted protein [Chlamydomonas reinhardtii]	0.040738	-0.37	Exon (PHYSODRAFT_496548-t26_1/PHYSODRAFT_496548, exon 4 of 4)
PHYSODRAFT_496548	predicted protein [Chlamydomonas reinhardtii]	0.030903	-0.263	3' UTR
PHYSODRAFT_496563	NA	0.0301995	-0.239	Exon (PHYSODRAFT_496563-t26_1/PHYSODRAFT_496563, exon 5 of 5)
PHYSODRAFT_259705	NA	0.011749	-0.627	Exon (PHYSODRAFT_259705-t26_1/PHYSODRAFT_259705, exon 1 of 3)
PHYSODRAFT_328810	NA	0.0151356	1.65	Exon (PHYSODRAFT_313274-t26_1/PHYSODRAFT_313274, exon 4 of 4)
PHYSODRAFT_494397	hypothetical protein CHLNCDRAFT_145093 [Chlorella variabilis]	0.020893	0.594	Exon (PHYSODRAFT_494397-t26_1/PHYSODRAFT_494397, exon 2 of 2)
PHYSODRAFT_488256	NA	0.0346737	0.394	Exon (PHYSODRAFT_488256-t26_1/PHYSODRAFT_488256, exon 2 of 2)
PHYSODRAFT_259414	NA	0.0354813	0.255	Exon (PHYSODRAFT_259414-t26_1/PHYSODRAFT_259414, exon 1 of 1)
PHYSODRAFT_496979	NA	0.0102329	-0.41	Exon (PHYSODRAFT_496979-t26_1/PHYSODRAFT_496979, exon 3 of 5)
PHYSODRAFT_489967	NA	0.0102329	-0.878	Exon (PHYSODRAFT_489967-t26_1/PHYSODRAFT_489967, exon 1 of 1)
PHYSODRAFT_298874	NA	0.00199526	-0.38	Exon (PHYSODRAFT_298874-t26_1/PHYSODRAFT_298874, exon 1 of 1)
PHYSODRAFT_463085	NA	0.0114815	-0.894	Exon (PHYSODRAFT_491668-t26_1/PHYSODRAFT_491668, exon 1 of 1)
PHYSODRAFT_489637	hypothetical protein F511_09458 [Dorcoceras hygrometricum]	0.0169824	1.01	Exon (PHYSODRAFT_489637-t26_1/PHYSODRAFT_489637, exon 1 of 1)
PHYSODRAFT_329049	hypothetical protein MARPO_0110s0023 [Marchantia polymorpha]	0.0389045	0.293	Exon (PHYSODRAFT_345591-t26_1/PHYSODRAFT_345591, exon 4 of 4)
PHYSODRAFT_493261	K+-channel ERG and related proteins [Klebsormidium nitens]	0.00331131	0.193	Exon (PHYSODRAFT_557274-t26_1/PHYSODRAFT_557274, exon 2 of 5)
PHYSODRAFT_313433	NA	0.0186209	1.01	Exon (PHYSODRAFT_313433-t26_1/PHYSODRAFT_313433, exon 1 of 1)
PHYSODRAFT_557313	predicted protein [Micromonas pusilla CCMP1545]	0.047863	-0.267	Exon (PHYSODRAFT_557313-t26_1/PHYSODRAFT_557313, exon 1 of 1)
PHYSODRAFT_492901	kinase-like protein [Coccomyxa subellipsoidea C-169]	0.030903	-2.49	Exon (PHYSODRAFT_492901-t26_1/PHYSODRAFT_492901, exon 2 of 2)
PHYSODRAFT_354368	unknown [Medicago truncatula]	0.0489779	0.563	3' UTR
PHYSODRAFT_489722	hypothetical protein KFL_001010100 [Klebsormidium nitens]	0.0269153	-0.631	Exon (PHYSODRAFT_489722-t26_1/PHYSODRAFT_489722, exon 2 of 3)
PHYSODRAFT_489722	hypothetical protein KFL_001010100 [Klebsormidium nitens]	0.0354813	0.592	Exon (PHYSODRAFT_490822-t26_1/PHYSODRAFT_490822, exon 3 of 5)
PHYSODRAFT_313513	mitochondrial carnitine/acylcarnitine carrier-like protein [Oryza sativa Japonica Group]	0.00954993	-0.374	Exon (PHYSODRAFT_557375-t26_1/PHYSODRAFT_557375, exon 1 of 1)
PHYSODRAFT_557382	NA	0.0389045	-0.13	Exon (PHYSODRAFT_492141-t26_1/PHYSODRAFT_492141, exon 4 of 5)
PHYSODRAFT_492141	NA	0.000812831	0.168	Exon (PHYSODRAFT_492141-t26_1/PHYSODRAFT_492141, exon 2 of 5)
PHYSODRAFT_492141	NA	0.000457088	0.298	Exon (PHYSODRAFT_492141-t26_1/PHYSODRAFT_492141, exon 1 of 5)
PHYSODRAFT_492141	NA	2.51189e-18	-0.144	3' UTR
PHYSODRAFT_557387	glyceraldehyde-3-phosphate dehydrogenase, cytosolic [Zea mays]	0.0288403	-0.755	3' UTR
PHYSODRAFT_354375	glyceraldehyde-3-phosphate dehydrogenase, cytosolic [Zea mays]	0.0446684	0.066	3' UTR
PHYSODRAFT_285581	60S ribosomal protein L23-like [Physcomitrella patens]	6.30957e-24	-0.176	3' UTR
PHYSODRAFT_285582	gamma carbonic anhydrase 1, mitochondrial [Glycine max]	0.00354813	-0.177	3' UTR
PHYSODRAFT_354380	ras-like protein [Quercus suber]	6.91831e-06	0.396	5' UTR
PHYSODRAFT_285587	NA	0.0074131	-0.161	3' UTR
PHYSODRAFT_384851	ENTH domain-containing protein C794.11c-like [Quercus suber]	0.047863	-0.321	Exon (PHYSODRAFT_384851-t26_1/PHYSODRAFT_384851, exon 1 of 3)
PHYSODRAFT_492424	NA	0.00870964	0.557	Exon (PHYSODRAFT_492424-t26_1/PHYSODRAFT_492424, exon 1 of 2)
PHYSODRAFT_329324	hypothetical protein COCSUDRAFT_5974, partial [Coccomyxa subellipsoidea C-169]	0.040738	0.28	Exon (PHYSODRAFT_329324-t26_1/PHYSODRAFT_329324, exon 3 of 4)
PHYSODRAFT_557448	phosphatidylinositol-glycan biosynthesis class F protein [Ananas comosus]	0.0263027	-0.42	3' UTR
PHYSODRAFT_256300	NA	0.00891251	-0.28	3' UTR
PHYSODRAFT_491233	NA	0.0269153	-0.123	3' UTR
PHYSODRAFT_557468	hypothetical protein GPECTOR_70g513 [Gonium pectorale]	2.23872e-06	0.362	Exon (PHYSODRAFT_557468-t26_1/PHYSODRAFT_557468, exon 2 of 2)
PHYSODRAFT_285609	vacuolar H+-ATPase proteolipid 16 kDa subunit, partial [Hyacinthus orientalis]	0.0416869	0.312	3' UTR
PHYSODRAFT_345670	NA	0.0186209	0.915	Exon (PHYSODRAFT_345670-t26_1/PHYSODRAFT_345670, exon 1 of 1)
PHYSODRAFT_542471	hypothetical protein MARPO_0200s0007 [Marchantia polymorpha]	0.00354813	-0.23	3' UTR
PHYSODRAFT_285611	40S ribosomal protein S8 [Klebsormidium nitens]	2.95121e-05	-0.0541	3' UTR
PHYSODRAFT_491558	NA	0.00691831	-0.154	Exon (PHYSODRAFT_491558-t26_1/PHYSODRAFT_491558, exon 2 of 4)
PHYSODRAFT_491195	NA	0.0323594	0.248	Exon (PHYSODRAFT_491195-t26_1/PHYSODRAFT_491195, exon 1 of 3)
PHYSODRAFT_496702	NA	0.0138038	-0.228	Exon (PHYSODRAFT_329533-t26_1/PHYSODRAFT_329533, exon 2 of 4)
PHYSODRAFT_492573	CHY zinc finger [Micractinium conductrix]	8.51138e-09	-0.521	3' UTR
PHYSODRAFT_557583	omega-3 fatty acid desaturase [Zostera marina]	0.000831764	0.703	Exon (PHYSODRAFT_345704-t26_1/PHYSODRAFT_345704, exon 7 of 8)
PHYSODRAFT_557588	carnitine O-acetyltransferase, mitochondrial-like [Quercus suber]	0.000812831	0.536	Exon (PHYSODRAFT_557588-t26_1/PHYSODRAFT_557588, exon 1 of 1)
PHYSODRAFT_247414	hypothetical protein CBR_g38927 [Chara braunii]	0.0251189	0.782	Exon (PHYSODRAFT_247414-t26_1/PHYSODRAFT_247414, exon 4 of 8)
PHYSODRAFT_557596	hypothetical protein MARPO_0056s0142 [Marchantia polymorpha]	0.00162181	0.204	3' UTR
PHYSODRAFT_495272	NA	0.0213796	0.29	Exon (PHYSODRAFT_494515-t26_1/PHYSODRAFT_494515, exon 2 of 2)
PHYSODRAFT_495272	NA	0.0074131	0.659	Exon (PHYSODRAFT_494515-t26_1/PHYSODRAFT_494515, exon 2 of 2)
PHYSODRAFT_299329	terpenoid synthase [Coccomyxa subellipsoidea C-169]	0.000234423	1.64	Exon (PHYSODRAFT_299329-t26_1/PHYSODRAFT_299329, exon 3 of 4)
PHYSODRAFT_490482	predicted protein [Bathycoccus prasinos]	0.0436516	-0.685	Exon (PHYSODRAFT_490482-t26_1/PHYSODRAFT_490482, exon 1 of 1)
PHYSODRAFT_299359	NA	0.042658	0.438	Exon (PHYSODRAFT_299359-t26_1/PHYSODRAFT_299359, exon 2 of 2)
PHYSODRAFT_313814	NA	0.0186209	0.357	3' UTR
PHYSODRAFT_557662	hypothetical protein CEUSTIGMA_g3869.t1 [Chlamydomonas eustigma]	0.0017378	-1.15	Exon (PHYSODRAFT_557662-t26_1/PHYSODRAFT_557662, exon 1 of 1)
PHYSODRAFT_299378	triacylglycerol lipase SDP1 [Amborella trichopoda]	6.0256e-05	0.405	Exon (PHYSODRAFT_557666-t26_1/PHYSODRAFT_557666, exon 2 of 2)
PHYSODRAFT_489360	PREDICTED: endoribonuclease Dicer homolog 1-like [Pyrus x bretschneideri]	0.00229087	0.176	Exon (PHYSODRAFT_557667-t26_1/PHYSODRAFT_557667, exon 1 of 2)
PHYSODRAFT_489360	PREDICTED: endoribonuclease Dicer homolog 1-like [Pyrus x bretschneideri]	0.0144544	0.493	Exon (PHYSODRAFT_557667-t26_1/PHYSODRAFT_557667, exon 1 of 2)
PHYSODRAFT_350808	DEAD-box ATP-dependent RNA helicase 39-like [Chenopodium quinoa]	0.00346737	0.877	3' UTR
PHYSODRAFT_496760	NA	0.0301995	-0.457	Exon (PHYSODRAFT_496760-t26_1/PHYSODRAFT_496760, exon 3 of 4)
PHYSODRAFT_557726	NA	0.00194984	-0.335	3' UTR
PHYSODRAFT_354429	PREDICTED: isovaleryl-CoA dehydrogenase, mitochondrial [Nicotiana tomentosiformis]	0.0204174	-0.192	Exon (PHYSODRAFT_557759-t26_1/PHYSODRAFT_557759, exon 1 of 1)
PHYSODRAFT_354429	PREDICTED: isovaleryl-CoA dehydrogenase, mitochondrial [Nicotiana tomentosiformis]	0.00588844	-0.259	Exon (PHYSODRAFT_557759-t26_1/PHYSODRAFT_557759, exon 1 of 1)
PHYSODRAFT_491701	hypothetical protein KFL_005800050 [Klebsormidium nitens]	0.0398107	-0.144	3' UTR
PHYSODRAFT_488299	NA	0.00851138	-1.19	Exon (PHYSODRAFT_488299-t26_1/PHYSODRAFT_488299, exon 2 of 3)
PHYSODRAFT_489080	rab family GTPase [Raphidocelis subcapitata]	0.042658	0.389	Exon (PHYSODRAFT_489080-t26_1/PHYSODRAFT_489080, exon 4 of 7)
PHYSODRAFT_489080	rab family GTPase [Raphidocelis subcapitata]	0.030903	0.37	Exon (PHYSODRAFT_489080-t26_1/PHYSODRAFT_489080, exon 1 of 7)
PHYSODRAFT_329905	thimet oligopeptidase [Klebsormidium nitens]	0.000186209	0.346	Exon (PHYSODRAFT_345787-t26_1/PHYSODRAFT_345787, exon 4 of 5)
PHYSODRAFT_313943	NA	0.00851138	0.732	Exon (PHYSODRAFT_491564-t26_1/PHYSODRAFT_491564, exon 3 of 3)
PHYSODRAFT_299540	NA	0.0239883	-0.582	Exon (PHYSODRAFT_299540-t26_1/PHYSODRAFT_299540, exon 1 of 1)
PHYSODRAFT_299540	NA	0.00776247	-0.372	Exon (PHYSODRAFT_299540-t26_1/PHYSODRAFT_299540, exon 1 of 1)
PHYSODRAFT_557851	hypothetical protein M569_11714, partial [Genlisea aurea]	0.0134896	0.131	3' UTR
PHYSODRAFT_490610	NA	0.0204174	0.179	Exon (PHYSODRAFT_490610-t26_1/PHYSODRAFT_490610, exon 1 of 1)
PHYSODRAFT_488971	NA	0.00954993	-1.18	Exon (PHYSODRAFT_488971-t26_1/PHYSODRAFT_488971, exon 1 of 1)
PHYSODRAFT_488971	NA	0.00138038	-0.193	3' UTR
PHYSODRAFT_330087	hypothetical protein C2E20_8527 [Micractinium conductrix]	0.00323594	0.571	Exon (PHYSODRAFT_330087-t26_1/PHYSODRAFT_330087, exon 1 of 1)
PHYSODRAFT_330099	coatomer subunit epsilon-1-like [Physcomitrella patens]	0.0120226	0.178	Exon (PHYSODRAFT_330099-t26_1/PHYSODRAFT_330099, exon 1 of 1)
PHYSODRAFT_557937	hypothetical protein AXG93_4689s1570 [Marchantia polymorpha subsp. ruderalis]	0.0281838	0.631	Exon (PHYSODRAFT_557937-t26_1/PHYSODRAFT_557937, exon 2 of 4)
PHYSODRAFT_542912	NA	0.0275423	-0.22	3' UTR
PHYSODRAFT_496969	hypothetical protein AXG93_1278s1110 [Marchantia polymorpha subsp. ruderalis]	0.030903	0.836	Exon (PHYSODRAFT_496969-t26_1/PHYSODRAFT_496969, exon 1 of 1)
PHYSODRAFT_384912	NA	3.98107e-17	0.25	3' UTR
PHYSODRAFT_492993	NA	0.0060256	0.533	Exon (PHYSODRAFT_492993-t26_1/PHYSODRAFT_492993, exon 1 of 1)
PHYSODRAFT_299693	hypothetical protein SELMODRAFT_114128, partial [Selaginella moellendorffii]	0.0281838	0.116	Exon (PHYSODRAFT_299693-t26_1/PHYSODRAFT_299693, exon 1 of 5)
PHYSODRAFT_350905	hypothetical protein KFL_000980340 [Klebsormidium nitens]	0.01	0.282	3' UTR
PHYSODRAFT_314102	predicted protein [Micromonas commoda]	0.0177828	0.5	Exon (PHYSODRAFT_314102-t26_1/PHYSODRAFT_314102, exon 1 of 1)
PHYSODRAFT_543090	NA	0.00524807	-0.81	3' UTR
PHYSODRAFT_543090	NA	0.0489779	-0.424	Exon (PHYSODRAFT_543090-t26_1/PHYSODRAFT_543090, exon 2 of 5)
PHYSODRAFT_350922	PREDICTED: E3 ubiquitin ligase BIG BROTHER [Solanum tuberosum]	0.00363078	-0.19	3' UTR
PHYSODRAFT_383301	CENP-B homolog protein 2-like [Abrus precatorius]	0.00134896	-0.216	3' UTR
PHYSODRAFT_285748	hypothetical protein GPECTOR_21g663 [Gonium pectorale]	0.0114815	-0.211	3' UTR
PHYSODRAFT_249518	NA	0.0363078	0.769	Exon (PHYSODRAFT_249518-t26_1/PHYSODRAFT_249518, exon 1 of 1)
PHYSODRAFT_488976	hypothetical protein CEUSTIGMA_g7157.t1 [Chlamydomonas eustigma]	0.0354813	0.441	Exon (PHYSODRAFT_488976-t26_1/PHYSODRAFT_488976, exon 4 of 5)
PHYSODRAFT_354475	NA	0.0446684	0.0618	3' UTR
PHYSODRAFT_350967	hypothetical protein GPECTOR_78g97 [Gonium pectorale]	0.0131826	-0.185	3' UTR
PHYSODRAFT_330532	predicted protein [Hordeum vulgare subsp. vulgare]	0.0380189	-0.518	Exon (PHYSODRAFT_502947-t26_1/PHYSODRAFT_502947, exon 1 of 2)
PHYSODRAFT_345922	Molecular chaperone (DnaJ superfamily) [Handroanthus impetiginosus]	0.0165959	0.162	5' UTR
PHYSODRAFT_345922	Molecular chaperone (DnaJ superfamily) [Handroanthus impetiginosus]	0.0112202	0.182	Exon (PHYSODRAFT_345922-t26_1/PHYSODRAFT_345922, exon 1 of 1)
PHYSODRAFT_360302	NA	7.24436e-05	0.413	5' UTR
PHYSODRAFT_285784	NA	0.0281838	0.174	3' UTR
PHYSODRAFT_360305	NA	0.0263027	-0.232	Exon (PHYSODRAFT_360305-t26_1/PHYSODRAFT_360305, exon 1 of 1)
PHYSODRAFT_345928	NA	0.047863	-0.254	Exon (PHYSODRAFT_345928-t26_1/PHYSODRAFT_345928, exon 1 of 1)
PHYSODRAFT_345928	NA	4.89779e-06	0.53	Exon (PHYSODRAFT_345928-t26_1/PHYSODRAFT_345928, exon 1 of 1)
PHYSODRAFT_345928	NA	0.00223872	-0.249	3' UTR
PHYSODRAFT_500307	phospholipid-transporting ATPase 3 [Klebsormidium nitens]	0.00912011	0.324	Exon (PHYSODRAFT_499280-t26_1/PHYSODRAFT_499280, exon 3 of 3)
PHYSODRAFT_330563	asparagine synthetase [Klebsormidium nitens]	0.00912011	-0.453	Exon (PHYSODRAFT_500307-t26_1/PHYSODRAFT_500307, exon 1 of 1)
PHYSODRAFT_262540	Serine/threonine-protein kinase [Actinidia chinensis var. chinensis]	0.0165959	0.213	Exon (PHYSODRAFT_262540-t26_1/PHYSODRAFT_262540, exon 4 of 5)
PHYSODRAFT_543976	hypothetical protein AXG93_2953s1020 [Marchantia polymorpha subsp. ruderalis]	5.24807e-06	-0.123	3' UTR
PHYSODRAFT_501017	NA	0.000588844	-0.511	Exon (PHYSODRAFT_330577-t26_1/PHYSODRAFT_330577, exon 2 of 2)
PHYSODRAFT_314314	NA	0.00275423	0.255	3' UTR
PHYSODRAFT_299990	hypothetical protein VOLCADRAFT_106207 [Volvox carteri f. nagariensis]	0.0102329	-1.01	Exon (PHYSODRAFT_351007-t26_1/PHYSODRAFT_351007, exon 2 of 2)
PHYSODRAFT_559143	NA	0.0147911	0.386	3' UTR
PHYSODRAFT_285813	hypothetical protein GPECTOR_2g1051 [Gonium pectorale]	3.31131e-10	-0.0692	3' UTR
PHYSODRAFT_544496	hypothetical protein CEUSTIGMA_g4773.t1 [Chlamydomonas eustigma]	0.0213796	-0.135	Exon (PHYSODRAFT_498345-t26_1/PHYSODRAFT_498345, exon 1 of 1)
PHYSODRAFT_285820	unnamed protein product [Brassica oleracea]	0.000831764	-0.413	3' UTR
PHYSODRAFT_498629	hypothetical protein Rsub_01990 [Raphidocelis subcapitata]	0.042658	0.395	Exon (PHYSODRAFT_498629-t26_1/PHYSODRAFT_498629, exon 5 of 6)
PHYSODRAFT_285833	hypothetical protein KFL_000200590 [Klebsormidium nitens]	0.00630957	-0.223	3' UTR
PHYSODRAFT_285837	NA	0.000977237	-0.25	5' UTR
PHYSODRAFT_544590	NA	0.000229087	0.386	3' UTR
PHYSODRAFT_314426	NA	0.030903	0.814	Exon (PHYSODRAFT_500449-t26_1/PHYSODRAFT_500449, exon 3 of 3)
PHYSODRAFT_544598	mitogen-activated protein kinase homolog NTF3-like [Physcomitrella patens]	0.00229087	-0.357	3' UTR
PHYSODRAFT_285842	ATP:cob(I)alamin adenosyltransferase [Micractinium conductrix]	1.47911e-06	-0.298	3' UTR
PHYSODRAFT_559670	NA	0.0120226	0.234	Exon (PHYSODRAFT_559670-t26_1/PHYSODRAFT_559670, exon 1 of 4)
PHYSODRAFT_498132	NA	0.0204174	0.51	Exon (PHYSODRAFT_330889-t26_1/PHYSODRAFT_330889, exon 1 of 1)
PHYSODRAFT_544658	beta-glucosidase 27 [Arabidopsis lyrata subsp. lyrata]	0.0218776	-0.118	3' UTR
PHYSODRAFT_559706	Myosin class V heavy chain [Handroanthus impetiginosus]	0.0354813	-0.192	3' UTR
PHYSODRAFT_501397	hypothetical protein PHYPA_015610 [Physcomitrella patens]	0.00851138	0.334	Exon (PHYSODRAFT_330977-t26_1/PHYSODRAFT_330977, exon 1 of 1)
PHYSODRAFT_544729	uncharacterized protein LOC112021387 [Quercus suber]	0.0446684	-1.4	3' UTR
PHYSODRAFT_331014	NA	0.0446684	0.753	Exon (PHYSODRAFT_504062-t26_1/PHYSODRAFT_504062, exon 4 of 4)
PHYSODRAFT_346058	NA	0.00245471	-0.43	3' UTR
PHYSODRAFT_354534	protein argonaute 5 [Herrania umbratica]	0.0398107	-0.164	5' UTR
PHYSODRAFT_544745	beta-glucosidase 31-like [Carica papaya]	0.000457088	-0.679	3' UTR
PHYSODRAFT_285863	predicted protein [Ostreococcus lucimarinus CCE9901]	0.0281838	-0.124	3' UTR
PHYSODRAFT_354538	ubiquitin domain-containing protein DSK2a-like isoform X2 [Olea europaea var. sylvestris]	0.0331131	0.104	3' UTR
PHYSODRAFT_450773	hypothetical protein MNEG_4673 [Monoraphidium neglectum]	0.042658	0.741	Exon (PHYSODRAFT_314559-t26_1/PHYSODRAFT_314559, exon 2 of 2)
PHYSODRAFT_500351	tankyrase-1 [Arachis duranensis]	5.37032e-05	0.556	Exon (PHYSODRAFT_500351-t26_1/PHYSODRAFT_500351, exon 2 of 2)
PHYSODRAFT_501020	NA	0.042658	0.781	Exon (PHYSODRAFT_501020-t26_1/PHYSODRAFT_501020, exon 2 of 2)
PHYSODRAFT_458407	NA	0.00204174	-0.861	Exon (PHYSODRAFT_264147-t26_1/PHYSODRAFT_264147, exon 1 of 1)
PHYSODRAFT_501251	protein ABC transporter 1, mitochondrial [Populus trichocarpa]	0.0223872	-0.739	Exon (PHYSODRAFT_501251-t26_1/PHYSODRAFT_501251, exon 3 of 3)
PHYSODRAFT_351115	protein N-lysine methyltransferase METTL21A isoform X1 [Olea europaea var. sylvestris]	0.0109648	-0.139	3' UTR
PHYSODRAFT_559881	hypothetical protein DVH24_018305 [Malus domestica]	0.0112202	-0.215	3' UTR
PHYSODRAFT_300329	NA	0.0489779	0.393	Exon (PHYSODRAFT_300329-t26_1/PHYSODRAFT_300329, exon 2 of 2)
PHYSODRAFT_500731	carboxylic ester hydrolase [Chlorella sorokiniana]	0.0467735	-0.0955	Exon (PHYSODRAFT_500731-t26_1/PHYSODRAFT_500731, exon 1 of 1)
PHYSODRAFT_498821	1,3-beta-glucanosyltransferase gel4-like [Quercus suber]	0.0275423	-0.318	Exon (PHYSODRAFT_499794-t26_1/PHYSODRAFT_499794, exon 1 of 1)
PHYSODRAFT_503593	uncharacterized protein C691.05c-like [Quercus suber]	0.00524807	-1.02	Exon (PHYSODRAFT_503593-t26_1/PHYSODRAFT_503593, exon 1 of 1)
PHYSODRAFT_354552	SKP1-like protein 1B [Jatropha curcas]	0.0144544	-0.0606	3' UTR
PHYSODRAFT_331200	elongated mitochondria 1 [Klebsormidium nitens]	0.00630957	1.3	Exon (PHYSODRAFT_331200-t26_1/PHYSODRAFT_331200, exon 2 of 2)
PHYSODRAFT_559905	NA	0.0316228	-0.366	Exon (PHYSODRAFT_559905-t26_1/PHYSODRAFT_559905, exon 2 of 2)
PHYSODRAFT_354553	hypothetical protein TSUD_05140 [Trifolium subterraneum]	1.23027e-10	-0.259	3' UTR
PHYSODRAFT_331215	NA	0.000134896	-0.224	Exon (PHYSODRAFT_300359-t26_1/PHYSODRAFT_300359, exon 1 of 1)
PHYSODRAFT_331229	hypothetical protein AQUCO_02000459v1 [Aquilegia coerulea]	0.00891251	-0.208	3' UTR
PHYSODRAFT_331230	NA	0.0251189	-0.598	Exon (PHYSODRAFT_331230-t26_1/PHYSODRAFT_331230, exon 6 of 6)
PHYSODRAFT_498358	hypothetical protein CHLNCDRAFT_13905, partial [Chlorella variabilis]	0.0074131	-0.297	Exon (PHYSODRAFT_500615-t26_1/PHYSODRAFT_500615, exon 2 of 2)
PHYSODRAFT_559946	hypothetical protein F511_28047 [Dorcoceras hygrometricum]	0.0301995	0.13	Exon (PHYSODRAFT_559946-t26_1/PHYSODRAFT_559946, exon 1 of 1)
PHYSODRAFT_264358	bifunctional aspartate aminotransferase and glutamate/aspartate-prephenate aminotransferase-like protein [Cinnamomum micranthum f. kanehirae]	7.58578e-05	0.361	Exon (PHYSODRAFT_264358-t26_1/PHYSODRAFT_264358, exon 2 of 2)
PHYSODRAFT_264358	bifunctional aspartate aminotransferase and glutamate/aspartate-prephenate aminotransferase-like protein [Cinnamomum micranthum f. kanehirae]	0.000380189	-1.09	Exon (PHYSODRAFT_264358-t26_1/PHYSODRAFT_264358, exon 2 of 2)
PHYSODRAFT_559962	eukaryotic translation initiation factor 3 subunit G-A-like [Dendrobium catenatum]	2.45471e-07	-0.339	Exon (PHYSODRAFT_559962-t26_1/PHYSODRAFT_559962, exon 1 of 1)
PHYSODRAFT_360474	E3 ubiquitin ligase BIG BROTHER-related isoform X2 [Brachypodium distachyon]	1.8197e-05	-0.427	Exon (PHYSODRAFT_559962-t26_1/PHYSODRAFT_559962, exon 1 of 1)
PHYSODRAFT_559984	glucan 1,3-beta-glucosidase-like [Papaver somniferum]	0.0141254	-0.758	Exon (PHYSODRAFT_300423-t26_1/PHYSODRAFT_300423, exon 2 of 3)
PHYSODRAFT_331311	hypothetical protein AXG93_1356s1260 [Marchantia polymorpha subsp. ruderalis]	0.00467735	-0.349	Exon (PHYSODRAFT_331311-t26_1/PHYSODRAFT_331311, exon 1 of 1)
PHYSODRAFT_264270	uncharacterized protein LOC112032693 [Quercus suber]	0.0295121	0.353	Exon (PHYSODRAFT_264270-t26_1/PHYSODRAFT_264270, exon 1 of 4)
PHYSODRAFT_502037	Short-chain dehydrogenase/reductase SDR [Ostreococcus tauri]	0.00120226	1.64	Exon (PHYSODRAFT_502037-t26_1/PHYSODRAFT_502037, exon 2 of 3)
PHYSODRAFT_346145	kinesin 3 [Artemisia annua]	0.00537032	0.237	Exon (PHYSODRAFT_346145-t26_1/PHYSODRAFT_346145, exon 3 of 5)
PHYSODRAFT_346147	hypothetical protein COLO4_02182 [Corchorus olitorius]	0.0363078	0.261	Exon (PHYSODRAFT_346145-t26_1/PHYSODRAFT_346145, exon 5 of 5)
PHYSODRAFT_346147	hypothetical protein COLO4_02182 [Corchorus olitorius]	0.00134896	-0.953	Exon (PHYSODRAFT_346147-t26_1/PHYSODRAFT_346147, exon 1 of 1)
PHYSODRAFT_501276	NA	0.00977237	-0.8	Exon (PHYSODRAFT_503331-t26_1/PHYSODRAFT_503331, exon 1 of 1)
PHYSODRAFT_500657	predicted protein [Bathycoccus prasinos]	0.0042658	0.173	Exon (PHYSODRAFT_500657-t26_1/PHYSODRAFT_500657, exon 1 of 1)
PHYSODRAFT_314744	uncharacterized transporter C3B8.04c-like [Quercus suber]	0.0338844	0.976	Exon (PHYSODRAFT_314744-t26_1/PHYSODRAFT_314744, exon 13 of 13)
PHYSODRAFT_354574	NA	0.0331131	-0.122	3' UTR
PHYSODRAFT_285923	nuclear transcription factor Y subunit A-3-like isoform X3 [Panicum hallii]	0.000501187	0.356	3' UTR
PHYSODRAFT_503737	transcription initiation factor TFIID subunit 13 [Artemisia annua]	0.0213796	-0.174	Exon (PHYSODRAFT_503737-t26_1/PHYSODRAFT_503737, exon 2 of 3)
PHYSODRAFT_354581	probable histone chaperone ASF1A [Amborella trichopoda]	2.18776e-10	-0.696	3' UTR
PHYSODRAFT_300538	ATP-dependent RNA helicase [Klebsormidium nitens]	0.0138038	0.651	Exon (PHYSODRAFT_300538-t26_1/PHYSODRAFT_300538, exon 1 of 1)
PHYSODRAFT_351207	Protein arginine N-methyltransferase [Klebsormidium nitens]	0.0363078	0.311	Exon (PHYSODRAFT_351206-t26_1/PHYSODRAFT_351206, exon 6 of 6)
PHYSODRAFT_285944	NA	0.0446684	0.28	3' UTR
PHYSODRAFT_346188	hypothetical protein VOLCADRAFT_88042 [Volvox carteri f. nagariensis]	0.0338844	-0.242	Exon (PHYSODRAFT_346188-t26_1/PHYSODRAFT_346188, exon 5 of 5)
PHYSODRAFT_501758	unknown [Zea mays]	0.0371535	-0.34	Exon (PHYSODRAFT_501758-t26_1/PHYSODRAFT_501758, exon 1 of 1)
PHYSODRAFT_351217	NA	0.0245471	-0.232	3' UTR
PHYSODRAFT_262491	NA	0.000104713	0.178	Exon (PHYSODRAFT_499835-t26_1/PHYSODRAFT_499835, exon 4 of 5)
PHYSODRAFT_285949	NA	9.33254e-05	-0.441	3' UTR
PHYSODRAFT_300612	NA	0.00239883	-0.695	Exon (PHYSODRAFT_503646-t26_1/PHYSODRAFT_503646, exon 2 of 2)
PHYSODRAFT_262518	NA	0.00776247	0.123	3' UTR
PHYSODRAFT_331569	N-terminal acetyltransferase A complex auxiliary subunit NAA15-like isoform X2 [Physcomitrella patens]	1.25893e-05	0.952	Exon (PHYSODRAFT_331569-t26_1/PHYSODRAFT_331569, exon 2 of 2)
PHYSODRAFT_503290	probable lipid-A-disaccharide synthase, mitochondrial [Cynara cardunculus var. scolymus]	0.042658	0.272	Exon (PHYSODRAFT_331569-t26_1/PHYSODRAFT_331569, exon 2 of 2)
PHYSODRAFT_498577	NA	0.0251189	0.219	Exon (PHYSODRAFT_314906-t26_1/PHYSODRAFT_314906, exon 5 of 6)
PHYSODRAFT_504309	NA	0.0141254	-1.17	Exon (PHYSODRAFT_504309-t26_1/PHYSODRAFT_504309, exon 3 of 3)
PHYSODRAFT_498780	hypothetical protein AXG93_333s1200 [Marchantia polymorpha subsp. ruderalis]	0.0363078	-0.302	Exon (PHYSODRAFT_498780-t26_1/PHYSODRAFT_498780, exon 2 of 2)
PHYSODRAFT_498024	suppressor of G2 allele of SKP1 [Artemisia annua]	3.23594e-10	0.0839	3' UTR
PHYSODRAFT_300718	histone H3 [Bathycoccus prasinos]	0.0186209	-0.297	Exon (PHYSODRAFT_498024-t26_1/PHYSODRAFT_498024, exon 6 of 7)
PHYSODRAFT_504172	hypothetical protein KFL_003650090 [Klebsormidium nitens]	0.0120226	0.54	Exon (PHYSODRAFT_504172-t26_1/PHYSODRAFT_504172, exon 2 of 4)
PHYSODRAFT_260510	NA	0.0346737	-0.273	Exon (PHYSODRAFT_260510-t26_1/PHYSODRAFT_260510, exon 1 of 1)
PHYSODRAFT_503191	Glycoside hydrolase, catalytic domain-containing protein [Artemisia annua]	0.00707946	0.282	Exon (PHYSODRAFT_503191-t26_1/PHYSODRAFT_503191, exon 1 of 3)
PHYSODRAFT_314990	PREDICTED: acyl-CoA-binding domain-containing protein 1 isoform X1 [Cucumis sativus]	0.0109648	0.316	Exon (PHYSODRAFT_314990-t26_1/PHYSODRAFT_314990, exon 6 of 8)
PHYSODRAFT_354617	predicted protein [Micromonas pusilla CCMP1545]	0.00123027	-0.323	5' UTR
PHYSODRAFT_315005	hypothetical protein DM860_010963 [Cuscuta australis]	0.00218776	-0.256	3' UTR
PHYSODRAFT_560347	PREDICTED: vacuolar protein-sorting-associated protein 11 homolog [Daucus carota subsp. sativus]	0.0030903	0.272	Exon (PHYSODRAFT_560347-t26_1/PHYSODRAFT_560347, exon 4 of 4)
PHYSODRAFT_300767	NA	0.0104713	-1.33	Exon (PHYSODRAFT_300767-t26_1/PHYSODRAFT_300767, exon 2 of 3)
PHYSODRAFT_501475	hypothetical protein VOLCADRAFT_108932 [Volvox carteri f. nagariensis]	0.00489779	-0.944	Exon (PHYSODRAFT_315018-t26_1/PHYSODRAFT_315018, exon 6 of 6)
PHYSODRAFT_501649	predicted protein [Hordeum vulgare subsp. vulgare]	0.00102329	0.809	Exon (PHYSODRAFT_501649-t26_1/PHYSODRAFT_501649, exon 2 of 4)
PHYSODRAFT_545333	NA	0.01	0.377	Exon (PHYSODRAFT_502603-t26_1/PHYSODRAFT_502603, exon 1 of 1)
PHYSODRAFT_331798	NA	0.0169824	-0.146	Exon (PHYSODRAFT_331798-t26_1/PHYSODRAFT_331798, exon 1 of 3)
PHYSODRAFT_346270	mitochondrial substrate carrier family protein B-like [Cajanus cajan]	0.047863	0.216	Exon (PHYSODRAFT_346270-t26_1/PHYSODRAFT_346270, exon 1 of 1)
PHYSODRAFT_545378	ras-related protein Rab-21-like isoform X1 [Phoenix dactylifera]	1.1749e-06	0.175	3' UTR
PHYSODRAFT_560444	NA	0.0371535	-0.681	Exon (PHYSODRAFT_560444-t26_1/PHYSODRAFT_560444, exon 1 of 1)
PHYSODRAFT_315088	calpain-like protease palB/RIM13 [Quercus suber]	0.00295121	0.945	Exon (PHYSODRAFT_315088-t26_1/PHYSODRAFT_315088, exon 1 of 1)
PHYSODRAFT_351306	short/branched chain specific acyl-CoA dehydrogenase, mitochondrial-like [Quercus suber]	0.0229087	0.0746	3' UTR
PHYSODRAFT_301009	NA	0.0398107	0.336	3' UTR
PHYSODRAFT_332297	NA	0.0331131	0.224	Exon (PHYSODRAFT_332297-t26_1/PHYSODRAFT_332297, exon 1 of 5)
PHYSODRAFT_559298	EEF1A lysine methyltransferase 4-like isoform X2 [Physcomitrella patens]	0.0245471	0.121	3' UTR
PHYSODRAFT_256485	uncharacterized protein LOC9325897 [Arabidopsis lyrata subsp. lyrata]	0.00776247	1.02	3' UTR
PHYSODRAFT_346359	hypothetical protein CBR_g12713 [Chara braunii]	0.00354813	0.277	Exon (PHYSODRAFT_346359-t26_1/PHYSODRAFT_346359, exon 1 of 1)
PHYSODRAFT_498211	transcriptional repressor rco-1-like [Quercus suber]	0.0489779	0.557	Exon (PHYSODRAFT_498211-t26_1/PHYSODRAFT_498211, exon 1 of 4)
PHYSODRAFT_315314	NA	0.0331131	-0.818	Exon (PHYSODRAFT_315314-t26_1/PHYSODRAFT_315314, exon 3 of 3)
PHYSODRAFT_559383	mitochondrial adenine nucleotide transporter ADNT1 isoform X2 [Populus trichocarpa]	0.00158489	0.282	Exon (PHYSODRAFT_315324-t26_1/PHYSODRAFT_315324, exon 3 of 3)
PHYSODRAFT_301285	putative SNF2 family N-terminal domain containing protein, partial [Klebsormidium nitens]	0.00630957	0.431	Exon (PHYSODRAFT_502235-t26_1/PHYSODRAFT_502235, exon 2 of 3)
PHYSODRAFT_286118	hypothetical protein CHLNCDRAFT_37575 [Chlorella variabilis]	0.0363078	0.0205	Exon (PHYSODRAFT_286118-t26_1/PHYSODRAFT_286118, exon 1 of 1)
PHYSODRAFT_504629	nuclear speckle splicing regulatory protein 1-like [Lactuca sativa]	0.00025704	-0.0516	3' UTR
PHYSODRAFT_504629	nuclear speckle splicing regulatory protein 1-like [Lactuca sativa]	0.020893	0.823	Exon (PHYSODRAFT_504629-t26_1/PHYSODRAFT_504629, exon 2 of 3)
PHYSODRAFT_255543	NA	3.89045e-07	-0.0641	3' UTR
PHYSODRAFT_544408	NA	0.0223872	-1.15	3' UTR
PHYSODRAFT_255626	NA	0.00346737	0.249	Exon (PHYSODRAFT_255626-t26_1/PHYSODRAFT_255626, exon 3 of 3)
PHYSODRAFT_498049	PREDICTED: CBL-interacting serine/threonine-protein kinase 24-like [Pyrus x bretschneideri]	0.0141254	0.22	Exon (PHYSODRAFT_498049-t26_1/PHYSODRAFT_498049, exon 1 of 1)
PHYSODRAFT_346416	NA	0.040738	0.138	3' UTR
PHYSODRAFT_286137	NA	0.00346737	-0.264	3' UTR
PHYSODRAFT_499475	uncharacterized protein LOC18011452 [Eutrema salsugineum]	0.0109648	0.435	3' UTR
PHYSODRAFT_286140	NA	0.00436516	-0.248	3' UTR
PHYSODRAFT_332696	replication factor C subunit 4-like [Physcomitrella patens]	0.0223872	-0.234	Exon (PHYSODRAFT_332696-t26_1/PHYSODRAFT_332696, exon 1 of 1)
PHYSODRAFT_301424	hypothetical protein CBR_g50834 [Chara braunii]	0.0457088	0.478	Exon (PHYSODRAFT_301424-t26_1/PHYSODRAFT_301424, exon 1 of 1)
PHYSODRAFT_354482	60S ribosomal protein L31 [Helianthus annuus]	1.7378e-05	-0.0846	3' UTR
PHYSODRAFT_360307	NA	0.000162181	-0.283	3' UTR
PHYSODRAFT_559040	NA	0.018197	0.184	3' UTR
PHYSODRAFT_330557	NA	0.0346737	0.677	Exon (PHYSODRAFT_330557-t26_1/PHYSODRAFT_330557, exon 2 of 2)
PHYSODRAFT_330557	NA	6.60693e-07	-0.647	3' UTR
PHYSODRAFT_559054	cystathionine beta-lyase [Gentiana triflora]	0.0316228	0.265	3' UTR
PHYSODRAFT_285789	uncharacterized protein LOC112522765 [Cynara cardunculus var. scolymus]	0.0338844	-0.0334	5' UTR
PHYSODRAFT_285789	uncharacterized protein LOC112522765 [Cynara cardunculus var. scolymus]	0.00239883	-0.357	5' UTR
PHYSODRAFT_360329	protein RAE1-like isoform X1 [Physcomitrella patens]	0.00776247	-0.328	Exon (PHYSODRAFT_504275-t26_1/PHYSODRAFT_504275, exon 1 of 1)
PHYSODRAFT_498697	PREDICTED: uncharacterized protein LOC104443088 [Eucalyptus grandis]	0.000109648	-0.538	Exon (PHYSODRAFT_498697-t26_1/PHYSODRAFT_498697, exon 1 of 5)
PHYSODRAFT_502616	hypothetical protein GPECTOR_16g603 [Gonium pectorale]	0.00977237	-0.52	Exon (PHYSODRAFT_502616-t26_1/PHYSODRAFT_502616, exon 1 of 1)
PHYSODRAFT_500955	PREDICTED: 1-phosphatidylinositol-3-phosphate 5-kinase FAB1B-like isoform X1 [Musa acuminata subsp. malaccensis]	0.000537032	0.186	Exon (PHYSODRAFT_500955-t26_1/PHYSODRAFT_500955, exon 1 of 1)
PHYSODRAFT_285812	NA	6.30957e-18	-0.367	3' UTR
PHYSODRAFT_285823	PREDICTED: protein BOLA2 [Solanum tuberosum]	0.040738	-0.111	3' UTR
PHYSODRAFT_285825	NA	0.00331131	-0.323	3' UTR
PHYSODRAFT_504066	NA	0.00933254	0.566	Exon (PHYSODRAFT_499593-t26_1/PHYSODRAFT_499593, exon 3 of 3)
PHYSODRAFT_499539	vacuolar protein-sorting-associated protein 33 homolog [Physcomitrella patens]	0.00912011	0.311	Exon (PHYSODRAFT_314387-t26_1/PHYSODRAFT_314387, exon 1 of 1)
PHYSODRAFT_314387	cystathionine beta-synthase-like [Quercus suber]	0.0389045	-0.259	Exon (PHYSODRAFT_314387-t26_1/PHYSODRAFT_314387, exon 1 of 1)
PHYSODRAFT_285840	hypothetical protein AXG93_2018s1000 [Marchantia polymorpha subsp. ruderalis]	0.00204174	-0.43	3' UTR
PHYSODRAFT_559636	PREDICTED: NADP-dependent malic enzyme [Cucumis melo]	0.00269153	-0.402	Exon (PHYSODRAFT_559636-t26_1/PHYSODRAFT_559636, exon 1 of 1)
PHYSODRAFT_559644	small nuclear ribonucleoprotein Sm D2 [Sorghum bicolor]	0.0263027	0.157	3' UTR
PHYSODRAFT_559658	histidyl-tRNA synthetase [Raphidocelis subcapitata]	0.0204174	-0.295	3' UTR
PHYSODRAFT_544702	NA	0.0354813	-0.264	3' UTR
PHYSODRAFT_559767	NA	0.00724436	-0.231	3' UTR
PHYSODRAFT_438086	NA	0.0190546	0.3	Exon (PHYSODRAFT_438086-t26_1/PHYSODRAFT_438086, exon 2 of 3)
PHYSODRAFT_259001	NA	0.00467735	0.0779	Exon (PHYSODRAFT_259001-t26_1/PHYSODRAFT_259001, exon 1 of 3)
PHYSODRAFT_499771	MAP kinase phosphatase 6 [Micractinium conductrix]	0.00954993	0.492	Exon (PHYSODRAFT_331074-t26_1/PHYSODRAFT_331074, exon 4 of 4)
PHYSODRAFT_331074	CCR4-NOT transcription complex subunit 4 [Klebsormidium nitens]	0.0040738	0.196	Exon (PHYSODRAFT_331076-t26_1/PHYSODRAFT_331076, exon 8 of 10)
PHYSODRAFT_351108	predicted protein [Hordeum vulgare subsp. vulgare]	0.00933254	-0.362	3' UTR
PHYSODRAFT_544786	NA	0.0128825	-0.121	3' UTR
PHYSODRAFT_354542	PREDICTED: peptidyl-prolyl cis-trans isomerase Pin1 [Theobroma cacao]	0.00870964	0.166	3' UTR
PHYSODRAFT_331169	NA	0.00616595	-0.716	3' UTR
PHYSODRAFT_300330	PREDICTED: TOM1-like protein 2 isoform X1 [Nelumbo nucifera]	0.00223872	0.222	Exon (PHYSODRAFT_300330-t26_1/PHYSODRAFT_300330, exon 1 of 1)
PHYSODRAFT_499265	dynein assembly factor 4, axonemal isoform X1 [Selaginella moellendorffii]	3.63078e-05	1.07	Exon (PHYSODRAFT_499265-t26_1/PHYSODRAFT_499265, exon 5 of 6)
PHYSODRAFT_331187	NA	0.000114815	-0.189	Exon (PHYSODRAFT_331187-t26_1/PHYSODRAFT_331187, exon 1 of 3)
PHYSODRAFT_559899	eukaryotic translation initiation factor 5-like [Helianthus annuus]	0.0204174	0.146	3' UTR
PHYSODRAFT_559899	eukaryotic translation initiation factor 5-like [Helianthus annuus]	0.00199526	-0.137	Exon (PHYSODRAFT_559899-t26_1/PHYSODRAFT_559899, exon 1 of 1)
PHYSODRAFT_504004	NA	0.0457088	-0.289	Exon (PHYSODRAFT_504004-t26_1/PHYSODRAFT_504004, exon 1 of 1)
PHYSODRAFT_386052	NA	9.54993e-05	-0.565	Exon (PHYSODRAFT_498145-t26_1/PHYSODRAFT_498145, exon 3 of 5)
PHYSODRAFT_503874	NA	0.00114815	-0.655	Exon (PHYSODRAFT_503874-t26_1/PHYSODRAFT_503874, exon 1 of 1)
PHYSODRAFT_390334	NA	0.0281838	-0.16	3' UTR
PHYSODRAFT_354558	hypothetical protein VOLCADRAFT_84613 [Volvox carteri f. nagariensis]	0.0436516	-0.155	3' UTR
PHYSODRAFT_499114	NA	0.00691831	1.3	Exon (PHYSODRAFT_331234-t26_1/PHYSODRAFT_331234, exon 2 of 2)
PHYSODRAFT_360475	Twin-arginine translocation pathway, signal sequence [Ostreococcus tauri]	0.0436516	-0.166	3' UTR
PHYSODRAFT_503984	NA	0.0354813	0.837	Exon (PHYSODRAFT_503984-t26_1/PHYSODRAFT_503984, exon 1 of 1)
PHYSODRAFT_331310	NA	0.0147911	0.363	3' UTR
PHYSODRAFT_285912	eukaryotic translation initiation factor 5A-2 [Micractinium conductrix]	0.0154882	-0.0697	3' UTR
PHYSODRAFT_285912	eukaryotic translation initiation factor 5A-2 [Micractinium conductrix]	0.000380189	1.34	Exon (PHYSODRAFT_360489-t26_1/PHYSODRAFT_360489, exon 1 of 1)
PHYSODRAFT_560019	UV radiation resistance-associated gene protein-like isoform X2 [Carica papaya]	4.89779e-05	0.748	3' UTR
PHYSODRAFT_360503	vacuolar protein sorting-associated protein [Klebsormidium nitens]	0.00213796	0.346	3' UTR
PHYSODRAFT_314749	mago nashi family protein [Klebsormidium nitens]	0.0269153	0.358	Exon (PHYSODRAFT_314749-t26_1/PHYSODRAFT_314749, exon 3 of 6)
PHYSODRAFT_503258	hypothetical protein GPECTOR_6g868 [Gonium pectorale]	0.0354813	1.14	Exon (PHYSODRAFT_503258-t26_1/PHYSODRAFT_503258, exon 6 of 7)
PHYSODRAFT_314785	NA	0.00213796	-1.05	Exon (PHYSODRAFT_314785-t26_1/PHYSODRAFT_314785, exon 1 of 2)
PHYSODRAFT_351193	Protein arginine N-methyltransferase [Klebsormidium nitens]	8.70964e-05	-0.0407	3' UTR
PHYSODRAFT_331403	NA	0.0194984	0.465	Exon (PHYSODRAFT_331403-t26_1/PHYSODRAFT_331403, exon 2 of 7)
PHYSODRAFT_499170	NA	0.0338844	-0.709	Exon (PHYSODRAFT_499170-t26_1/PHYSODRAFT_499170, exon 1 of 2)
PHYSODRAFT_285933	CCAAT-box transcription factor complex WHAP2 [Triticum aestivum]	0.00234423	-0.589	3' UTR
PHYSODRAFT_264310	probable copper-transporting ATPase HMA5 isoform X1 [Sorghum bicolor]	0.0218776	-0.657	Exon (PHYSODRAFT_351203-t26_1/PHYSODRAFT_351203, exon 2 of 3)
PHYSODRAFT_500408	NA	0.00218776	0.559	Exon (PHYSODRAFT_264166-t26_1/PHYSODRAFT_264166, exon 1 of 1)
PHYSODRAFT_503764	protein NUCLEAR FUSION DEFECTIVE 4-like [Durio zibethinus]	0.0467735	-0.709	Exon (PHYSODRAFT_504536-t26_1/PHYSODRAFT_504536, exon 1 of 1)
PHYSODRAFT_314837	hypothetical protein F511_03056 [Dorcoceras hygrometricum]	0.0001	1.64	Exon (PHYSODRAFT_351210-t26_1/PHYSODRAFT_351210, exon 1 of 1)
PHYSODRAFT_560133	NA	0.030903	0.275	Exon (PHYSODRAFT_560133-t26_1/PHYSODRAFT_560133, exon 5 of 7)
PHYSODRAFT_560168	NA	0.0199526	0.232	Exon (PHYSODRAFT_560168-t26_1/PHYSODRAFT_560168, exon 1 of 1)
PHYSODRAFT_502348	NA	2.95121e-09	-1	Exon (PHYSODRAFT_502348-t26_1/PHYSODRAFT_502348, exon 1 of 2)
PHYSODRAFT_285951	hypothetical protein AXG93_2016s1000 [Marchantia polymorpha subsp. ruderalis]	4.46684e-05	0.732	3' UTR
PHYSODRAFT_502069	phosphatidylinositol 3-kinase [Coccomyxa subellipsoidea C-169]	3.46737e-05	0.845	Exon (PHYSODRAFT_502069-t26_1/PHYSODRAFT_502069, exon 1 of 1)
PHYSODRAFT_285957	hypothetical protein MIMGU_mgv1a026370mg [Erythranthe guttata]	8.91251e-06	-0.188	3' UTR
PHYSODRAFT_354601	NA	0.000316228	-0.692	3' UTR
PHYSODRAFT_545170	protein FAN isoform X2 [Selaginella moellendorffii]	0.018197	0.276	Exon (PHYSODRAFT_560210-t26_1/PHYSODRAFT_560210, exon 1 of 1)
PHYSODRAFT_498613	NA	0.040738	0.705	Exon (PHYSODRAFT_499800-t26_1/PHYSODRAFT_499800, exon 2 of 2)
PHYSODRAFT_560219	PREDICTED: 4-coumarate--CoA ligase 2 [Nicotiana tomentosiformis]	0.00107152	0.299	3' UTR
PHYSODRAFT_314925	hypothetical protein AXG93_2210s1050 [Marchantia polymorpha subsp. ruderalis]	0.047863	-0.719	Exon (PHYSODRAFT_314925-t26_1/PHYSODRAFT_314925, exon 3 of 3)
PHYSODRAFT_331631	NA	0.000660693	-0.55	3' UTR
PHYSODRAFT_504502	NA	0.0354813	-0.645	Exon (PHYSODRAFT_504502-t26_1/PHYSODRAFT_504502, exon 1 of 1)
PHYSODRAFT_387918	NA	0.00977237	-0.451	Exon (PHYSODRAFT_387918-t26_1/PHYSODRAFT_387918, exon 1 of 1)
PHYSODRAFT_285976	NAD(P)H dehydrogenase (quinone) FQR1 [Dichanthelium oligosanthes]	0.0042658	-0.287	3' UTR
PHYSODRAFT_354620	NA	0.0371535	0.152	3' UTR
PHYSODRAFT_560339	unknown [Zea mays]	0.0169824	0.188	3' UTR
PHYSODRAFT_315017	Complex 1 LYR [Micractinium conductrix]	0.0144544	-0.337	Exon (PHYSODRAFT_315017-t26_1/PHYSODRAFT_315017, exon 1 of 1)
PHYSODRAFT_315024	solute carrier family 25 member 40-like [Quercus suber]	0.000501187	-0.141	3' UTR
PHYSODRAFT_285992	putative trehalose-phosphate phosphatase I [Vitis vinifera]	0.0489779	0.128	5' UTR
PHYSODRAFT_315031	PREDICTED: metal transporter Nramp3 [Solanum tuberosum]	0.00194984	-0.321	3' UTR
PHYSODRAFT_255777	NA	0.0109648	0.666	Exon (PHYSODRAFT_255777-t26_1/PHYSODRAFT_255777, exon 1 of 1)
PHYSODRAFT_285996	RecName: Full=S-adenosylmethionine synthase 2; Short=AdoMet synthase 2; AltName: Full=Methionine adenosyltransferase 2; Short=MAT 2	0.0114815	-0.087	3' UTR
PHYSODRAFT_373030	PREDICTED: protein REVEILLE 1-like isoform X1 [Pyrus x bretschneideri]	0.0301995	0.956	Exon (PHYSODRAFT_300810-t26_1/PHYSODRAFT_300810, exon 2 of 2)
PHYSODRAFT_351290	ATP synthase subunit O, mitochondrial precursor [Bathycoccus prasinos]	0.000389045	-0.11	3' UTR
PHYSODRAFT_354638	hypothetical protein COCSUDRAFT_18474 [Coccomyxa subellipsoidea C-169]	0.0281838	-0.0912	3' UTR
PHYSODRAFT_560449	NA	0.0125893	-0.204	3' UTR
PHYSODRAFT_498997	mitochondrial import inner membrane translocase subunit TIM14-3 isoform X1 [Oryza sativa Japonica Group]	0.042658	0.223	Exon (PHYSODRAFT_498997-t26_1/PHYSODRAFT_498997, exon 1 of 1)
PHYSODRAFT_332041	NA	1.99526e-17	-0.584	Exon (PHYSODRAFT_332041-t26_1/PHYSODRAFT_332041, exon 1 of 4)
PHYSODRAFT_559215	PREDICTED: actin-related protein 4-like [Juglans regia]	0.0389045	0.317	3' UTR
PHYSODRAFT_346320	H0525C06.5 [Oryza sativa]	8.70964e-05	-0.61	3' UTR
PHYSODRAFT_332209	NAD(P)-binding protein [Coccomyxa subellipsoidea C-169]	0.000380189	0.233	Exon (PHYSODRAFT_332209-t26_1/PHYSODRAFT_332209, exon 3 of 3)
PHYSODRAFT_503800	PREDICTED: probable sulfate transporter 4.2 isoform X2 [Malus domestica]	0.000141254	-2.49	Exon (PHYSODRAFT_503800-t26_1/PHYSODRAFT_503800, exon 1 of 1)
PHYSODRAFT_332291	NA	0.00281838	0.545	Exon (PHYSODRAFT_332291-t26_1/PHYSODRAFT_332291, exon 1 of 6)
PHYSODRAFT_286093	NA	0.000416869	-0.271	3' UTR
PHYSODRAFT_501931	NA	0.0138038	0.283	Exon (PHYSODRAFT_501931-t26_1/PHYSODRAFT_501931, exon 1 of 1)
PHYSODRAFT_354681	uncharacterized protein LOC113715216 [Coffea arabica]	0.0218776	-1.08	5' UTR
PHYSODRAFT_354683	NA	0.0489779	0.0859	3' UTR
PHYSODRAFT_500999	NA	0.00676083	-0.378	3' UTR
PHYSODRAFT_544320	phosphoribosylformylglycinamidine synthase [Klebsormidium nitens]	0.025704	0.356	Exon (PHYSODRAFT_544320-t26_1/PHYSODRAFT_544320, exon 1 of 2)
PHYSODRAFT_559382	unnamed protein product [Brassica oleracea]	0.0186209	-0.475	3' UTR
PHYSODRAFT_501978	hypothetical protein GPECTOR_8g232 [Gonium pectorale]	0.0346737	0.373	Exon (PHYSODRAFT_501978-t26_1/PHYSODRAFT_501978, exon 1 of 2)
PHYSODRAFT_286109	NA	0.000954993	0.183	3' UTR
PHYSODRAFT_499662	acetyl-CoA synthetase-like protein [Coccomyxa subellipsoidea C-169]	0.0199526	0.894	Exon (PHYSODRAFT_499662-t26_1/PHYSODRAFT_499662, exon 1 of 3)
PHYSODRAFT_286116	60 ribosomal protein L14 [Zea mays]	3.46737e-07	-0.0909	3' UTR
PHYSODRAFT_559440	NA	0.00380189	0.533	Exon (PHYSODRAFT_315372-t26_1/PHYSODRAFT_315372, exon 2 of 2)
PHYSODRAFT_497958	hemK methyltransferase family member 2 [Micractinium conductrix]	0.00954993	-0.148	3' UTR
PHYSODRAFT_559471	NA	0.0057544	0.209	Exon (PHYSODRAFT_559471-t26_1/PHYSODRAFT_559471, exon 1 of 1)
PHYSODRAFT_332667	NA	0.0316228	0.108	Exon (PHYSODRAFT_255506-t26_1/PHYSODRAFT_255506, exon 2 of 2)
PHYSODRAFT_286138	beta-galactosidase, partial [Raphidocelis subcapitata]	0.0190546	0.187	5' UTR
PHYSODRAFT_351401	PREDICTED: interferon-related developmental regulator 1 [Theobroma cacao]	0.00549541	-0.517	Exon (PHYSODRAFT_351401-t26_1/PHYSODRAFT_351401, exon 1 of 1)
PHYSODRAFT_301415	NA	0.0338844	0.763	Exon (PHYSODRAFT_301415-t26_1/PHYSODRAFT_301415, exon 1 of 1)
PHYSODRAFT_351404	uncharacterized protein C4F10.09c-like [Physcomitrella patens]	0.0316228	-0.279	3' UTR
PHYSODRAFT_501032	NA	0.0389045	0.881	Exon (PHYSODRAFT_501032-t26_1/PHYSODRAFT_501032, exon 2 of 2)
PHYSODRAFT_332765	NA	0.030903	-0.201	Exon (PHYSODRAFT_332765-t26_1/PHYSODRAFT_332765, exon 1 of 1)
PHYSODRAFT_286151	NA	1.58489e-15	-0.606	5' UTR
PHYSODRAFT_360745	unknown [Zea mays]	2.13796e-06	-0.334	Exon (PHYSODRAFT_360745-t26_1/PHYSODRAFT_360745, exon 1 of 1)
PHYSODRAFT_560510	NA	0.011749	0.806	Exon (PHYSODRAFT_560510-t26_1/PHYSODRAFT_560510, exon 1 of 1)
PHYSODRAFT_332877	NA	0.00977237	0.567	Exon (PHYSODRAFT_252919-t26_1/PHYSODRAFT_252919, exon 2 of 2)
PHYSODRAFT_315470	cytochrome P450 94B3 [Arabidopsis lyrata subsp. lyrata]	0.020893	1.31	Exon (PHYSODRAFT_315470-t26_1/PHYSODRAFT_315470, exon 2 of 3)
PHYSODRAFT_252911	NA	0.000588844	0.443	Exon (PHYSODRAFT_252911-t26_1/PHYSODRAFT_252911, exon 1 of 1)
PHYSODRAFT_384629	NA	0.0128825	0.222	Exon (PHYSODRAFT_560889-t26_1/PHYSODRAFT_560889, exon 2 of 2)
PHYSODRAFT_332982	NA	0.00295121	0.414	Exon (PHYSODRAFT_332982-t26_1/PHYSODRAFT_332982, exon 1 of 1)
PHYSODRAFT_301566	NA	0.00169824	1.28	Exon (PHYSODRAFT_332983-t26_1/PHYSODRAFT_332983, exon 1 of 1)
PHYSODRAFT_354723	NA	0.00933254	0.621	5' UTR
PHYSODRAFT_315528	putative FTSH protease 6 [Helianthus annuus]	0.0269153	-0.402	Exon (PHYSODRAFT_315528-t26_1/PHYSODRAFT_315528, exon 1 of 1)
PHYSODRAFT_286188	NA	8.31764e-07	-0.173	5' UTR
PHYSODRAFT_507124	unknown [Picea sitchensis]	0.0186209	-0.209	Exon (PHYSODRAFT_507124-t26_1/PHYSODRAFT_507124, exon 2 of 2)
PHYSODRAFT_286194	hypothetical protein MARPO_0087s0037 [Marchantia polymorpha]	0.0436516	-0.107	3' UTR
PHYSODRAFT_509599	PREDICTED: importin-5 [Vitis vinifera]	0.0436516	-0.265	Exon (PHYSODRAFT_509599-t26_1/PHYSODRAFT_509599, exon 2 of 2)
PHYSODRAFT_545994	hypothetical protein CBR_g29478 [Chara braunii]	0.000281838	-0.214	3' UTR
PHYSODRAFT_286226	NA	0.0301995	0.0995	3' UTR
PHYSODRAFT_507708	NA	0.0165959	0.653	Exon (PHYSODRAFT_507708-t26_1/PHYSODRAFT_507708, exon 1 of 1)
PHYSODRAFT_286230	NA	0.00891251	-0.589	5' UTR
PHYSODRAFT_354747	hypothetical protein CEUSTIGMA_g2287.t1 [Chlamydomonas eustigma]	0.000120226	-0.31	3' UTR
PHYSODRAFT_354753	hypothetical protein CEUSTIGMA_g9801.t1 [Chlamydomonas eustigma]	0.00346737	-0.145	3' UTR
PHYSODRAFT_333449	NA	0.00363078	-0.292	3' UTR
PHYSODRAFT_561117	Annexin like [Actinidia chinensis var. chinensis]	0.000316228	-0.168	3' UTR
PHYSODRAFT_561133	ATP-binding cassette sub-family D member 1-like [Quercus suber]	0.0263027	0.184	3' UTR
PHYSODRAFT_346562	NA	0.0239883	-0.0722	5' UTR
PHYSODRAFT_546165	cyclin-P3-1-like [Olea europaea var. sylvestris]	0.0467735	0.156	3' UTR
PHYSODRAFT_354770	casein kinase I-like [Physcomitrella patens]	2.51189e-08	-0.129	3' UTR
PHYSODRAFT_346574	PREDICTED: CLIP-associated protein [Eucalyptus grandis]	0.00724436	-0.426	3' UTR
PHYSODRAFT_346574	PREDICTED: CLIP-associated protein [Eucalyptus grandis]	0.0114815	-0.179	3' UTR
PHYSODRAFT_286311	NA	0.0363078	-0.206	3' UTR
PHYSODRAFT_346593	NA	0.00177828	-0.309	Exon (PHYSODRAFT_505321-t26_1/PHYSODRAFT_505321, exon 10 of 10)
PHYSODRAFT_546251	eukaryotic-type signal peptide peptidase [Coccomyxa subellipsoidea C-169]	0.00229087	-0.314	3' UTR
PHYSODRAFT_354784	NA	0.00676083	-0.26	3' UTR
PHYSODRAFT_507774	predicted protein [Hordeum vulgare subsp. vulgare]	0.00380189	-0.279	Exon (PHYSODRAFT_507774-t26_1/PHYSODRAFT_507774, exon 1 of 1)
PHYSODRAFT_333752	NA	0.00457088	0.143	Exon (PHYSODRAFT_507774-t26_1/PHYSODRAFT_507774, exon 1 of 1)
PHYSODRAFT_346609	hypothetical protein CEUSTIGMA_g9346.t1 [Chlamydomonas eustigma]	0.00112202	1.7	3' UTR
PHYSODRAFT_351545	NA	0.0223872	-0.0444	3' UTR
PHYSODRAFT_286335	NA	6.30957e-23	-0.336	3' UTR
PHYSODRAFT_333779	NA	0.00512861	-0.516	3' UTR
PHYSODRAFT_302043	PREDICTED: uncharacterized protein LOC108478139 [Gossypium arboreum]	0.0281838	-0.295	3' UTR
PHYSODRAFT_546309	uncharacterized protein LOC9304155 isoform X1 [Arabidopsis lyrata subsp. lyrata]	0.0380189	0.426	3' UTR
PHYSODRAFT_546309	uncharacterized protein LOC9304155 isoform X1 [Arabidopsis lyrata subsp. lyrata]	0.0138038	-0.368	3' UTR
PHYSODRAFT_286339	bifunctional adenosine 5'-phosphosulfate phosphorylase/adenylylsulfatase HINT4-like isoform X2 [Physcomitrella patens]	0.00501187	0.176	3' UTR
PHYSODRAFT_561340	AdoMet-dependent rRNA methyltransferase spb1 [Trifolium pratense]	0.018197	-0.208	Exon (PHYSODRAFT_561340-t26_1/PHYSODRAFT_561340, exon 2 of 5)
PHYSODRAFT_333830	protein MSS51, mitochondrial-like [Quercus suber]	0.00104713	0.699	3' UTR
PHYSODRAFT_315843	NA	2.81838e-05	-0.645	Exon (PHYSODRAFT_315843-t26_1/PHYSODRAFT_315843, exon 2 of 4)
PHYSODRAFT_302093	NA	0.00512861	-1.06	Exon (PHYSODRAFT_504842-t26_1/PHYSODRAFT_504842, exon 14 of 14)
PHYSODRAFT_506434	NA	0.0371535	0.115	3' UTR
PHYSODRAFT_315862	NA	0.0331131	0.165	Exon (PHYSODRAFT_561378-t26_1/PHYSODRAFT_561378, exon 2 of 2)
PHYSODRAFT_286359	NA	1.47911e-07	0.269	Exon (PHYSODRAFT_286359-t26_1/PHYSODRAFT_286359, exon 1 of 1)
PHYSODRAFT_302134	NA	1.25893e-16	-0.161	3' UTR
PHYSODRAFT_333915	hypothetical protein COCSUDRAFT_83653 [Coccomyxa subellipsoidea C-169]	0.0204174	0.567	Exon (PHYSODRAFT_333915-t26_1/PHYSODRAFT_333915, exon 3 of 3)
PHYSODRAFT_546417	bifunctional purine biosynthesis protein ADE17-like [Quercus suber]	0.0346737	0.198	3' UTR
PHYSODRAFT_333950	10-formyltetrahydrofolate synthetase [Klebsormidium nitens]	0.000831764	0.755	3' UTR
PHYSODRAFT_354813	hypothetical protein CEUSTIGMA_g9829.t1 [Chlamydomonas eustigma]	0.0316228	0.153	3' UTR
PHYSODRAFT_506356	conserved oligomeric Golgi complex subunit 8 [Selaginella moellendorffii]	0.042658	0.726	Exon (PHYSODRAFT_506356-t26_1/PHYSODRAFT_506356, exon 5 of 5)
PHYSODRAFT_401882	PREDICTED: uncharacterized protein LOC109158962 [Ipomoea nil]	0.030903	-0.393	Exon (PHYSODRAFT_401882-t26_1/PHYSODRAFT_401882, exon 2 of 2)
PHYSODRAFT_354820	ubiquitin-conjugating enzyme E2-16 kDa [Quercus suber]	5.01187e-18	-0.167	3' UTR
PHYSODRAFT_334024	Dyneins heavy chain [Klebsormidium nitens]	5.12861e-05	1.33	Exon (PHYSODRAFT_504906-t26_1/PHYSODRAFT_504906, exon 1 of 1)
PHYSODRAFT_286394	Dihydrolipoyllysine-residue acetyltransferase component 2 of pyruvate dehydrogenase [Actinidia chinensis var. chinensis]	0.0141254	-0.339	3' UTR
PHYSODRAFT_360974	NA	0.0138038	-0.43	Exon (PHYSODRAFT_360974-t26_1/PHYSODRAFT_360974, exon 3 of 3)
PHYSODRAFT_354835	NA	0.0316228	0.175	Exon (PHYSODRAFT_354835-t26_1/PHYSODRAFT_354835, exon 1 of 1)
PHYSODRAFT_354835	NA	1.62181e-06	-0.281	3' UTR
PHYSODRAFT_286400	adenylyltransferase and sulfurtransferase [Klebsormidium nitens]	0.0114815	-0.414	3' UTR
PHYSODRAFT_506918	Serine Threonine protein kinase [Klebsormidium nitens]	0.0190546	-0.719	Exon (PHYSODRAFT_506918-t26_1/PHYSODRAFT_506918, exon 1 of 1)
PHYSODRAFT_263115	jacalin-related lectin 34 [Capsella rubella]	0.000891251	-1.27	Exon (PHYSODRAFT_263115-t26_1/PHYSODRAFT_263115, exon 3 of 5)
PHYSODRAFT_545481	PREDICTED: CWF19-like protein 2 [Raphanus sativus]	0.0020893	-0.677	3' UTR
PHYSODRAFT_286408	NA	0.0107152	-0.345	Exon (PHYSODRAFT_346736-t26_1/PHYSODRAFT_346736, exon 5 of 6)
PHYSODRAFT_286408	NA	0.00977237	-0.908	3' UTR
PHYSODRAFT_561669	Deoxyribonuclease I [Parasponia andersonii]	0.0018197	0.271	Exon (PHYSODRAFT_561669-t26_1/PHYSODRAFT_561669, exon 3 of 3)
PHYSODRAFT_346745	mRNA-capping enzyme isoform X1 [Asparagus officinalis]	0.0199526	0.598	Exon (PHYSODRAFT_509419-t26_1/PHYSODRAFT_509419, exon 10 of 10)
PHYSODRAFT_334198	NA	1.23027e-08	0.575	Exon (PHYSODRAFT_334198-t26_1/PHYSODRAFT_334198, exon 8 of 9)
PHYSODRAFT_506287	calcium-dependent protein kinase 1-like [Hevea brasiliensis]	0.020893	-0.533	Exon (PHYSODRAFT_316113-t26_1/PHYSODRAFT_316113, exon 6 of 6)
PHYSODRAFT_506287	calcium-dependent protein kinase 1-like [Hevea brasiliensis]	0.0223872	-0.926	Exon (PHYSODRAFT_506287-t26_1/PHYSODRAFT_506287, exon 1 of 1)
PHYSODRAFT_334212	NA	0.0057544	0.458	Exon (PHYSODRAFT_302387-t26_1/PHYSODRAFT_302387, exon 1 of 1)
PHYSODRAFT_351672	NA	0.0457088	-0.246	3' UTR
PHYSODRAFT_510221	NA	0.0107152	0.323	Exon (PHYSODRAFT_286421-t26_1/PHYSODRAFT_286421, exon 1 of 1)
PHYSODRAFT_507974	putative cyclin-A3-1 isoform X3 [Arachis duranensis]	0.000144544	-0.553	Exon (PHYSODRAFT_507974-t26_1/PHYSODRAFT_507974, exon 2 of 2)
PHYSODRAFT_508840	delta(3,5)-Delta(2,4)-dienoyl-CoA isomerase, peroxisomal-like [Physcomitrella patens]	0.0389045	-0.252	Exon (PHYSODRAFT_508840-t26_1/PHYSODRAFT_508840, exon 1 of 1)
PHYSODRAFT_361023	NA	0.040738	-0.154	5' UTR
PHYSODRAFT_361023	NA	0.0234423	-0.354	Exon (PHYSODRAFT_361023-t26_1/PHYSODRAFT_361023, exon 1 of 7)
PHYSODRAFT_504907	protein-L-isoaspartate O-methyltransferase 1, partial [Dorcoceras hygrometricum]	0.00977237	-0.799	Exon (PHYSODRAFT_504907-t26_1/PHYSODRAFT_504907, exon 2 of 2)
PHYSODRAFT_508492	ascorbate transporter, chloroplastic-like [Quercus suber]	0.00346737	-2.52	Exon (PHYSODRAFT_506643-t26_1/PHYSODRAFT_506643, exon 5 of 5)
PHYSODRAFT_286438	NA	0.0346737	0.103	Exon (PHYSODRAFT_286438-t26_1/PHYSODRAFT_286438, exon 1 of 1)
PHYSODRAFT_545625	putative mitochondrial processing peptidase [Coccomyxa subellipsoidea C-169]	0.0114815	-0.13	3' UTR
PHYSODRAFT_560655	PREDICTED: dynamin-related protein 3A-like [Nicotiana sylvestris]	0.0371535	-0.407	Exon (PHYSODRAFT_560655-t26_1/PHYSODRAFT_560655, exon 1 of 1)
PHYSODRAFT_316227	R-SNARE protein, VAMP72-family [Chlamydomonas reinhardtii]	0.0169824	0.328	Exon (PHYSODRAFT_316227-t26_1/PHYSODRAFT_316227, exon 4 of 4)
PHYSODRAFT_334342	hypothetical protein GPECTOR_10g955 [Gonium pectorale]	0.0436516	-0.445	Exon (PHYSODRAFT_334342-t26_1/PHYSODRAFT_334342, exon 1 of 1)
PHYSODRAFT_509459	conserved hypothetical protein, partial [Ricinus communis]	0.0346737	0.762	Exon (PHYSODRAFT_509459-t26_1/PHYSODRAFT_509459, exon 4 of 4)
PHYSODRAFT_560711	phosphoglycerate kinase [Chlamydomonas reinhardtii]	0.0338844	1.01	Exon (PHYSODRAFT_560711-t26_1/PHYSODRAFT_560711, exon 1 of 1)
PHYSODRAFT_286458	PREDICTED: very-long-chain 3-oxoacyl-CoA reductase 1-like [Pyrus x bretschneideri]	0.00251189	0.161	3' UTR
PHYSODRAFT_302582	NA	0.0436516	-0.163	Exon (PHYSODRAFT_302582-t26_1/PHYSODRAFT_302582, exon 1 of 1)
PHYSODRAFT_560779	NA	0.0275423	-0.208	3' UTR
PHYSODRAFT_560780	NA	0.0331131	-0.0822	3' UTR
PHYSODRAFT_560782	PREDICTED: synaptotagmin-3 [Ipomoea nil]	0.00562341	0.468	Exon (PHYSODRAFT_560782-t26_1/PHYSODRAFT_560782, exon 2 of 2)
PHYSODRAFT_509434	NA	0.00269153	-0.542	Exon (PHYSODRAFT_509434-t26_1/PHYSODRAFT_509434, exon 2 of 2)
PHYSODRAFT_560791	NA	0.00154882	0.361	Exon (PHYSODRAFT_560791-t26_1/PHYSODRAFT_560791, exon 1 of 1)
PHYSODRAFT_286478	NA	0.0131826	-0.3	3' UTR
PHYSODRAFT_354895	Translation elongation factor, mitochondrial [Ostreococcus lucimarinus CCE9901]	0.0223872	-0.157	3' UTR
PHYSODRAFT_508591	NA	0.0281838	0.776	Exon (PHYSODRAFT_508591-t26_1/PHYSODRAFT_508591, exon 3 of 3)
PHYSODRAFT_286483	zinc finger A20 and AN1 domain-containing stress-associated protein 6 [Brachypodium distachyon]	1e-12	-0.169	3' UTR
PHYSODRAFT_560850	predicted protein [Hordeum vulgare subsp. vulgare]	0.000204174	-1.14	3' UTR
PHYSODRAFT_545408	NADH-dependent glutamate synthase 1 [Klebsormidium nitens]	6.76083e-07	-0.489	3' UTR
PHYSODRAFT_508863	hypothetical protein VOLCADRAFT_79531 [Volvox carteri f. nagariensis]	0.0162181	0.172	Exon (PHYSODRAFT_508863-t26_1/PHYSODRAFT_508863, exon 2 of 2)
PHYSODRAFT_509813	NA	0.025704	0.424	Exon (PHYSODRAFT_252890-t26_1/PHYSODRAFT_252890, exon 1 of 1)
PHYSODRAFT_508737	NA	0.00371535	-0.885	3' UTR
PHYSODRAFT_354726	CREG1 [Micractinium conductrix]	0.0354813	0.21	3' UTR
PHYSODRAFT_507321	NA	0.00281838	0.238	3' UTR
PHYSODRAFT_351449	nucleolar protein 14-like isoform X2 [Selaginella moellendorffii]	0.000758578	-0.931	3' UTR
PHYSODRAFT_354735	ubiquitin-60S ribosomal protein L40-like [Abrus precatorius]	1.25893e-22	-0.0899	3' UTR
PHYSODRAFT_333279	NA	0.0234423	-0.429	3' UTR
PHYSODRAFT_561036	protein DETOXIFICATION 15 [Capsella rubella]	2.69153e-09	-0.112	3' UTR
PHYSODRAFT_561066	hypothetical protein CEUSTIGMA_g13043.t1 [Chlamydomonas eustigma]	0.000371535	0.621	Exon (PHYSODRAFT_561066-t26_1/PHYSODRAFT_561066, exon 1 of 1)
PHYSODRAFT_301791	NA	0.000831764	-1.78	Exon (PHYSODRAFT_301791-t26_1/PHYSODRAFT_301791, exon 2 of 2)
PHYSODRAFT_286270	NA	0.0457088	0.2	Exon (PHYSODRAFT_286270-t26_1/PHYSODRAFT_286270, exon 1 of 1)
PHYSODRAFT_354764	NA	1.90546e-07	-0.321	3' UTR
PHYSODRAFT_354764	NA	9.54993e-06	-0.582	5' UTR
PHYSODRAFT_259959	polygalacturonase At1g48100 [Cynara cardunculus var. scolymus]	0.00154882	-0.679	Exon (PHYSODRAFT_506598-t26_1/PHYSODRAFT_506598, exon 2 of 2)
PHYSODRAFT_354768	hypothetical protein CEUSTIGMA_g6929.t1 [Chlamydomonas eustigma]	0.0165959	0.376	3' UTR
PHYSODRAFT_505932	predicted protein [Micromonas pusilla CCMP1545]	0.00724436	0.252	Exon (PHYSODRAFT_315701-t26_1/PHYSODRAFT_315701, exon 2 of 2)
PHYSODRAFT_506503	KRI1-like protein [Chlorella sorokiniana]	7.94328e-05	0.339	Exon (PHYSODRAFT_506503-t26_1/PHYSODRAFT_506503, exon 1 of 5)
PHYSODRAFT_561209	NA	0.0301995	-0.306	3' UTR
PHYSODRAFT_251113	NA	0.00134896	-0.455	Exon (PHYSODRAFT_251113-t26_1/PHYSODRAFT_251113, exon 1 of 3)
PHYSODRAFT_505338	chloroplast envelope protein translocase family [Micromonas pusilla CCMP1545]	0.000169824	-0.866	Exon (PHYSODRAFT_505338-t26_1/PHYSODRAFT_505338, exon 2 of 3)
PHYSODRAFT_251122	PREDICTED: UMP-CMP kinase 4-like [Musa acuminata subsp. malaccensis]	0.0354813	0.34	Exon (PHYSODRAFT_251122-t26_1/PHYSODRAFT_251122, exon 2 of 2)
PHYSODRAFT_315748	probable prefoldin subunit 4 isoform X1 [Phalaenopsis equestris]	0.00524807	-0.282	Exon (PHYSODRAFT_315748-t26_1/PHYSODRAFT_315748, exon 1 of 5)
PHYSODRAFT_286325	PREDICTED: malate dehydrogenase, mitochondrial [Gossypium hirsutum]	0.00660693	-0.222	3' UTR
PHYSODRAFT_302007	NA	0.0323594	1.09	3' UTR
PHYSODRAFT_561276	Myosin family protein with Dil domain [Klebsormidium nitens]	0.0346737	0.431	Exon (PHYSODRAFT_561276-t26_1/PHYSODRAFT_561276, exon 2 of 2)
PHYSODRAFT_315785	NA	0.000954993	1.78	Exon (PHYSODRAFT_315785-t26_1/PHYSODRAFT_315785, exon 2 of 2)
PHYSODRAFT_346613	uncharacterized protein LOC112002605 [Quercus suber]	0.0229087	-0.289	Exon (PHYSODRAFT_507629-t26_1/PHYSODRAFT_507629, exon 4 of 4)
PHYSODRAFT_354794	ras-related protein RABD1 [Carica papaya]	0.000588844	-0.302	3' UTR
PHYSODRAFT_333832	transmembrane emp24 domain-containing protein p24delta3-like [Physcomitrella patens]	0.0158489	1.09	Exon (PHYSODRAFT_510309-t26_1/PHYSODRAFT_510309, exon 3 of 3)
PHYSODRAFT_561350	hypothetical protein MARPO_0004s0245 [Marchantia polymorpha]	0.00169824	-0.678	3' UTR
PHYSODRAFT_561350	hypothetical protein MARPO_0004s0245 [Marchantia polymorpha]	0.0125893	-0.499	Exon (PHYSODRAFT_561350-t26_1/PHYSODRAFT_561350, exon 1 of 2)
PHYSODRAFT_260691	serine/threonine-protein kinase HT1-like [Panicum miliaceum]	0.000223872	1.38	Exon (PHYSODRAFT_260691-t26_1/PHYSODRAFT_260691, exon 4 of 4)
PHYSODRAFT_506652	cyclin-dependent kinase G-1 [Sorghum bicolor]	0.047863	0.834	Exon (PHYSODRAFT_506652-t26_1/PHYSODRAFT_506652, exon 1 of 1)
PHYSODRAFT_354807	uroporphyrinogen decarboxylase-like [Quercus suber]	0.0147911	-0.198	5' UTR
PHYSODRAFT_354810	ubiquinone biosynthesis protein COQ9-B, mitochondrial-like isoform X1 [Physcomitrella patens]	0.00851138	-0.36	3' UTR
PHYSODRAFT_561452	PREDICTED: 2-oxoglutarate dehydrogenase, mitochondrial [Elaeis guineensis]	0.00177828	-0.358	3' UTR
PHYSODRAFT_286372	NA	0.0316228	-0.503	3' UTR
PHYSODRAFT_262111	PREDICTED: putative hydrolase C777.06c [Nelumbo nucifera]	0.0186209	0.506	Exon (PHYSODRAFT_315934-t26_1/PHYSODRAFT_315934, exon 1 of 1)
PHYSODRAFT_286381	hypothetical protein GOBAR_AA03724 [Gossypium barbadense]	0.00223872	-1.19	3' UTR
PHYSODRAFT_504989	NA	0.0389045	-0.896	Exon (PHYSODRAFT_315967-t26_1/PHYSODRAFT_315967, exon 2 of 2)
PHYSODRAFT_302198	NA	0.000134896	0.323	Exon (PHYSODRAFT_302198-t26_1/PHYSODRAFT_302198, exon 5 of 5)
PHYSODRAFT_286387	hypothetical protein CEUSTIGMA_g7479.t1 [Chlamydomonas eustigma]	0.0323594	-0.0249	3' UTR
PHYSODRAFT_354832	PREDICTED: calcineurin B-like protein 1 isoform X1 [Gossypium hirsutum]	0.0144544	-0.164	5' UTR
PHYSODRAFT_334040	hypothetical protein AXG93_1162s1120 [Marchantia polymorpha subsp. ruderalis]	0.0134896	-0.384	Exon (PHYSODRAFT_334040-t26_1/PHYSODRAFT_334040, exon 3 of 4)
PHYSODRAFT_286397	40S ribosomal protein S6-like [Phalaenopsis equestris]	0.0120226	-0.0365	3' UTR
PHYSODRAFT_286397	40S ribosomal protein S6-like [Phalaenopsis equestris]	6.76083e-09	0.104	Exon (PHYSODRAFT_286397-t26_1/PHYSODRAFT_286397, exon 1 of 2)
PHYSODRAFT_454155	hypothetical protein COCSUDRAFT_35637 [Coccomyxa subellipsoidea C-169]	0.0218776	0.51	Exon (PHYSODRAFT_454155-t26_1/PHYSODRAFT_454155, exon 4 of 6)
PHYSODRAFT_334084	hypothetical protein KFL_000830200 [Klebsormidium nitens]	0.0316228	0.742	Exon (PHYSODRAFT_334084-t26_1/PHYSODRAFT_334084, exon 1 of 1)
PHYSODRAFT_508970	NA	0.00616595	0.168	Exon (PHYSODRAFT_561623-t26_1/PHYSODRAFT_561623, exon 3 of 3)
PHYSODRAFT_334144	NA	0.00331131	0.629	Exon (PHYSODRAFT_334144-t26_1/PHYSODRAFT_334144, exon 6 of 7)
PHYSODRAFT_354845	NA	0.00269153	-0.329	3' UTR
PHYSODRAFT_302371	NA	0.0398107	-0.279	3' UTR
PHYSODRAFT_286420	NA	0.0057544	-0.139	3' UTR
PHYSODRAFT_286420	NA	0.00295121	0.332	3' UTR
PHYSODRAFT_504790	NA	0.017378	-0.261	Exon (PHYSODRAFT_504790-t26_1/PHYSODRAFT_504790, exon 1 of 2)
PHYSODRAFT_354853	NA	0.00128825	-0.507	Exon (PHYSODRAFT_354853-t26_1/PHYSODRAFT_354853, exon 2 of 4)
PHYSODRAFT_354853	NA	0.0125893	0.482	3' UTR
PHYSODRAFT_354854	26S proteasome regulatory subunit S10B homolog B-like [Physcomitrella patens]	0.00158489	-0.247	3' UTR
PHYSODRAFT_505374	NA	0.0134896	-0.601	Exon (PHYSODRAFT_505374-t26_1/PHYSODRAFT_505374, exon 3 of 3)
PHYSODRAFT_334334	NA	0.0042658	0.672	Exon (PHYSODRAFT_334334-t26_1/PHYSODRAFT_334334, exon 2 of 3)
PHYSODRAFT_286443	proteasome subunit alpha type-4-2 [Panicum miliaceum]	0.042658	0.155	3' UTR
PHYSODRAFT_506174	vacuolar-sorting receptor 3-like isoform X4 [Physcomitrella patens]	0.0109648	0.273	Exon (PHYSODRAFT_506174-t26_1/PHYSODRAFT_506174, exon 2 of 2)
PHYSODRAFT_506174	vacuolar-sorting receptor 3-like isoform X4 [Physcomitrella patens]	0.00537032	0.245	Exon (PHYSODRAFT_506174-t26_1/PHYSODRAFT_506174, exon 2 of 2)
PHYSODRAFT_286451	uncharacterized protein At2g38710 [Jatropha curcas]	0.0120226	0.184	3' UTR
PHYSODRAFT_560715	calcium-dependent phospholipid-binding protein family protein [Klebsormidium nitens]	0.0144544	0.718	Exon (PHYSODRAFT_560715-t26_1/PHYSODRAFT_560715, exon 3 of 3)
PHYSODRAFT_302542	NA	0.0389045	-0.268	3' UTR
PHYSODRAFT_508363	DUF3449 domain-containing protein/SF3a60_bindingd domain-containing protein/Telomere_Sde2_2 domain-containing protein [Cephalotus follicularis]	0.000724436	0.405	Exon (PHYSODRAFT_351727-t26_1/PHYSODRAFT_351727, exon 4 of 4)
PHYSODRAFT_351727	E3 SUMO-protein ligase SIZ1-like [Lactuca sativa]	9.33254e-06	0.594	Exon (PHYSODRAFT_351727-t26_1/PHYSODRAFT_351727, exon 1 of 4)
PHYSODRAFT_316274	kinesin-like protein unc-104 [Quercus suber]	8.91251e-06	0.734	Exon (PHYSODRAFT_506708-t26_1/PHYSODRAFT_506708, exon 1 of 1)
PHYSODRAFT_560772	zf-RING_2 domain-containing protein [Cephalotus follicularis]	0.042658	-0.281	Exon (PHYSODRAFT_560772-t26_1/PHYSODRAFT_560772, exon 4 of 4)
PHYSODRAFT_560772	zf-RING_2 domain-containing protein [Cephalotus follicularis]	0.0025704	0.752	Exon (PHYSODRAFT_509507-t26_1/PHYSODRAFT_509507, exon 2 of 2)
PHYSODRAFT_334448	NA	0.0218776	0.394	Exon (PHYSODRAFT_334448-t26_1/PHYSODRAFT_334448, exon 3 of 3)
PHYSODRAFT_510274	hypothetical protein CBR_g54923 [Chara braunii]	0.0194984	-0.367	Exon (PHYSODRAFT_510274-t26_1/PHYSODRAFT_510274, exon 1 of 1)
PHYSODRAFT_510274	hypothetical protein CBR_g54923 [Chara braunii]	0.0114815	1.13	Exon (PHYSODRAFT_510274-t26_1/PHYSODRAFT_510274, exon 1 of 1)
PHYSODRAFT_508501	NA	0.0239883	0.441	Exon (PHYSODRAFT_507909-t26_1/PHYSODRAFT_507909, exon 1 of 2)
PHYSODRAFT_509084	uncharacterized protein LOC112176586 isoform X1 [Rosa chinensis]	0.0416869	-0.381	Exon (PHYSODRAFT_509084-t26_1/PHYSODRAFT_509084, exon 1 of 1)
PHYSODRAFT_346845	outer spore wall protein RRT8-like [Quercus suber]	0.00851138	-1.55	Exon (PHYSODRAFT_346845-t26_1/PHYSODRAFT_346845, exon 1 of 2)
PHYSODRAFT_346853	NA	0.0151356	-0.491	Exon (PHYSODRAFT_346853-t26_1/PHYSODRAFT_346853, exon 1 of 1)
PHYSODRAFT_354904	cyclin-T1-4 [Sorghum bicolor]	0.00707946	-0.333	5' UTR
PHYSODRAFT_354904	cyclin-T1-4 [Sorghum bicolor]	0.00562341	-0.339	5' UTR
PHYSODRAFT_354904	cyclin-T1-4 [Sorghum bicolor]	0.0363078	0.0585	3' UTR
PHYSODRAFT_286493	PREDICTED: mitochondrial pyruvate carrier 4-like [Pyrus x bretschneideri]	0.0218776	-0.341	3' UTR
PHYSODRAFT_286493	PREDICTED: mitochondrial pyruvate carrier 4-like [Pyrus x bretschneideri]	0.0138038	0.29	3' UTR
PHYSODRAFT_513547	predicted protein [Micromonas commoda]	0.0239883	0.299	Exon (PHYSODRAFT_513547-t26_1/PHYSODRAFT_513547, exon 1 of 1)
PHYSODRAFT_257271	NA	0.0251189	-0.294	Exon (PHYSODRAFT_257271-t26_1/PHYSODRAFT_257271, exon 1 of 2)
PHYSODRAFT_286504	DNA-directed RNA polymerase subunit 10 [Raphidocelis subcapitata]	0.0020893	-0.153	3' UTR
PHYSODRAFT_361119	CCA1 protein [Arabidopsis lyrata subsp. petraea]	0.000102329	0.218	Exon (PHYSODRAFT_361119-t26_1/PHYSODRAFT_361119, exon 3 of 3)
PHYSODRAFT_361119	CCA1 protein [Arabidopsis lyrata subsp. petraea]	0.0416869	0.0684	3' UTR
PHYSODRAFT_302695	NA	0.0281838	-0.418	Exon (PHYSODRAFT_302695-t26_1/PHYSODRAFT_302695, exon 4 of 5)
PHYSODRAFT_561797	phytanoyl-CoA dioxygenase [Klebsormidium nitens]	9.77237e-05	-0.303	Exon (PHYSODRAFT_561797-t26_1/PHYSODRAFT_561797, exon 1 of 1)
PHYSODRAFT_561839	hypothetical protein COCSUDRAFT_12364 [Coccomyxa subellipsoidea C-169]	0.0165959	-0.457	Exon (PHYSODRAFT_561839-t26_1/PHYSODRAFT_561839, exon 1 of 2)
PHYSODRAFT_286529	DNA-directed RNA polymerases II, IV and V subunit 6A-like [Cicer arietinum]	1.54882e-10	-0.358	3' UTR
PHYSODRAFT_512072	NA	0.0120226	-0.275	Exon (PHYSODRAFT_512072-t26_1/PHYSODRAFT_512072, exon 1 of 1)
PHYSODRAFT_512072	NA	0.0223872	0.389	Exon (PHYSODRAFT_512072-t26_1/PHYSODRAFT_512072, exon 1 of 1)
PHYSODRAFT_302812	hypothetical protein CEUSTIGMA_g2664.t1 [Chlamydomonas eustigma]	3.63078e-05	1.22	Exon (PHYSODRAFT_302812-t26_1/PHYSODRAFT_302812, exon 3 of 3)
PHYSODRAFT_354933	multiprotein-bridging factor 1b isoform X1 [Vigna unguiculata]	0.0331131	-0.0917	3' UTR
PHYSODRAFT_511177	putative GDP-L-fucose synthetase [Coccomyxa subellipsoidea C-169]	0.0288403	-0.402	Exon (PHYSODRAFT_442018-t26_1/PHYSODRAFT_442018, exon 1 of 1)
PHYSODRAFT_511177	putative GDP-L-fucose synthetase [Coccomyxa subellipsoidea C-169]	0.0263027	-0.745	Exon (PHYSODRAFT_511177-t26_1/PHYSODRAFT_511177, exon 1 of 1)
PHYSODRAFT_512794	NA	0.0346737	-0.203	Exon (PHYSODRAFT_512794-t26_1/PHYSODRAFT_512794, exon 1 of 4)
PHYSODRAFT_316525	NA	0.0154882	-0.2	3' UTR
PHYSODRAFT_561927	CARP motif [Cinnamomum micranthum f. kanehirae]	0.00776247	-0.934	Exon (PHYSODRAFT_561927-t26_1/PHYSODRAFT_561927, exon 1 of 1)
PHYSODRAFT_354946	NA	3.71535e-05	-0.16	3' UTR
PHYSODRAFT_439222	NA	0.00151356	-0.348	Exon (PHYSODRAFT_334963-t26_1/PHYSODRAFT_334963, exon 5 of 5)
PHYSODRAFT_361176	PREDICTED: transcription initiation factor IIB-like [Pyrus x bretschneideri]	0.0354813	0.431	Exon (PHYSODRAFT_361176-t26_1/PHYSODRAFT_361176, exon 1 of 1)
PHYSODRAFT_354949	hypothetical protein Csa_5G604380 [Cucumis sativus]	0.0134896	-0.0953	3' UTR
PHYSODRAFT_286562	uncharacterized protein LOC100191152 [Zea mays]	0.00165959	-0.304	5' UTR
PHYSODRAFT_334978	NA	0.042658	-0.294	3' UTR
PHYSODRAFT_361180	NA	0.00102329	-0.332	3' UTR
PHYSODRAFT_346958	hypothetical protein AXG93_436s1060 [Marchantia polymorpha subsp. ruderalis]	0.000562341	0.34	Exon (PHYSODRAFT_346958-t26_1/PHYSODRAFT_346958, exon 2 of 7)
PHYSODRAFT_381050	NA	0.00134896	-0.391	3' UTR
PHYSODRAFT_562005	ubiquinone biosynthesis monooxygenase Coq6 [Klebsormidium nitens]	0.0323594	-0.177	3' UTR
PHYSODRAFT_286573	hypothetical protein EUTSA_v10008965mg [Eutrema salsugineum]	0.00524807	0.312	3' UTR
PHYSODRAFT_354959	ribosomal protein L15, partial [Coccomyxa subellipsoidea C-169]	0.00616595	-0.318	3' UTR
PHYSODRAFT_354962	NA	0.00213796	-0.162	3' UTR
PHYSODRAFT_316624	predicted protein [Chlamydomonas reinhardtii]	0.00794328	-1.47	Exon (PHYSODRAFT_316624-t26_1/PHYSODRAFT_316624, exon 3 of 3)
PHYSODRAFT_546996	DEAD-box ATP-dependent RNA helicase 35-like [Physcomitrella patens]	0.0199526	0.503	5' UTR
PHYSODRAFT_286588	PREDICTED: 60S acidic ribosomal protein P2-1-like [Nicotiana sylvestris]	2.51189e-11	0.0686	3' UTR
PHYSODRAFT_302978	hypothetical protein MARPO_0033s0011 [Marchantia polymorpha]	0.00346737	-0.66	Exon (PHYSODRAFT_302978-t26_1/PHYSODRAFT_302978, exon 8 of 8)
PHYSODRAFT_335134	PREDICTED: protein BOBBER 1 [Elaeis guineensis]	0.0338844	-0.106	3' UTR
PHYSODRAFT_286593	NA	0.00616595	-0.414	Exon (PHYSODRAFT_335134-t26_1/PHYSODRAFT_335134, exon 2 of 2)
PHYSODRAFT_510564	exosome complex component CSL4-like [Brassica napus]	0.000239883	-0.575	Exon (PHYSODRAFT_510564-t26_1/PHYSODRAFT_510564, exon 1 of 1)
PHYSODRAFT_513904	ESCRT-related protein CHMP1B-like [Physcomitrella patens]	0.00891251	0.379	Exon (PHYSODRAFT_513904-t26_1/PHYSODRAFT_513904, exon 1 of 1)
PHYSODRAFT_347005	BBSome-interacting protein 1 [Tetrabaena socialis]	0.000218776	1.51	Exon (PHYSODRAFT_335160-t26_1/PHYSODRAFT_335160, exon 4 of 4)
PHYSODRAFT_512655	NA	3.89045e-05	-0.202	Exon (PHYSODRAFT_246404-t26_1/PHYSODRAFT_246404, exon 1 of 1)
PHYSODRAFT_512655	NA	0.0316228	0.546	Exon (PHYSODRAFT_512655-t26_1/PHYSODRAFT_512655, exon 1 of 1)
PHYSODRAFT_316692	probable prefoldin subunit 2 [Ricinus communis]	0.000794328	0.343	Exon (PHYSODRAFT_316692-t26_1/PHYSODRAFT_316692, exon 1 of 1)
PHYSODRAFT_260100	hypothetical protein BHE74_00000124 [Ensete ventricosum]	0.0169824	0.545	Exon (PHYSODRAFT_260100-t26_1/PHYSODRAFT_260100, exon 3 of 3)
PHYSODRAFT_462099	NA	0.00645654	1.05	Exon (PHYSODRAFT_462099-t26_1/PHYSODRAFT_462099, exon 3 of 3)
PHYSODRAFT_510491	NA	0.00190546	0.178	3' UTR
PHYSODRAFT_514191	PREDICTED: ubiquitin carboxyl-terminal hydrolase 2 [Brassica rapa]	0.030903	-0.186	Exon (PHYSODRAFT_514191-t26_1/PHYSODRAFT_514191, exon 2 of 2)
PHYSODRAFT_513414	putative ADP-ribosylation factor [Zostera marina]	0.0042658	-0.63	Exon (PHYSODRAFT_513414-t26_1/PHYSODRAFT_513414, exon 5 of 6)
PHYSODRAFT_511833	NA	0.00131826	0.941	Exon (PHYSODRAFT_511833-t26_1/PHYSODRAFT_511833, exon 6 of 6)
PHYSODRAFT_354997	40S ribosomal protein S9-2 [Ananas comosus]	2.69153e-08	0.0813	Exon (PHYSODRAFT_354997-t26_1/PHYSODRAFT_354997, exon 1 of 1)
PHYSODRAFT_354997	40S ribosomal protein S9-2 [Ananas comosus]	2.63027e-05	-0.0632	3' UTR
PHYSODRAFT_547143	Inositol monophosphatase, metal-binding site [Ostreococcus tauri]	0.0151356	-0.573	3' UTR
PHYSODRAFT_316745	NA	0.0288403	-0.785	Exon (PHYSODRAFT_316745-t26_1/PHYSODRAFT_316745, exon 1 of 1)
PHYSODRAFT_286666	NA	0.0245471	0.236	3' UTR
PHYSODRAFT_513619	Phosphoribosylaminoimidazole-succinocarboxam ide chloroplastic [Chlorella sorokiniana]	0.000194984	-0.752	Exon (PHYSODRAFT_513619-t26_1/PHYSODRAFT_513619, exon 1 of 1)
PHYSODRAFT_355007	predicted protein, partial [Micromonas pusilla CCMP1545]	0.0151356	0.238	Exon (PHYSODRAFT_451272-t26_1/PHYSODRAFT_451272, exon 1 of 2)
PHYSODRAFT_355007	predicted protein, partial [Micromonas pusilla CCMP1545]	0.0338844	-0.0247	3' UTR
PHYSODRAFT_511391	NA	0.0162181	0.434	Exon (PHYSODRAFT_511391-t26_1/PHYSODRAFT_511391, exon 4 of 6)
PHYSODRAFT_511391	NA	0.00537032	0.384	Exon (PHYSODRAFT_511391-t26_1/PHYSODRAFT_511391, exon 5 of 6)
PHYSODRAFT_286678	NA	0.017378	-0.332	Exon (PHYSODRAFT_361266-t26_1/PHYSODRAFT_361266, exon 1 of 1)
PHYSODRAFT_562300	NA	5.01187e-13	-0.299	3' UTR
PHYSODRAFT_303182	putative 2-oxoglutarate-dependent dioxygenase [Micractinium conductrix]	0.011749	-0.59	Exon (PHYSODRAFT_303182-t26_1/PHYSODRAFT_303182, exon 2 of 2)
PHYSODRAFT_335530	Phosphatidate cytidylyltransferase, partial [Glycine soja]	0.0371535	-0.69	3' UTR
PHYSODRAFT_510452	NA	0.0213796	-0.165	3' UTR
PHYSODRAFT_510452	NA	0.00199526	-0.212	Exon (PHYSODRAFT_510452-t26_1/PHYSODRAFT_510452, exon 1 of 1)
PHYSODRAFT_511002	hypothetical protein AQUCO_01000613v1 [Aquilegia coerulea]	0.0047863	-0.895	Exon (PHYSODRAFT_512479-t26_1/PHYSODRAFT_512479, exon 1 of 1)
PHYSODRAFT_511066	PREDICTED: mitochondrial import inner membrane translocase subunit TIM17-2-like [Brassica oleracea var. oleracea]	0.00794328	0.674	Exon (PHYSODRAFT_511066-t26_1/PHYSODRAFT_511066, exon 1 of 1)
PHYSODRAFT_249376	NA	7.76247e-05	-0.506	Exon (PHYSODRAFT_249376-t26_1/PHYSODRAFT_249376, exon 1 of 3)
PHYSODRAFT_514237	NA	0.0467735	0.233	Exon (PHYSODRAFT_513156-t26_1/PHYSODRAFT_513156, exon 2 of 2)
PHYSODRAFT_510794	hypothetical protein DVH24_012944 [Malus domestica]	0.0169824	-0.199	Exon (PHYSODRAFT_510794-t26_1/PHYSODRAFT_510794, exon 3 of 5)
PHYSODRAFT_391878	NA	0.0147911	0.545	Exon (PHYSODRAFT_249437-t26_1/PHYSODRAFT_249437, exon 1 of 1)
PHYSODRAFT_547294	uncharacterized protein LOC101756897 [Setaria italica]	0.0114815	-0.112	3' UTR
PHYSODRAFT_511464	cytochrome P450 [Klebsormidium nitens]	0.00977237	-0.311	Exon (PHYSODRAFT_316871-t26_1/PHYSODRAFT_316871, exon 1 of 2)
PHYSODRAFT_514716	NA	0.0354813	0.636	Exon (PHYSODRAFT_514716-t26_1/PHYSODRAFT_514716, exon 1 of 1)
PHYSODRAFT_466328	PREDICTED: uncharacterized protein LOC104890051 [Beta vulgaris subsp. vulgaris]	0.0218776	0.237	Exon (PHYSODRAFT_466328-t26_1/PHYSODRAFT_466328, exon 1 of 1)
PHYSODRAFT_511316	NA	0.00660693	-0.767	3' UTR
PHYSODRAFT_335679	NA	0.00812831	-0.182	Exon (PHYSODRAFT_335679-t26_1/PHYSODRAFT_335679, exon 1 of 3)
PHYSODRAFT_256096	cell division cycle 45(CDC45)-related protein [Klebsormidium nitens]	0.00134896	0.624	Exon (PHYSODRAFT_256096-t26_1/PHYSODRAFT_256096, exon 1 of 2)
PHYSODRAFT_355041	NA	4.2658e-07	-0.664	3' UTR
PHYSODRAFT_352008	mitochondrial substrate carrier protein [Chlamydomonas reinhardtii]	0.00025704	1.01	Exon (PHYSODRAFT_352008-t26_1/PHYSODRAFT_352008, exon 1 of 1)
PHYSODRAFT_316945	predicted protein [Hordeum vulgare subsp. vulgare]	0.000346737	-0.487	Exon (PHYSODRAFT_316945-t26_1/PHYSODRAFT_316945, exon 2 of 3)
PHYSODRAFT_510917	small nuclear ribonucleoprotein Sm D3 [Raphidocelis subcapitata]	1e-14	-0.152	3' UTR
PHYSODRAFT_286743	NA	0.0398107	0.867	3' UTR
PHYSODRAFT_562509	er membrane protein complex subunit 8/9 [Trifolium pratense]	0.030903	-0.132	3' UTR
PHYSODRAFT_303400	NA	0.000269153	-1.28	Exon (PHYSODRAFT_303400-t26_1/PHYSODRAFT_303400, exon 1 of 1)
PHYSODRAFT_286750	Interferon-induced guanylate-binding protein 1 [Tetrabaena socialis]	0.00851138	0.546	Exon (PHYSODRAFT_562532-t26_1/PHYSODRAFT_562532, exon 2 of 2)
PHYSODRAFT_286750	Interferon-induced guanylate-binding protein 1 [Tetrabaena socialis]	0.00489779	0.89	3' UTR
PHYSODRAFT_335853	NA	0.00060256	0.39	Exon (PHYSODRAFT_335852-t26_1/PHYSODRAFT_335852, exon 2 of 2)
PHYSODRAFT_303449	NA	0.0251189	-1.07	Exon (PHYSODRAFT_303449-t26_1/PHYSODRAFT_303449, exon 1 of 2)
PHYSODRAFT_514615	hypothetical protein SELMODRAFT_168321 [Selaginella moellendorffii]	7.4131e-05	-0.735	3' UTR
PHYSODRAFT_286776	NA	0.0467735	0.483	3' UTR
PHYSODRAFT_347185	NA	0.00128825	0.681	3' UTR
PHYSODRAFT_354903	NA	0.000165959	-0.156	3' UTR
PHYSODRAFT_286497	NA	0.00371535	-0.229	3' UTR
PHYSODRAFT_286498	hypothetical protein GPECTOR_24g246 [Gonium pectorale]	0.00616595	-0.164	3' UTR
PHYSODRAFT_561739	30S ribosomal protein S9, mitochondrial [Abrus precatorius]	0.00177828	0.411	Exon (PHYSODRAFT_561742-t26_1/PHYSODRAFT_561742, exon 1 of 1)
PHYSODRAFT_354916	40S ribosomal protein S17 [Bathycoccus prasinos]	1.77828e-09	-0.143	3' UTR
PHYSODRAFT_354916	40S ribosomal protein S17 [Bathycoccus prasinos]	0.0128825	-0.298	3' UTR
PHYSODRAFT_546681	PREDICTED: uncharacterized protein At4g28440-like [Brassica oleracea var. oleracea]	0.00147911	0.246	Exon (PHYSODRAFT_512428-t26_1/PHYSODRAFT_512428, exon 2 of 2)
PHYSODRAFT_302694	NA	0.040738	-0.837	Exon (PHYSODRAFT_302694-t26_1/PHYSODRAFT_302694, exon 3 of 4)
PHYSODRAFT_286508	NA	3.54813e-08	-0.34	3' UTR
PHYSODRAFT_286509	hypothetical protein BHE74_00000890 [Ensete ventricosum]	0.00831764	0.291	3' UTR
PHYSODRAFT_351795	probable glutamate carboxypeptidase LAMP1 isoform X3 [Physcomitrella patens]	0.00630957	0.382	Exon (PHYSODRAFT_334746-t26_1/PHYSODRAFT_334746, exon 5 of 5)
PHYSODRAFT_286520	NA	0.00645654	0.831	3' UTR
PHYSODRAFT_354926	asparagine-tRNA cytoplasmic 1-like [Micractinium conductrix]	0.0074131	0.209	3' UTR
PHYSODRAFT_286532	NA	1.54882e-06	-0.148	3' UTR
PHYSODRAFT_334858	hypothetical protein AXG93_1992s1020 [Marchantia polymorpha subsp. ruderalis]	0.00812831	-0.244	Exon (PHYSODRAFT_334858-t26_1/PHYSODRAFT_334858, exon 3 of 4)
PHYSODRAFT_286542	NA	7.94328e-05	-0.125	3' UTR
PHYSODRAFT_286543	NA	0.000489779	-0.0449	3' UTR
PHYSODRAFT_354938	hypothetical protein CEUSTIGMA_g3525.t1 [Chlamydomonas eustigma]	0.00416869	0.472	3' UTR
PHYSODRAFT_510777	NA	0.030903	0.281	Exon (PHYSODRAFT_510777-t26_1/PHYSODRAFT_510777, exon 3 of 5)
PHYSODRAFT_286550	1-(5-phosphoribosyl)-5-[(5-phosphoribosylamino)methylideneamino] imidazole-4-carboxamide isomerase, chloroplastic [Setaria italica]	0.000776247	0.625	3' UTR
PHYSODRAFT_437599	NA	0.00977237	-0.475	Exon (PHYSODRAFT_437599-t26_1/PHYSODRAFT_437599, exon 1 of 2)
PHYSODRAFT_354955	NA	0.0398107	-0.053	3' UTR
PHYSODRAFT_354955	NA	0.000301995	-0.132	Exon (PHYSODRAFT_354955-t26_1/PHYSODRAFT_354955, exon 1 of 1)
PHYSODRAFT_510776	NA	0.00630957	1.28	Exon (PHYSODRAFT_510776-t26_1/PHYSODRAFT_510776, exon 2 of 2)
PHYSODRAFT_259154	NA	0.0295121	-0.193	3' UTR
PHYSODRAFT_354969	hypothetical protein CEUSTIGMA_g10186.t1 [Chlamydomonas eustigma]	0.0288403	-0.146	3' UTR
PHYSODRAFT_562069	NA	0.00512861	-0.471	3' UTR
PHYSODRAFT_354972	NA	0.0398107	-0.0804	3' UTR
PHYSODRAFT_286598	hypothetical protein APUTEX25_001669, partial [Auxenochlorella protothecoides]	0.030903	0.286	3' UTR
PHYSODRAFT_286601	PREDICTED: translationally-controlled tumor protein homolog [Musa acuminata subsp. malaccensis]	1.7378e-07	-0.242	3' UTR
PHYSODRAFT_286607	PREDICTED: 40S ribosomal protein S19-1-like [Lupinus angustifolius]	1e-13	-0.103	3' UTR
PHYSODRAFT_303013	ER membrane protein complex subunit 7 homolog [Populus trichocarpa]	0.0346737	-0.273	Exon (PHYSODRAFT_303013-t26_1/PHYSODRAFT_303013, exon 1 of 2)
PHYSODRAFT_547087	G8 domain-containing [Chlorella sorokiniana]	0.0338844	-0.493	3' UTR
PHYSODRAFT_286615	predicted protein [Micromonas pusilla CCMP1545]	0.000645654	0.0629	3' UTR
PHYSODRAFT_514782	NA	0.0144544	0.81	Exon (PHYSODRAFT_514782-t26_1/PHYSODRAFT_514782, exon 1 of 5)
PHYSODRAFT_316698	PREDICTED: protein SCO1 homolog 1, mitochondrial [Malus domestica]	0.0158489	0.649	Exon (PHYSODRAFT_316698-t26_1/PHYSODRAFT_316698, exon 3 of 4)
PHYSODRAFT_262305	uncharacterized protein LOC100191203 [Zea mays]	8.31764e-05	-0.566	Exon (PHYSODRAFT_262305-t26_1/PHYSODRAFT_262305, exon 1 of 2)
PHYSODRAFT_513617	NA	0.0346737	-1.19	Exon (PHYSODRAFT_562179-t26_1/PHYSODRAFT_562179, exon 2 of 2)
PHYSODRAFT_351938	NA	0.00223872	-0.327	Exon (PHYSODRAFT_351938-t26_1/PHYSODRAFT_351938, exon 4 of 5)
PHYSODRAFT_355000	receptor of activated protein kinase C 1 [Dunaliella salina]	0.020893	-0.0419	3' UTR
PHYSODRAFT_355000	receptor of activated protein kinase C 1 [Dunaliella salina]	0.0457088	0.0542	Exon (PHYSODRAFT_355000-t26_1/PHYSODRAFT_355000, exon 1 of 1)
PHYSODRAFT_355001	ATP synthase subunit d, mitochondrial-like [Olea europaea var. sylvestris]	0.00245471	-0.0867	3' UTR
PHYSODRAFT_355001	ATP synthase subunit d, mitochondrial-like [Olea europaea var. sylvestris]	0.00047863	-0.113	Exon (PHYSODRAFT_355001-t26_1/PHYSODRAFT_355001, exon 1 of 2)
PHYSODRAFT_562229	NA	0.01	-0.72	3' UTR
PHYSODRAFT_355006	hypothetical protein CBR_g36631 [Chara braunii]	1e-16	-0.117	3' UTR
PHYSODRAFT_511151	RWP-RK domain-containing protein [Cinnamomum micranthum f. kanehirae]	0.0245471	0.354	Exon (PHYSODRAFT_511151-t26_1/PHYSODRAFT_511151, exon 1 of 1)
PHYSODRAFT_335439	NA	0.0275423	0.146	Exon (PHYSODRAFT_335439-t26_1/PHYSODRAFT_335439, exon 2 of 2)
PHYSODRAFT_355008	uncharacterized protein LOC112287596 [Physcomitrella patens]	0.0346737	-0.171	3' UTR
PHYSODRAFT_355010	hypothetical protein VOLCADRAFT_116428 [Volvox carteri f. nagariensis]	4.36516e-05	-0.499	3' UTR
PHYSODRAFT_355010	hypothetical protein VOLCADRAFT_116428 [Volvox carteri f. nagariensis]	0.00186209	0.447	3' UTR
PHYSODRAFT_249358	NA	0.0234423	-1.13	Exon (PHYSODRAFT_249358-t26_1/PHYSODRAFT_249358, exon 2 of 3)
PHYSODRAFT_355014	ubiquitin-like protein [Chlamydomonas reinhardtii]	0.00524807	-0.0782	3' UTR
PHYSODRAFT_355016	hypothetical protein KFL_002410120 [Klebsormidium nitens]	0.0057544	-0.173	3' UTR
PHYSODRAFT_514180	NA	0.018197	0.508	Exon (PHYSODRAFT_514180-t26_1/PHYSODRAFT_514180, exon 2 of 2)
PHYSODRAFT_355017	PREDICTED: DNA replication complex GINS protein SLD5 [Oryza brachyantha]	0.0109648	-0.48	5' UTR
PHYSODRAFT_512691	GPI mannosyltransferase [Ostreococcus tauri]	0.042658	0.475	3' UTR
PHYSODRAFT_286706	NA	0.0162181	0.0948	5' UTR
PHYSODRAFT_347088	NA	0.0371535	-0.0459	3' UTR
PHYSODRAFT_335611	NA	0.00104713	0.392	Exon (PHYSODRAFT_335613-t26_1/PHYSODRAFT_335613, exon 2 of 2)
PHYSODRAFT_335611	NA	0.000436516	0.503	Exon (PHYSODRAFT_335613-t26_1/PHYSODRAFT_335613, exon 2 of 2)
PHYSODRAFT_256759	NA	0.020893	0.457	Exon (PHYSODRAFT_256759-t26_1/PHYSODRAFT_256759, exon 1 of 1)
PHYSODRAFT_335651	NA	0.00190546	1.56	Exon (PHYSODRAFT_335652-t26_1/PHYSODRAFT_335652, exon 1 of 1)
PHYSODRAFT_286711	60S ribosomal protein L29-1 [Glycine soja]	8.70964e-06	-0.0588	3' UTR
PHYSODRAFT_562400	glucan 1,3-beta-glucosidase-like [Quercus suber]	0.0281838	0.0783	3' UTR
PHYSODRAFT_562400	glucan 1,3-beta-glucosidase-like [Quercus suber]	0.000794328	0.247	Exon (PHYSODRAFT_562400-t26_1/PHYSODRAFT_562400, exon 2 of 3)
PHYSODRAFT_562400	glucan 1,3-beta-glucosidase-like [Quercus suber]	0.000436516	0.716	3' UTR
PHYSODRAFT_355036	hypothetical protein AXG93_4875s1250 [Marchantia polymorpha subsp. ruderalis]	5.01187e-11	-0.0836	3' UTR
PHYSODRAFT_361316	NA	0.00724436	0.273	3' UTR
PHYSODRAFT_447257	NA	0.0234423	-0.799	3' UTR
PHYSODRAFT_286719	hypothetical protein AXG93_215s1220 [Marchantia polymorpha subsp. ruderalis]	0.00057544	-0.495	3' UTR
PHYSODRAFT_513538	NA	0.0154882	0.363	Exon (PHYSODRAFT_513538-t26_1/PHYSODRAFT_513538, exon 1 of 2)
PHYSODRAFT_511471	NA	0.0204174	0.196	Exon (PHYSODRAFT_511471-t26_1/PHYSODRAFT_511471, exon 1 of 2)
PHYSODRAFT_513528	NA	0.00851138	0.644	Exon (PHYSODRAFT_513528-t26_1/PHYSODRAFT_513528, exon 2 of 4)
PHYSODRAFT_286746	hypothetical protein GPECTOR_94g635 [Gonium pectorale]	0.0074131	-0.0565	3' UTR
PHYSODRAFT_511802	hypothetical protein AXG93_1660s1520 [Marchantia polymorpha subsp. ruderalis]	0.0169824	1.44	Exon (PHYSODRAFT_511802-t26_1/PHYSODRAFT_511802, exon 1 of 1)
PHYSODRAFT_514817	NA	0.0416869	0.604	Exon (PHYSODRAFT_514817-t26_1/PHYSODRAFT_514817, exon 1 of 1)
PHYSODRAFT_562581	predicted protein [Bathycoccus prasinos]	0.0338844	0.489	Exon (PHYSODRAFT_562581-t26_1/PHYSODRAFT_562581, exon 1 of 1)
PHYSODRAFT_355064	Tubulin-specific chaperone A [Tetrabaena socialis]	4.46684e-05	-0.359	3' UTR
PHYSODRAFT_546711	NA	0.00933254	-0.304	3' UTR
PHYSODRAFT_286777	NA	0.00870964	1.45	3' UTR
PHYSODRAFT_355077	NA	0.00346737	-0.604	3' UTR
PHYSODRAFT_516057	geranylgeranyl pyrophosphate synthase-like [Quercus suber]	0.00398107	-0.587	Exon (PHYSODRAFT_516057-t26_1/PHYSODRAFT_516057, exon 3 of 3)
PHYSODRAFT_250575	hypothetical protein KFL_001060260 [Klebsormidium nitens]	3.38844e-06	-0.848	Exon (PHYSODRAFT_250575-t26_1/PHYSODRAFT_250575, exon 1 of 1)
PHYSODRAFT_317118	NA	0.00162181	0.61	Exon (PHYSODRAFT_317118-t26_1/PHYSODRAFT_317118, exon 1 of 1)
PHYSODRAFT_515791	uncharacterized protein LOC113289342 [Papaver somniferum]	0.00851138	-0.534	Exon (PHYSODRAFT_515791-t26_1/PHYSODRAFT_515791, exon 1 of 1)
PHYSODRAFT_547605	hypothetical protein PHYPA_000358 [Physcomitrella patens]	0.0263027	1.83	Exon (PHYSODRAFT_361394-t26_1/PHYSODRAFT_361394, exon 1 of 1)
PHYSODRAFT_516564	NA	0.00107152	0.788	Exon (PHYSODRAFT_250815-t26_1/PHYSODRAFT_250815, exon 5 of 5)
PHYSODRAFT_515577	hypothetical protein CEUSTIGMA_g12612.t1 [Chlamydomonas eustigma]	0.0218776	-0.209	Exon (PHYSODRAFT_516564-t26_1/PHYSODRAFT_516564, exon 3 of 3)
PHYSODRAFT_347238	NA	0.0213796	-0.341	Exon (PHYSODRAFT_347238-t26_1/PHYSODRAFT_347238, exon 7 of 7)
PHYSODRAFT_347238	NA	0.000691831	-0.159	3' UTR
PHYSODRAFT_336245	autophagy-related protein 18h-like [Physcomitrella patens]	0.00436516	-0.491	Exon (PHYSODRAFT_336245-t26_1/PHYSODRAFT_336245, exon 2 of 2)
PHYSODRAFT_355091	Ribosomal protein S15 [Corchorus capsularis]	4.2658e-07	-0.0516	3' UTR
PHYSODRAFT_515225	NA	0.00707946	-0.39	Exon (PHYSODRAFT_515225-t26_1/PHYSODRAFT_515225, exon 1 of 1)
PHYSODRAFT_317226	ornithine carbamoyltransferase, mitochondrial-like [Quercus suber]	0.0467735	0.0754	3' UTR
PHYSODRAFT_547717	Dyneins heavy chain [Klebsormidium nitens]	0.000912011	0.656	Exon (PHYSODRAFT_317226-t26_1/PHYSODRAFT_317226, exon 1 of 2)
PHYSODRAFT_336289	NA	0.0446684	-0.805	3' UTR
PHYSODRAFT_355097	ras-related protein RABB1b [Capsella rubella]	0.00018197	-0.316	3' UTR
PHYSODRAFT_516298	NA	0.00042658	0.818	Exon (PHYSODRAFT_516298-t26_1/PHYSODRAFT_516298, exon 1 of 1)
PHYSODRAFT_286830	NA	0.00489779	-0.231	3' UTR
PHYSODRAFT_286882	NA	0.00691831	0.0409	3' UTR
PHYSODRAFT_336343	NA	1.28825e-10	0.749	Exon (PHYSODRAFT_336343-t26_1/PHYSODRAFT_336343, exon 1 of 1)
PHYSODRAFT_286884	NA	5.01187e-29	-0.308	3' UTR
PHYSODRAFT_317246	DNA ligase 1-like [Chlorella sorokiniana]	0.00018197	-0.329	Exon (PHYSODRAFT_317246-t26_1/PHYSODRAFT_317246, exon 1 of 3)
PHYSODRAFT_517859	NA	0.00123027	0.251	Exon (PHYSODRAFT_250769-t26_1/PHYSODRAFT_250769, exon 4 of 4)
PHYSODRAFT_514860	predicted protein, partial [Ostreococcus lucimarinus CCE9901]	0.00011749	0.623	Exon (PHYSODRAFT_347286-t26_1/PHYSODRAFT_347286, exon 11 of 12)
PHYSODRAFT_514860	predicted protein, partial [Ostreococcus lucimarinus CCE9901]	6.60693e-07	-0.19	Exon (PHYSODRAFT_514860-t26_1/PHYSODRAFT_514860, exon 2 of 2)
PHYSODRAFT_562920	mitochondrial GTP/GDP carrier protein 1-like [Quercus suber]	0.000125893	-0.626	3' UTR
PHYSODRAFT_562933	NA	0.0301995	0.124	3' UTR
PHYSODRAFT_255868	NA	0.0316228	0.553	Exon (PHYSODRAFT_255868-t26_1/PHYSODRAFT_255868, exon 1 of 1)
PHYSODRAFT_336471	predicted protein, partial [Chlamydomonas reinhardtii]	0.040738	-0.333	Exon (PHYSODRAFT_336471-t26_1/PHYSODRAFT_336471, exon 7 of 7)
PHYSODRAFT_355173	NA	0.0234423	-0.701	3' UTR
PHYSODRAFT_286921	NA	0.0158489	-0.0859	3' UTR
PHYSODRAFT_355185	NA	1.14815e-06	-0.337	3' UTR
PHYSODRAFT_286928	NA	4.46684e-06	-0.267	Exon (PHYSODRAFT_286928-t26_1/PHYSODRAFT_286928, exon 1 of 1)
PHYSODRAFT_286929	NA	1.09648e-05	-0.629	3' UTR
PHYSODRAFT_547952	DEAD-box ATP-dependent RNA helicase 3, chloroplastic-like [Physcomitrella patens]	0.0017378	-0.482	3' UTR
PHYSODRAFT_347348	NA	0.0162181	0.128	3' UTR
PHYSODRAFT_286944	hypothetical protein CBR_g46895 [Chara braunii]	0.00346737	0.358	3' UTR
PHYSODRAFT_303955	NA	0.0040738	1.26	Exon (PHYSODRAFT_303955-t26_1/PHYSODRAFT_303955, exon 1 of 1)
PHYSODRAFT_258801	NA	0.00162181	0.308	Exon (PHYSODRAFT_258801-t26_1/PHYSODRAFT_258801, exon 2 of 2)
PHYSODRAFT_336716	NA	0.0144544	0.227	Exon (PHYSODRAFT_336716-t26_1/PHYSODRAFT_336716, exon 1 of 1)
PHYSODRAFT_516787	hypothetical protein CBR_g28889 [Chara braunii]	0.0331131	-0.494	Exon (PHYSODRAFT_516474-t26_1/PHYSODRAFT_516474, exon 7 of 8)
PHYSODRAFT_548072	hypothetical protein OsI_30347 [Oryza sativa Indica Group]	0.042658	0.396	Exon (PHYSODRAFT_548072-t26_1/PHYSODRAFT_548072, exon 2 of 2)
PHYSODRAFT_548072	hypothetical protein OsI_30347 [Oryza sativa Indica Group]	0.00707946	0.914	3' UTR
PHYSODRAFT_304059	NA	1.20226e-06	-1.55	Exon (PHYSODRAFT_304059-t26_1/PHYSODRAFT_304059, exon 2 of 2)
PHYSODRAFT_563199	hypothetical protein CBR_g48759 [Chara braunii]	0.0354813	0.547	3' UTR
PHYSODRAFT_563203	hypothetical protein DM860_012329 [Cuscuta australis]	0.047863	-0.615	Exon (PHYSODRAFT_563203-t26_1/PHYSODRAFT_563203, exon 1 of 3)
PHYSODRAFT_517093	NA	0.00245471	-0.686	Exon (PHYSODRAFT_517093-t26_1/PHYSODRAFT_517093, exon 3 of 3)
PHYSODRAFT_355212	NA	0.00870964	-0.357	3' UTR
PHYSODRAFT_347405	NA	0.0338844	0.223	Exon (PHYSODRAFT_347405-t26_1/PHYSODRAFT_347405, exon 2 of 3)
PHYSODRAFT_563237	NA	0.018197	0.0774	3' UTR
PHYSODRAFT_516456	uncharacterized protein LOC110007729 isoform X1 [Amborella trichopoda]	0.0199526	-0.566	Exon (PHYSODRAFT_516456-t26_1/PHYSODRAFT_516456, exon 1 of 1)
PHYSODRAFT_563260	NA	0.0263027	-0.165	Exon (PHYSODRAFT_563260-t26_1/PHYSODRAFT_563260, exon 1 of 1)
PHYSODRAFT_361557	NA	0.00125893	-0.426	Exon (PHYSODRAFT_361557-t26_1/PHYSODRAFT_361557, exon 1 of 1)
PHYSODRAFT_286989	NA	0.00165959	0.344	5' UTR
PHYSODRAFT_563285	NA	0.0346737	0.301	3' UTR
PHYSODRAFT_514893	glycoside hydrolase family 16 [Chlorella sorokiniana]	0.0446684	0.389	Exon (PHYSODRAFT_514893-t26_1/PHYSODRAFT_514893, exon 1 of 3)
PHYSODRAFT_286999	NA	0.000851138	-0.832	3' UTR
PHYSODRAFT_355228	NA	4.46684e-08	-0.312	3' UTR
PHYSODRAFT_355229	PREDICTED: probable glutathione peroxidase 2 [Ipomoea nil]	0.0125893	-0.511	3' UTR
PHYSODRAFT_517075	NA	0.042658	-0.2	Exon (PHYSODRAFT_517075-t26_1/PHYSODRAFT_517075, exon 1 of 1)
PHYSODRAFT_391310	NA	0.0263027	0.29	Exon (PHYSODRAFT_391310-t26_1/PHYSODRAFT_391310, exon 1 of 1)
PHYSODRAFT_516044	NA	0.0295121	-0.521	Exon (PHYSODRAFT_516044-t26_1/PHYSODRAFT_516044, exon 2 of 2)
PHYSODRAFT_361605	ISCA-like protein [Klebsormidium nitens]	0.030903	-0.187	Exon (PHYSODRAFT_361605-t26_1/PHYSODRAFT_361605, exon 2 of 2)
PHYSODRAFT_515284	NA	0.0025704	0.243	3' UTR
PHYSODRAFT_516571	hypothetical protein KFL_007760080 [Klebsormidium nitens]	0.0446684	0.471	Exon (PHYSODRAFT_516571-t26_1/PHYSODRAFT_516571, exon 5 of 6)
PHYSODRAFT_317087	NA	0.000588844	0.803	Exon (PHYSODRAFT_317087-t26_1/PHYSODRAFT_317087, exon 1 of 1)
PHYSODRAFT_562693	NA	0.00199526	-0.199	3' UTR
PHYSODRAFT_562693	NA	0.0398107	-0.181	Exon (PHYSODRAFT_562693-t26_1/PHYSODRAFT_562693, exon 2 of 3)
PHYSODRAFT_250519	NA	0.00177828	0.953	3' UTR
PHYSODRAFT_347228	NA	0.00147911	0.393	Exon (PHYSODRAFT_347228-t26_1/PHYSODRAFT_347228, exon 1 of 2)
PHYSODRAFT_336192	Dus-domain-containing protein [Coccomyxa subellipsoidea C-169]	0.0229087	-0.756	Exon (PHYSODRAFT_336192-t26_1/PHYSODRAFT_336192, exon 4 of 5)
PHYSODRAFT_562742	hypothetical protein Rsub_01610 [Raphidocelis subcapitata]	0.00489779	0.79	Exon (PHYSODRAFT_562742-t26_1/PHYSODRAFT_562742, exon 2 of 2)
PHYSODRAFT_317201	PREDICTED: proteasome assembly chaperone 2-like [Nicotiana tabacum]	0.0158489	0.667	3' UTR
PHYSODRAFT_286822	NA	0.000371535	1.94	Exon (PHYSODRAFT_516317-t26_1/PHYSODRAFT_516317, exon 2 of 2)
PHYSODRAFT_562798	NA	0.0263027	0.195	3' UTR
PHYSODRAFT_347259	hypothetical protein BRARA_F01819 [Brassica rapa]	0.00104713	-0.373	3' UTR
PHYSODRAFT_347263	70 kDa peptidyl-prolyl isomerase-like isoform X2 [Coffea arabica]	0.017378	-0.0986	3' UTR
PHYSODRAFT_286828	NA	1.99526e-11	0.0908	3' UTR
PHYSODRAFT_355099	NA	4.16869e-05	-0.256	3' UTR
PHYSODRAFT_336386	PREDICTED: peptidyl-prolyl cis-trans isomerase FKBP20-1 [Gossypium raimondii]	0.025704	0.146	3' UTR
PHYSODRAFT_336400	NA	0.0042658	0.551	Exon (PHYSODRAFT_303765-t26_1/PHYSODRAFT_303765, exon 5 of 7)
PHYSODRAFT_303765	NA	0.00851138	0.241	3' UTR
PHYSODRAFT_517494	NA	0.00194984	-0.214	3' UTR
PHYSODRAFT_355165	class IV [Chlorella sorokiniana]	0.00218776	0.375	3' UTR
PHYSODRAFT_515660	ACN9-domain-containing protein [Coccomyxa subellipsoidea C-169]	0.000158489	-0.29	Exon (PHYSODRAFT_515660-t26_1/PHYSODRAFT_515660, exon 1 of 1)
PHYSODRAFT_516501	hypothetical protein MARPO_0026s0021 [Marchantia polymorpha]	0.0131826	0.15	Exon (PHYSODRAFT_336489-t26_1/PHYSODRAFT_336489, exon 2 of 2)
PHYSODRAFT_336489	unknown [Picea sitchensis]	0.00218776	0.227	Exon (PHYSODRAFT_336489-t26_1/PHYSODRAFT_336489, exon 2 of 2)
PHYSODRAFT_286914	NA	0.00524807	0.504	3' UTR
PHYSODRAFT_286914	NA	0.0234423	-1.12	5' UTR
PHYSODRAFT_317347	NA	0.0269153	-0.493	Exon (PHYSODRAFT_317347-t26_1/PHYSODRAFT_317347, exon 3 of 3)
PHYSODRAFT_563007	NA	0.0229087	0.665	5' UTR
PHYSODRAFT_517413	hypothetical protein GPECTOR_39g478 [Gonium pectorale]	0.0025704	0.475	Exon (PHYSODRAFT_517413-t26_1/PHYSODRAFT_517413, exon 1 of 1)
PHYSODRAFT_516368	NA	0.0213796	-1.17	Exon (PHYSODRAFT_516368-t26_1/PHYSODRAFT_516368, exon 4 of 4)
PHYSODRAFT_517337	transcription factor MYB3R-5-like [Quercus suber]	0.0416869	-0.131	3' UTR
PHYSODRAFT_347360	PREDICTED: uncharacterized protein LOC102719468 isoform X1 [Oryza brachyantha]	2.39883e-06	-0.4	3' UTR
PHYSODRAFT_515191	hypothetical protein AQUCO_02200187v1 [Aquilegia coerulea]	0.00489779	-0.443	Exon (PHYSODRAFT_515191-t26_1/PHYSODRAFT_515191, exon 13 of 13)
PHYSODRAFT_517113	NA	1.14815e-06	1.01	Exon (PHYSODRAFT_517113-t26_1/PHYSODRAFT_517113, exon 1 of 1)
PHYSODRAFT_286971	pterin-4-alpha-carbinolamine dehydratase, putative [Ricinus communis]	0.0446684	0.466	3' UTR
PHYSODRAFT_304034	NA	0.00794328	-0.21	3' UTR
PHYSODRAFT_317488	NA	0.0354813	-0.396	Exon (PHYSODRAFT_317488-t26_1/PHYSODRAFT_317488, exon 3 of 3)
PHYSODRAFT_379860	NA	0.0141254	0.785	Exon (PHYSODRAFT_304053-t26_1/PHYSODRAFT_304053, exon 4 of 4)
PHYSODRAFT_317496	AP-2 complex subunit mu [Physcomitrella patens]	0.0251189	0.379	Exon (PHYSODRAFT_515628-t26_1/PHYSODRAFT_515628, exon 2 of 2)
PHYSODRAFT_548103	hypothetical protein Rsub_04758 [Raphidocelis subcapitata]	0.0120226	-0.255	3' UTR
PHYSODRAFT_304066	hypothetical protein CEUSTIGMA_g9582.t1 [Chlamydomonas eustigma]	7.24436e-05	0.595	Exon (PHYSODRAFT_304066-t26_1/PHYSODRAFT_304066, exon 3 of 3)
PHYSODRAFT_286977	NA	0.00030903	0.487	3' UTR
PHYSODRAFT_304121	NA	0.0177828	0.272	Exon (PHYSODRAFT_515435-t26_1/PHYSODRAFT_515435, exon 1 of 1)
PHYSODRAFT_317573	Sm-D1 protein [Coccomyxa subellipsoidea C-169]	0.000144544	0.447	Exon (PHYSODRAFT_317573-t26_1/PHYSODRAFT_317573, exon 2 of 3)
PHYSODRAFT_361567	hypothetical protein CBR_g48193 [Chara braunii]	0.0169824	0.216	Exon (PHYSODRAFT_361567-t26_1/PHYSODRAFT_361567, exon 1 of 1)
PHYSODRAFT_355223	2-methylene-furan-3-one reductase-like [Quercus suber]	0.0223872	-5.17	3' UTR
PHYSODRAFT_337027	NA	7.94328e-20	-0.219	3' UTR
PHYSODRAFT_548252	PREDICTED: probable phospholipid hydroperoxide glutathione peroxidase [Daucus carota subsp. sativus]	0.00977237	0.426	Exon (PHYSODRAFT_548252-t26_1/PHYSODRAFT_548252, exon 3 of 5)
PHYSODRAFT_287004	NA	7.94328e-15	-0.0962	3' UTR
PHYSODRAFT_517152	tRNA (guanine-N(7)-)-methyltransferase non-catalytic subunit wdr4 [Auxenochlorella protothecoides]	0.00676083	-0.822	Exon (PHYSODRAFT_517152-t26_1/PHYSODRAFT_517152, exon 1 of 2)
PHYSODRAFT_287020	NA	0.00446684	-0.111	3' UTR
PHYSODRAFT_287028	probable cation-transporting ATPase C1672.11c [Quercus suber]	0.0239883	0.214	Exon (PHYSODRAFT_563445-t26_1/PHYSODRAFT_563445, exon 11 of 12)
PHYSODRAFT_287028	probable cation-transporting ATPase C1672.11c [Quercus suber]	0.0120226	-0.329	3' UTR
PHYSODRAFT_518952	NA	0.0169824	0.531	Exon (PHYSODRAFT_518952-t26_1/PHYSODRAFT_518952, exon 2 of 2)
PHYSODRAFT_520613	plastidic glucose transporter 4 isoform X2 [Cajanus cajan]	0.0436516	-0.856	Exon (PHYSODRAFT_520613-t26_1/PHYSODRAFT_520613, exon 1 of 1)
PHYSODRAFT_518254	hypothetical protein CEUSTIGMA_g9346.t1 [Chlamydomonas eustigma]	0.0380189	-0.307	Exon (PHYSODRAFT_518254-t26_1/PHYSODRAFT_518254, exon 6 of 6)
PHYSODRAFT_355273	hypothetical protein CBR_g26483 [Chara braunii]	1.58489e-12	-0.0816	3' UTR
PHYSODRAFT_304396	hypothetical protein AXX17_AT4G05290 [Arabidopsis thaliana]	0.000831764	-1.16	Exon (PHYSODRAFT_304396-t26_1/PHYSODRAFT_304396, exon 4 of 4)
PHYSODRAFT_385187	NA	0.0107152	0.428	Exon (PHYSODRAFT_563538-t26_1/PHYSODRAFT_563538, exon 2 of 2)
PHYSODRAFT_287095	Flowering time control protein FY [Zea mays]	0.00467735	0.717	Exon (PHYSODRAFT_287095-t26_1/PHYSODRAFT_287095, exon 1 of 1)
PHYSODRAFT_563553	Pkinase-domain-containing protein, partial [Coccomyxa subellipsoidea C-169]	0.0165959	0.377	3' UTR
PHYSODRAFT_520015	NA	0.0416869	-0.445	Exon (PHYSODRAFT_520015-t26_1/PHYSODRAFT_520015, exon 1 of 3)
PHYSODRAFT_563562	GroES-like protein [Coccomyxa subellipsoidea C-169]	0.0354813	-0.285	Exon (PHYSODRAFT_563562-t26_1/PHYSODRAFT_563562, exon 2 of 2)
PHYSODRAFT_261667	hypothetical protein MARPO_0014s0102 [Marchantia polymorpha]	0.0162181	-1.05	Exon (PHYSODRAFT_261667-t26_1/PHYSODRAFT_261667, exon 5 of 5)
PHYSODRAFT_519650	hypothetical protein GW17_00047650 [Ensete ventricosum]	0.00812831	-0.0378	3' UTR
PHYSODRAFT_317810	NA	0.00338844	0.35	Exon (PHYSODRAFT_519429-t26_1/PHYSODRAFT_519429, exon 7 of 10)
PHYSODRAFT_518945	NA	0.0288403	0.662	Exon (PHYSODRAFT_518945-t26_1/PHYSODRAFT_518945, exon 1 of 1)
PHYSODRAFT_563616	hypothetical protein CBR_g10925 [Chara braunii]	0.0269153	-0.378	3' UTR
PHYSODRAFT_261807	NA	0.0040738	-0.163	Exon (PHYSODRAFT_261807-t26_1/PHYSODRAFT_261807, exon 2 of 2)
PHYSODRAFT_337515	NA	0.0109648	1.58	Exon (PHYSODRAFT_337515-t26_1/PHYSODRAFT_337515, exon 1 of 1)
PHYSODRAFT_352366	PREDICTED: succinyl-CoA ligase [ADP-forming] subunit beta, mitochondrial-like isoform X5 [Nicotiana tabacum]	0.0288403	-0.0799	3' UTR
PHYSODRAFT_347553	NA	6.0256e-07	-0.296	3' UTR
PHYSODRAFT_304534	vacuolar iron family transporter [Micromonas commoda]	0.0416869	0.44	Exon (PHYSODRAFT_304534-t26_1/PHYSODRAFT_304534, exon 1 of 1)
PHYSODRAFT_347561	NADP-dependent alcohol dehydrogenase 7-like [Quercus suber]	0.0169824	0.461	Exon (PHYSODRAFT_347561-t26_1/PHYSODRAFT_347561, exon 1 of 1)
PHYSODRAFT_347563	NA	0.00691831	-0.625	Exon (PHYSODRAFT_347563-t26_1/PHYSODRAFT_347563, exon 1 of 1)
PHYSODRAFT_317860	hypothetical protein VOLCADRAFT_120868 [Volvox carteri f. nagariensis]	0.00630957	0.352	Exon (PHYSODRAFT_317860-t26_1/PHYSODRAFT_317860, exon 1 of 1)
PHYSODRAFT_520183	protein VAC14 homolog isoform X1 [Ananas comosus]	0.025704	-0.425	Exon (PHYSODRAFT_520183-t26_1/PHYSODRAFT_520183, exon 1 of 2)
PHYSODRAFT_548630	NA	0.00281838	-0.0925	3' UTR
PHYSODRAFT_317912	PREDICTED: RNA-binding protein 8A-like [Solanum tuberosum]	0.00630957	-0.49	3' UTR
PHYSODRAFT_337707	hypothetical protein CBR_g26457 [Chara braunii]	0.0125893	-0.631	Exon (PHYSODRAFT_337707-t26_1/PHYSODRAFT_337707, exon 1 of 1)
PHYSODRAFT_548714	hypothetical protein SELMODRAFT_71087, partial [Selaginella moellendorffii]	0.00371535	0.138	Exon (PHYSODRAFT_548714-t26_1/PHYSODRAFT_548714, exon 1 of 2)
PHYSODRAFT_287159	hypothetical protein KFL_002860130 [Klebsormidium nitens]	7.4131e-05	-0.655	5' UTR
PHYSODRAFT_563851	hypothetical protein SELMODRAFT_109026 [Selaginella moellendorffii]	0.0316228	0.197	3' UTR
PHYSODRAFT_264731	NA	0.0467735	0.231	Exon (PHYSODRAFT_264731-t26_1/PHYSODRAFT_264731, exon 2 of 2)
PHYSODRAFT_361736	NA	0.0120226	0.424	3' UTR
PHYSODRAFT_361747	hypothetical protein CBR_g57078 [Chara braunii]	0.030903	0.136	3' UTR
PHYSODRAFT_287168	unknown [Picea sitchensis]	0.0107152	0.33	5' UTR
PHYSODRAFT_287168	unknown [Picea sitchensis]	0.0380189	-0.182	3' UTR
PHYSODRAFT_518528	hypothetical protein DVH24_008461, partial [Malus domestica]	0.0194984	0.197	Exon (PHYSODRAFT_518528-t26_1/PHYSODRAFT_518528, exon 2 of 4)
PHYSODRAFT_347658	hypothetical protein CHLNCDRAFT_57908 [Chlorella variabilis]	0.000489779	-0.465	3' UTR
PHYSODRAFT_361758	fructose-bisphosphate aldolase-lysine N-methyltransferase, chloroplastic [Selaginella moellendorffii]	0.00134896	-0.664	Exon (PHYSODRAFT_361758-t26_1/PHYSODRAFT_361758, exon 1 of 1)
PHYSODRAFT_253183	NA	0.025704	0.469	Exon (PHYSODRAFT_253183-t26_1/PHYSODRAFT_253183, exon 1 of 7)
PHYSODRAFT_520486	NA	0.0467735	0.742	Exon (PHYSODRAFT_520486-t26_1/PHYSODRAFT_520486, exon 2 of 2)
PHYSODRAFT_355347	NA	0.0263027	-0.107	3' UTR
PHYSODRAFT_365789	NA	0.018197	-0.39	Exon (PHYSODRAFT_518414-t26_1/PHYSODRAFT_518414, exon 1 of 1)
PHYSODRAFT_564007	glycoside hydrolase family 8 [Klebsormidium nitens]	0.0042658	-0.315	Exon (PHYSODRAFT_564007-t26_1/PHYSODRAFT_564007, exon 2 of 2)
PHYSODRAFT_338064	hypothetical protein [Zea mays]	0.00229087	0.238	3' UTR
PHYSODRAFT_355355	hypothetical protein [Zea mays]	5.24807e-09	-0.458	3' UTR
PHYSODRAFT_420393	NA	5.01187e-08	0.305	Exon (PHYSODRAFT_420393-t26_1/PHYSODRAFT_420393, exon 1 of 1)
PHYSODRAFT_548948	NA	0.00758578	-0.216	3' UTR
PHYSODRAFT_520978	Annexin-like protein RJ4 isoform A [Glycine soja]	0.00977237	0.899	Exon (PHYSODRAFT_520978-t26_1/PHYSODRAFT_520978, exon 1 of 1)
PHYSODRAFT_287014	peroxisomal adenine nucleotide carrier 1-like [Ananas comosus]	0.0138038	-0.384	5' UTR
PHYSODRAFT_287032	NA	0.0204174	0.427	3' UTR
PHYSODRAFT_548365	unnamed protein product [Coffea canephora]	0.0213796	-0.298	3' UTR
PHYSODRAFT_563459	ERBB-3 BINDING PROTEIN 1-like [Physcomitrella patens]	0.000467735	0.27	Exon (PHYSODRAFT_563459-t26_1/PHYSODRAFT_563459, exon 1 of 1)
PHYSODRAFT_317710	NA	0.00954993	0.397	Exon (PHYSODRAFT_317710-t26_1/PHYSODRAFT_317710, exon 1 of 5)
PHYSODRAFT_337312	LOW QUALITY PROTEIN: putative leucine-rich repeat receptor-like protein kinase At2g19210 [Zea mays]	0.00245471	-0.26	3' UTR
PHYSODRAFT_287073	COBW domain-containing protein 1 [Auxenochlorella protothecoides]	0.0354813	-2.06	5' UTR
PHYSODRAFT_361636	Transcription factor IIB [Klebsormidium nitens]	6.30957e-05	0.579	Exon (PHYSODRAFT_361636-t26_1/PHYSODRAFT_361636, exon 1 of 1)
PHYSODRAFT_355280	NADH dehydrogenase [ubiquinone] iron-sulfur protein 7, mitochondrial [Solanum lycopersicum]	0.0331131	-0.457	5' UTR
PHYSODRAFT_304443	cellulase [Monoraphidium neglectum]	0.0194984	0.314	Exon (PHYSODRAFT_304443-t26_1/PHYSODRAFT_304443, exon 1 of 1)
PHYSODRAFT_317803	NA	0.0213796	-0.259	3' UTR
PHYSODRAFT_347536	integrator complex subunit 1 isoform X1 [Selaginella moellendorffii]	0.00724436	-0.123	Exon (PHYSODRAFT_347536-t26_1/PHYSODRAFT_347536, exon 2 of 10)
PHYSODRAFT_563613	cystathionine beta-synthase family protein [Klebsormidium nitens]	0.00831764	-0.367	3' UTR
PHYSODRAFT_352373	methylcrotonoyl-CoA carboxylase subunit alpha [Klebsormidium nitens]	0.00234423	0.277	Exon (PHYSODRAFT_352373-t26_1/PHYSODRAFT_352373, exon 1 of 1)
[truncated: 492 more rows]

## Sheet: ΔMTA2-1 VS P6497
geneId	Description	score	diff.p	diff.log2.fc	annotation
PHYSODRAFT_466741	Glycoside hydrolase family 17-like protein	5.6e-07	0.00338844	0.677	Exon (PHYSODRAFT_551829-t26_1/PHYSODRAFT_551829, exon 2 of 2)
PHYSODRAFT_248257	Uncharacterized conserved protein	7.9e-41	2.95121e-05	0.699	Exon (PHYSODRAFT_248257-t26_1/PHYSODRAFT_248257, exon 1 of 1)
PHYSODRAFT_320435	GF13221	8.5e-08	0.0138038	1.19	Exon (PHYSODRAFT_248247-t26_1/PHYSODRAFT_248247, exon 1 of 1)
PHYSODRAFT_474552	Voltage-gated Ion Channel (VIC) Superfamily	2e-35	0.00295121	-0.139	Exon (PHYSODRAFT_308305-t26_1/PHYSODRAFT_308305, exon 1 of 1)
PHYSODRAFT_473852	Transient receptor potential Ca2 channel (TRP-CC) family protein	3.2e-18	2.63027e-05	0.953	Exon (PHYSODRAFT_473852-t26_1/PHYSODRAFT_473852, exon 1 of 1)
PHYSODRAFT_551845	CMGC/CLK protein kinase	0.0004	2.34423e-06	0.818	Exon (PHYSODRAFT_551845-t26_1/PHYSODRAFT_551845, exon 3 of 3)
PHYSODRAFT_292869	Pyridoxal/pyridoxine/pyridoxamine kinase	1.6e-12	0.0199526	-0.398	Exon (PHYSODRAFT_292869-t26_1/PHYSODRAFT_292869, exon 3 of 3)
PHYSODRAFT_470988	Membrane protein involved in ER to Golgi transport	4.6e-07	0.0331131	-0.496	Exon (PHYSODRAFT_470988-t26_1/PHYSODRAFT_470988, exon 2 of 2)
PHYSODRAFT_353327	Membrane protein involved in ER to Golgi transport	6.3e-43	1e-20	0.312	5' UTR
PHYSODRAFT_353327	Membrane protein involved in ER to Golgi transport	1e-124	8.12831e-09	-0.28	3' UTR
PHYSODRAFT_320512	Serine/threonine-protein kinase involved in autophagy	4.6e-08	0.00104713	0.584	Exon (PHYSODRAFT_320512-t26_1/PHYSODRAFT_320512, exon 1 of 4)
PHYSODRAFT_469665	ABCA1 lipid exporter	6.3e-24	0.0120226	-0.256	Exon (PHYSODRAFT_469665-t26_1/PHYSODRAFT_469665, exon 2 of 2)
PHYSODRAFT_343426	membrane protein	1e-144	0.000239883	-0.154	3' UTR
PHYSODRAFT_353332	60S acidic ribosomal protein P0	0	1e-60	-0.365	3' UTR
PHYSODRAFT_252576	GNL gene product	1.4e-07	0.0194984	0.448	Exon (PHYSODRAFT_252576-t26_1/PHYSODRAFT_252576, exon 1 of 4)
PHYSODRAFT_252576	GNL gene product	1e-110	2.75423e-05	-0.173	Exon (PHYSODRAFT_252576-t26_1/PHYSODRAFT_252576, exon 1 of 4)
PHYSODRAFT_353334	CDGSH-type Zn-finger containing protein	2.5e-85	0.0020893	0.184	3' UTR
PHYSODRAFT_475012	leucine carboxyl methyltransferase, putative	2.5e-14	0.00630957	-0.444	Exon (PHYSODRAFT_475012-t26_1/PHYSODRAFT_475012, exon 1 of 2)
PHYSODRAFT_475787	putative bromodomain containing 3	7.9e-56	1.25893e-06	0.241	Exon (PHYSODRAFT_553086-t26_1/PHYSODRAFT_553086, exon 6 of 10)
PHYSODRAFT_348795	Succinate dehydrogenase	5e-18	0.0017378	0.439	3' UTR
PHYSODRAFT_292954	Jacalin-like lectin domain-containing protein	7.1e-10	0.00141254	-0.879	Exon (PHYSODRAFT_292952-t26_1/PHYSODRAFT_292952, exon 3 of 3)
PHYSODRAFT_343457	CAMK/CAMKL protein kinase, variant	6.3e-24	0.000218776	-0.689	3' UTR
PHYSODRAFT_470073	cell division topological specificity factor MinE	5e-31	0.00109648	0.194	Exon (PHYSODRAFT_470073-t26_1/PHYSODRAFT_470073, exon 1 of 2)
PHYSODRAFT_467820	AF389884_1 thaumatin-like protein 2	1.6e-29	0.00245471	0.392	Exon (PHYSODRAFT_467820-t26_1/PHYSODRAFT_467820, exon 3 of 3)
PHYSODRAFT_255262	NA	0.00045	0.0213796	0.849	Exon (PHYSODRAFT_475269-t26_1/PHYSODRAFT_475269, exon 3 of 4)
PHYSODRAFT_255262	NA	0.0002	3.98107e-07	1.23	Exon (PHYSODRAFT_475269-t26_1/PHYSODRAFT_475269, exon 4 of 4)
PHYSODRAFT_320693	Predicted dehydrogenase	7.9e-11	0.0162181	-0.22	3' UTR
PHYSODRAFT_538644	MAM33, mitochondrial matrix glycoprotein	5e-77	1.34896e-07	-0.366	3' UTR
PHYSODRAFT_553679	mitochondrial protein	1.2e-07	0.00229087	-0.726	Exon (PHYSODRAFT_308464-t26_1/PHYSODRAFT_308464, exon 1 of 1)
PHYSODRAFT_553679	mitochondrial protein	6.3e-25	0.0128825	0.378	5' UTR
PHYSODRAFT_553679	mitochondrial protein	3.2e-20	0.00204174	-0.579	Exon (PHYSODRAFT_553679-t26_1/PHYSODRAFT_553679, exon 1 of 2)
PHYSODRAFT_353356	VAMP synaptobrevin-like protein	4e-31	0.0057544	-0.217	5' UTR
PHYSODRAFT_348837	Synaptobrevin/VAMP-like protein	7.9e-13	0.0134896	0.344	Exon (PHYSODRAFT_348837-t26_1/PHYSODRAFT_348837, exon 2 of 4)
PHYSODRAFT_477925	NA	7.9e-12	0.0190546	-0.566	Exon (PHYSODRAFT_477925-t26_1/PHYSODRAFT_477925, exon 3 of 3)
PHYSODRAFT_293066	Predicted helicase	8.9e-05	0.0123027	0.567	Exon (PHYSODRAFT_293066-t26_1/PHYSODRAFT_293066, exon 5 of 7)
PHYSODRAFT_308487	serine hydrolase (FSH1), putative	2.5e-16	0.0190546	0.381	Exon (PHYSODRAFT_308487-t26_1/PHYSODRAFT_308487, exon 4 of 4)
PHYSODRAFT_553697	Peroxiredoxin-4	2.5e-66	0.00354813	-0.23	3' UTR
PHYSODRAFT_477654	glutamate decarboxylase	2.2e-10	0.01	-0.495	Exon (PHYSODRAFT_320817-t26_1/PHYSODRAFT_320817, exon 1 of 1)
PHYSODRAFT_284031	NA	2.5e-28	0.000446684	-0.388	3' UTR
PHYSODRAFT_469689	serine/threonine protein kinase	2e-15	5.37032e-06	-1.76	3' UTR
PHYSODRAFT_353363	NA	1e-218	0.000676083	0.133	3' UTR
PHYSODRAFT_257653	TKL protein kinase	2.8e-10	0.00128825	1.07	Exon (PHYSODRAFT_469325-t26_1/PHYSODRAFT_469325, exon 2 of 2)
PHYSODRAFT_475511	TPR-repeat-containing protein	1.3e-100	0.000316228	-0.09	3' UTR
PHYSODRAFT_475511	TPR-repeat-containing protein	0.00052	0.0295121	1.13	Exon (PHYSODRAFT_475511-t26_1/PHYSODRAFT_475511, exon 1 of 2)
PHYSODRAFT_553738	Uncharacterized conserved protein	1e-16	0.0047863	0.641	Exon (PHYSODRAFT_553738-t26_1/PHYSODRAFT_553738, exon 2 of 2)
PHYSODRAFT_553738	Uncharacterized conserved protein	7.9e-17	2.88403e-05	0.452	Exon (PHYSODRAFT_553738-t26_1/PHYSODRAFT_553738, exon 2 of 2)
PHYSODRAFT_472316	Mitochondrial Carrier (MC) Family	2e-20	0.0316228	0.317	Exon (PHYSODRAFT_308518-t26_1/PHYSODRAFT_308518, exon 10 of 11)
PHYSODRAFT_467571	Mitochondrial Carrier (MC) Family	6.3e-16	0.0295121	-0.408	Exon (PHYSODRAFT_467571-t26_1/PHYSODRAFT_467571, exon 1 of 1)
PHYSODRAFT_353368	60S ribosomal protein L22, putative	0	3.16228e-11	-0.154	3' UTR
PHYSODRAFT_293155	DNA repair protein RAD50, ABC-type ATPase/SMC superfamily	2e-16	0.00120226	0.42	Exon (PHYSODRAFT_293155-t26_1/PHYSODRAFT_293155, exon 2 of 4)
PHYSODRAFT_293155	DNA repair protein RAD50, ABC-type ATPase/SMC superfamily	2.5e-18	8.31764e-05	0.363	Exon (PHYSODRAFT_293155-t26_1/PHYSODRAFT_293155, exon 2 of 4)
PHYSODRAFT_553774	amino acid transporter	5e-27	0.0354813	-0.206	3' UTR
PHYSODRAFT_538781	Bardet-Biedl syndrome-7-like protein	3e-05	0.0323594	-0.496	Exon (PHYSODRAFT_472104-t26_1/PHYSODRAFT_472104, exon 4 of 4)
PHYSODRAFT_467578	NA	1.3e-52	7.94328e-09	0.412	Exon (PHYSODRAFT_467578-t26_1/PHYSODRAFT_467578, exon 1 of 4)
PHYSODRAFT_358230	NA	2.5e-32	0.00501187	0.214	Exon (PHYSODRAFT_358230-t26_1/PHYSODRAFT_358230, exon 4 of 6)
PHYSODRAFT_471713	5-methyltetrahydropteroyltriglutamate- homocysteine S-methyltransferase	8.7e-09	0.0199526	0.404	Exon (PHYSODRAFT_343529-t26_1/PHYSODRAFT_343529, exon 1 of 5)
PHYSODRAFT_284055	NA	1e-25	0.00144544	0.326	3' UTR
PHYSODRAFT_284057	Ran-binding protein RANBP1 and related RanBD domain proteins	1e-237	1.99526e-12	0.188	3' UTR
PHYSODRAFT_257483	Ca2+-binding transmembrane protein LETM1/MRS7	4e-29	0.040738	-0.218	Exon (PHYSODRAFT_257483-t26_1/PHYSODRAFT_257483, exon 1 of 1)
PHYSODRAFT_471398	NA	3.2e-06	0.0380189	3.23	Exon (PHYSODRAFT_257671-t26_1/PHYSODRAFT_257671, exon 3 of 3)
PHYSODRAFT_293212	CDP-diacylglycerol-inositol 3-phosphatidyltransferase	2e-18	0.018197	-0.246	Exon (PHYSODRAFT_293212-t26_1/PHYSODRAFT_293212, exon 3 of 3)
PHYSODRAFT_257513	UDP-3-O-[3-hydroxymyristoyl] glucosamine N-acyltransferase	2.1e-06	0.00724436	0.874	Exon (PHYSODRAFT_257513-t26_1/PHYSODRAFT_257513, exon 2 of 5)
PHYSODRAFT_353379	NA	3.2e-91	0.0147911	0.121	3' UTR
PHYSODRAFT_284069	NA	4e-85	0.0107152	-0.156	3' UTR
PHYSODRAFT_343543	NA	0.00066	0.00676083	0.341	Exon (PHYSODRAFT_343543-t26_1/PHYSODRAFT_343543, exon 1 of 1)
PHYSODRAFT_308596	Drug/Metabolite Transporter (DMT) Superfamily	1.3e-27	0.000660693	-0.491	Exon (PHYSODRAFT_308596-t26_1/PHYSODRAFT_308596, exon 2 of 4)
PHYSODRAFT_293238	NA	2.6e-06	0.000389045	0.537	Exon (PHYSODRAFT_293238-t26_1/PHYSODRAFT_293238, exon 1 of 1)
PHYSODRAFT_284072	AlNc14C117G6555	4e-65	0.0147911	-0.114	3' UTR
PHYSODRAFT_321069	Selenophosphate synthetase	6.3e-22	0.00870964	0.282	Exon (PHYSODRAFT_321069-t26_1/PHYSODRAFT_321069, exon 3 of 3)
PHYSODRAFT_462926	PREDICTED: exonuclease 1	0.00012	0.0288403	0.763	Exon (PHYSODRAFT_462926-t26_1/PHYSODRAFT_462926, exon 1 of 3)
PHYSODRAFT_466705	NA	3.2e-50	0.047863	0.199	3' UTR
PHYSODRAFT_321118	NA	1e-213	0.000147911	-0.249	3' UTR
PHYSODRAFT_476498	urease accessory protein ureG, putative	4.5e-08	0.000151356	1.53	Exon (PHYSODRAFT_476587-t26_1/PHYSODRAFT_476587, exon 5 of 6)
PHYSODRAFT_476498	urease accessory protein ureG, putative	4e-15	0.0190546	-0.206	Exon (PHYSODRAFT_476498-t26_1/PHYSODRAFT_476498, exon 2 of 3)
PHYSODRAFT_477891	transmembrane protein, putative	2.3e-07	0.000977237	-1.21	Exon (PHYSODRAFT_477891-t26_1/PHYSODRAFT_477891, exon 3 of 3)
PHYSODRAFT_321155	NA	1.3e-13	0.000380189	-0.422	Exon (PHYSODRAFT_321155-t26_1/PHYSODRAFT_321155, exon 1 of 2)
PHYSODRAFT_321166	NA	5.2e-08	0.000288403	-0.648	Exon (PHYSODRAFT_467355-t26_1/PHYSODRAFT_467355, exon 3 of 3)
PHYSODRAFT_284090	60S ribosomal protein 15.5kD/SNU13, NHP2/L7A family (includes ribonuclease P subunit p38), involved in splicing	2.9e-10	2.63027e-06	-0.503	3' UTR
PHYSODRAFT_553959	Putative uclease mut-7	0.00021	0.0218776	0.761	Exon (PHYSODRAFT_553959-t26_1/PHYSODRAFT_553959, exon 1 of 2)
PHYSODRAFT_343606	NA	1e-284	0.0147911	0.0624	5' UTR
PHYSODRAFT_343606	NA	1.1e-06	0.0251189	0.211	Exon (PHYSODRAFT_343606-t26_1/PHYSODRAFT_343606, exon 3 of 3)
PHYSODRAFT_321312	cAMP response element binding protein and related transcription factors	7.9e-22	0.00288403	0.16	Exon (PHYSODRAFT_321312-t26_1/PHYSODRAFT_321312, exon 3 of 4)
PHYSODRAFT_554034	Phosphoglucomutase	5e-43	8.31764e-05	0.325	Exon (PHYSODRAFT_554034-t26_1/PHYSODRAFT_554034, exon 1 of 1)
PHYSODRAFT_257164	NA	0	0.000218776	0.0736	3' UTR
PHYSODRAFT_472793	NA	0	1.99526e-40	-0.171	3' UTR
PHYSODRAFT_321384	Os02g0133300	1.8e-09	0.00141254	0.743	Exon (PHYSODRAFT_321384-t26_1/PHYSODRAFT_321384, exon 1 of 2)
PHYSODRAFT_284116	60S ribosomal protein L3 and related proteins	0	7.94328e-32	-0.205	3' UTR
PHYSODRAFT_321395	Vesicle coat complex AP-2, alpha subunit	5e-44	0.00199526	0.386	Exon (PHYSODRAFT_473722-t26_1/PHYSODRAFT_473722, exon 2 of 2)
PHYSODRAFT_353423	WD40 repeat-containing protein	0.00031	0.00251189	-1.3	Exon (PHYSODRAFT_475236-t26_1/PHYSODRAFT_475236, exon 5 of 6)
PHYSODRAFT_435779	Uncharacterized conserved protein	9.8e-05	0.00213796	-0.707	Exon (PHYSODRAFT_435779-t26_1/PHYSODRAFT_435779, exon 2 of 2)
PHYSODRAFT_476501	alkaline phosphatase, putative	4e-22	0.0141254	0.254	Exon (PHYSODRAFT_476501-t26_1/PHYSODRAFT_476501, exon 1 of 1)
PHYSODRAFT_473607	NA	6.3e-65	1.58489e-14	-0.518	Exon (PHYSODRAFT_473607-t26_1/PHYSODRAFT_473607, exon 1 of 9)
PHYSODRAFT_554108	Structural maintenance of chromosome protein 2 (chromosome condensation complex Condensin, subunit E)	0.001	0.000158489	0.653	Exon (PHYSODRAFT_554108-t26_1/PHYSODRAFT_554108, exon 2 of 3)
PHYSODRAFT_554114	c-Mpl binding protein, contains La domain	1e-24	0.00794328	-0.255	Exon (PHYSODRAFT_308812-t26_1/PHYSODRAFT_308812, exon 5 of 6)
PHYSODRAFT_554114	c-Mpl binding protein, contains La domain	1.8e-09	0.00030903	0.345	Exon (PHYSODRAFT_554114-t26_1/PHYSODRAFT_554114, exon 2 of 2)
PHYSODRAFT_284126	NA	1e-102	0.000831764	-0.455	3' UTR
PHYSODRAFT_321497	sporangia induced dynein heavy chain	6.3e-23	0.00281838	-0.461	Exon (PHYSODRAFT_321496-t26_1/PHYSODRAFT_321496, exon 2 of 2)
PHYSODRAFT_353435	papain-like cysteine protease C1	3.2e-14	6.30957e-14	0.231	Exon (PHYSODRAFT_353435-t26_1/PHYSODRAFT_353435, exon 1 of 1)
PHYSODRAFT_467403	OHCU decarboxylase	2.5e-19	6.76083e-05	1.06	Exon (PHYSODRAFT_467403-t26_1/PHYSODRAFT_467403, exon 2 of 3)
PHYSODRAFT_473942	UDP-N-acetylhexosamine pyrophosphorylase	0.0001	0.00354813	-0.744	Exon (PHYSODRAFT_473942-t26_1/PHYSODRAFT_473942, exon 3 of 3)
PHYSODRAFT_284135	NADH dehydrogenase, alpha subcomplex, subunit 6	5e-42	0.00912011	-0.144	3' UTR
PHYSODRAFT_438751	putative protein	7.9e-13	0.00812831	-0.608	Exon (PHYSODRAFT_438751-t26_1/PHYSODRAFT_438751, exon 1 of 1)
PHYSODRAFT_293548	ATP-dependent DNA helicase	0.00041	0.0104713	-0.838	Exon (PHYSODRAFT_293548-t26_1/PHYSODRAFT_293548, exon 2 of 7)
PHYSODRAFT_293548	ATP-dependent DNA helicase	1.3e-12	0.0018197	0.624	Exon (PHYSODRAFT_293548-t26_1/PHYSODRAFT_293548, exon 6 of 7)
PHYSODRAFT_469657	Outer Dynein Arm Light Chain 1	1.4e-06	0.00114815	0.464	Exon (PHYSODRAFT_343670-t26_1/PHYSODRAFT_343670, exon 12 of 14)
PHYSODRAFT_469657	Outer Dynein Arm Light Chain 1	4e-50	9.33254e-05	-0.336	3' UTR
PHYSODRAFT_477390	Mitochondrial endonuclease	3.2e-17	0.00870964	0.629	Exon (PHYSODRAFT_477390-t26_1/PHYSODRAFT_477390, exon 2 of 3)
PHYSODRAFT_539206	superoxide disumtase	1.3e-72	0.0295121	-0.113	3' UTR
PHYSODRAFT_470273	NA	9.1e-10	0.000630957	-0.557	Exon (PHYSODRAFT_470273-t26_1/PHYSODRAFT_470273, exon 1 of 1)
PHYSODRAFT_358354	importin-like protein	3.2e-11	0.00512861	-0.534	Exon (PHYSODRAFT_358354-t26_1/PHYSODRAFT_358354, exon 1 of 1)
PHYSODRAFT_475986	M96 mating-specific protein family	7.4e-08	0.017378	0.553	Exon (PHYSODRAFT_475986-t26_1/PHYSODRAFT_475986, exon 1 of 1)
PHYSODRAFT_321631	Dystonin, GAS (Growth-arrest-specific protein), and related proteins	1.2e-06	0.0165959	-0.585	3' UTR
PHYSODRAFT_554287	NA	4e-19	0.0151356	0.351	Exon (PHYSODRAFT_554287-t26_1/PHYSODRAFT_554287, exon 3 of 3)
PHYSODRAFT_321676	Os02g0803600	4.3e-09	0.00812831	0.59	Exon (PHYSODRAFT_321676-t26_1/PHYSODRAFT_321676, exon 4 of 6)
PHYSODRAFT_321678	NA	6.3e-15	0.0363078	-0.554	Exon (PHYSODRAFT_321678-t26_1/PHYSODRAFT_321678, exon 1 of 2)
PHYSODRAFT_475611	SCP-like extracellular	5e-22	0.0138038	-0.376	Exon (PHYSODRAFT_349019-t26_1/PHYSODRAFT_349019, exon 8 of 10)
PHYSODRAFT_353463	60S ribosomal protein L9	0	0.000645654	-0.071	3' UTR
PHYSODRAFT_258306	Polycystin Cation Channel (PCC) Family	7.9e-14	0.011749	0.613	Exon (PHYSODRAFT_258306-t26_1/PHYSODRAFT_258306, exon 3 of 4)
PHYSODRAFT_470795	group 1 glycosyl transferase	7.9e-16	0.0281838	-0.591	Exon (PHYSODRAFT_470795-t26_1/PHYSODRAFT_470795, exon 2 of 4)
PHYSODRAFT_467392	TPR repeat-containing protein	1.3e-06	0.000977237	1.31	Exon (PHYSODRAFT_467392-t26_1/PHYSODRAFT_467392, exon 3 of 9)
PHYSODRAFT_284172	NA	0	2.51189e-46	-1.33	3' UTR
PHYSODRAFT_470894	NA	1e-31	0.00912011	-0.452	Exon (PHYSODRAFT_470894-t26_1/PHYSODRAFT_470894, exon 1 of 2)
PHYSODRAFT_473886	putative SET-domain transcriptional regulator protein, Zn-binding site	0.00041	0.0288403	-0.746	Exon (PHYSODRAFT_473886-t26_1/PHYSODRAFT_473886, exon 1 of 1)
PHYSODRAFT_468434	Grb10 interacting GYF protein 2	2.3e-05	0.0245471	0.682	Exon (PHYSODRAFT_468434-t26_1/PHYSODRAFT_468434, exon 2 of 2)
PHYSODRAFT_321724	eIF-2alpha kinase GCN2	2e-14	0.047863	-0.255	Exon (PHYSODRAFT_321724-t26_1/PHYSODRAFT_321724, exon 2 of 3)
PHYSODRAFT_353469	Ribosomal protein S18	0	6.30957e-77	-0.251	3' UTR
PHYSODRAFT_284177	NA	3.1e-06	0.0107152	0.754	Exon (PHYSODRAFT_284177-t26_1/PHYSODRAFT_284177, exon 1 of 1)
PHYSODRAFT_284180	COP9 signalosome, subunit CSN7	2.5e-32	0.000851138	0.252	3' UTR
PHYSODRAFT_284181	60S ribosomal protein L33-B	0	1e-20	-0.19	3' UTR
PHYSODRAFT_472591	NA	1.3e-15	0.000323594	0.8	Exon (PHYSODRAFT_472591-t26_1/PHYSODRAFT_472591, exon 7 of 7)
PHYSODRAFT_471636	PREDICTED: ran-binding protein 9-like	5.9e-08	0.030903	0.222	Exon (PHYSODRAFT_471636-t26_1/PHYSODRAFT_471636, exon 2 of 3)
PHYSODRAFT_379902	NA	3.9e-09	0.0457088	-0.267	Exon (PHYSODRAFT_379902-t26_1/PHYSODRAFT_379902, exon 2 of 2)
PHYSODRAFT_470527	Phosphomevalonate kinase	1.3e-09	0.0416869	0.322	Exon (PHYSODRAFT_554376-t26_1/PHYSODRAFT_554376, exon 7 of 7)
PHYSODRAFT_353479	pyruvate dehydrogenase E1 alpha subunit	1e-76	0.0001	0.209	3' UTR
PHYSODRAFT_554392	myosin-like protein	3.5e-05	0.0245471	-0.665	Exon (PHYSODRAFT_468885-t26_1/PHYSODRAFT_468885, exon 1 of 1)
PHYSODRAFT_293759	NA	0.002	0.0457088	1.34	Exon (PHYSODRAFT_293759-t26_1/PHYSODRAFT_293759, exon 1 of 1)
PHYSODRAFT_466952	NA	1.3e-37	3.16228e-05	0.29	Exon (PHYSODRAFT_466952-t26_1/PHYSODRAFT_466952, exon 1 of 1)
PHYSODRAFT_477034	NA	2e-22	0.040738	-0.275	3' UTR
PHYSODRAFT_469482	Flagellar associated protein	6.9e-07	0.0416869	-0.618	Exon (PHYSODRAFT_248364-t26_1/PHYSODRAFT_248364, exon 2 of 2)
PHYSODRAFT_470319	Cyclophilin-type peptidyl-prolyl cis-trans isomerase	4e-20	0.0057544	0.433	Exon (PHYSODRAFT_470319-t26_1/PHYSODRAFT_470319, exon 1 of 4)
PHYSODRAFT_284212	transposase	0.00033	0.0263027	0.474	3' UTR
PHYSODRAFT_284212	transposase	1e-19	0.00645654	0.353	3' UTR
PHYSODRAFT_551925	Putative RNA polymerase II regulator	6.9e-06	0.000269153	0.346	Exon (PHYSODRAFT_551925-t26_1/PHYSODRAFT_551925, exon 1 of 7)
PHYSODRAFT_321887	M96 mating-specific protein family	2e-16	0.0416869	0.402	3' UTR
PHYSODRAFT_551960	NA	2.9e-06	0.0125893	0.344	Exon (PHYSODRAFT_551960-t26_1/PHYSODRAFT_551960, exon 1 of 6)
PHYSODRAFT_309144	CRN115 protein	7.9e-30	0.0190546	0.37	Exon (PHYSODRAFT_477153-t26_1/PHYSODRAFT_477153, exon 3 of 6)
PHYSODRAFT_293850	NA	1e-111	3.38844e-08	-0.771	Exon (PHYSODRAFT_293850-t26_1/PHYSODRAFT_293850, exon 2 of 2)
PHYSODRAFT_408994	NA	5e-26	0.0109648	-0.55	Exon (PHYSODRAFT_408994-t26_1/PHYSODRAFT_408994, exon 4 of 4)
PHYSODRAFT_552008	Malate synthase	1e-24	0.0446684	0.0901	Exon (PHYSODRAFT_552008-t26_1/PHYSODRAFT_552008, exon 1 of 1)
PHYSODRAFT_552008	Malate synthase	0	0.000489779	0.128	3' UTR
PHYSODRAFT_537011	Seryl-tRNA synthetase	3.2e-53	0.0338844	-0.138	3' UTR
PHYSODRAFT_321973	NA	2e-40	0.0380189	-0.202	3' UTR
PHYSODRAFT_293891	Predicted GTPase activator protein	2e-18	0.00912011	-0.605	Exon (PHYSODRAFT_293891-t26_1/PHYSODRAFT_293891, exon 3 of 5)
PHYSODRAFT_370958	60S ribosomal protein L7A	3.2e-67	0.0128825	-0.0754	Exon (PHYSODRAFT_370958-t26_1/PHYSODRAFT_370958, exon 1 of 2)
PHYSODRAFT_284244	60S acidic ribosomal protein P1	0	8.70964e-05	-0.0646	3' UTR
PHYSODRAFT_284246	Lipoyltransferase	7.9e-18	0.00057544	-0.568	3' UTR
PHYSODRAFT_466564	Chromatin remodeling complex WSTF-ISWI, small subunit	5.2e-07	0.0446684	0.397	3' UTR
PHYSODRAFT_466564	Chromatin remodeling complex WSTF-ISWI, small subunit	9.5e-07	0.0154882	-0.871	Exon (PHYSODRAFT_466564-t26_1/PHYSODRAFT_466564, exon 2 of 3)
PHYSODRAFT_309240	myosin heavy chain	4.6e-05	0.0331131	0.809	Exon (PHYSODRAFT_309240-t26_1/PHYSODRAFT_309240, exon 1 of 1)
PHYSODRAFT_469983	Uncharacterized conserved protein	1.2e-08	0.0151356	-0.48	Exon (PHYSODRAFT_474799-t26_1/PHYSODRAFT_474799, exon 7 of 8)
PHYSODRAFT_469983	Uncharacterized conserved protein	0.00023	0.0114815	1.26	Exon (PHYSODRAFT_469983-t26_1/PHYSODRAFT_469983, exon 2 of 4)
PHYSODRAFT_477148	RNA (guanine-9-)-methyltransferase domain-containing protein, putative	3.2e-11	4.2658e-05	0.713	Exon (PHYSODRAFT_477148-t26_1/PHYSODRAFT_477148, exon 1 of 5)
PHYSODRAFT_284265	Chromosome 10 open reading frame 33	6.9e-10	0.0109648	0.383	Exon (PHYSODRAFT_552164-t26_1/PHYSODRAFT_552164, exon 3 of 3)
PHYSODRAFT_358508	phytase	1.3e-36	0.042658	-0.23	3' UTR
PHYSODRAFT_343844	Pyrophosphate-dependent phosphofructo-1-kinase	2e-14	0.00724436	-0.336	3' UTR
PHYSODRAFT_294001	M-phase inducer phosphatase	5e-17	0.0114815	-0.56	3' UTR
PHYSODRAFT_343849	Uncharacterized conserved protein	0.00015	0.00812831	0.544	Exon (PHYSODRAFT_343849-t26_1/PHYSODRAFT_343849, exon 1 of 12)
PHYSODRAFT_343849	Uncharacterized conserved protein	4e-24	0.0151356	-0.283	Exon (PHYSODRAFT_343849-t26_1/PHYSODRAFT_343849, exon 11 of 12)
PHYSODRAFT_353536	Adenine deaminase/adenosine deaminase	4.5e-05	0.0354813	0.613	Exon (PHYSODRAFT_353536-t26_1/PHYSODRAFT_353536, exon 1 of 1)
PHYSODRAFT_353536	Adenine deaminase/adenosine deaminase	4e-25	0.000501187	-0.335	3' UTR
PHYSODRAFT_353536	Adenine deaminase/adenosine deaminase	7.9e-84	0.00389045	-0.187	3' UTR
PHYSODRAFT_467548	Ypt/Rab GTPase activating protein	4.8e-05	0.0245471	-0.957	Exon (PHYSODRAFT_474244-t26_1/PHYSODRAFT_474244, exon 4 of 4)
PHYSODRAFT_467548	Ypt/Rab GTPase activating protein	3.4e-07	0.000616595	0.569	Exon (PHYSODRAFT_467548-t26_1/PHYSODRAFT_467548, exon 1 of 1)
PHYSODRAFT_284276	ALDH10A gene product	5e-68	0.00616595	-0.169	3' UTR
PHYSODRAFT_260361	Fe-S oxidoreductase	3e-10	0.0169824	-0.433	Exon (PHYSODRAFT_260361-t26_1/PHYSODRAFT_260361, exon 3 of 4)
PHYSODRAFT_284280	putative CBEL-like protein	1e-20	3.16228e-05	-0.61	5' UTR
PHYSODRAFT_260330	60s ribosomal protein L6	5e-14	3.80189e-05	0.406	Exon (PHYSODRAFT_260330-t26_1/PHYSODRAFT_260330, exon 1 of 2)
PHYSODRAFT_552252	Phosphoglycerate mutase	0.00036	0.000691831	0.849	Exon (PHYSODRAFT_552252-t26_1/PHYSODRAFT_552252, exon 3 of 3)
PHYSODRAFT_552252	Phosphoglycerate mutase	7.6e-08	0.042658	-0.299	3' UTR
PHYSODRAFT_353548	NA	1.1e-06	0.0457088	-0.78	5' UTR
PHYSODRAFT_260428	phosphopyruvate hydratase	6e-05	0.030903	1.45	Exon (PHYSODRAFT_260428-t26_1/PHYSODRAFT_260428, exon 1 of 1)
PHYSODRAFT_284295	phosphopyruvate hydratase	1e-206	6.30957e-17	0.319	5' UTR
PHYSODRAFT_309379	FKBP-type peptidyl-prolyl cis-trans isomerase	3.2e-18	0.000416869	0.281	Exon (PHYSODRAFT_309379-t26_1/PHYSODRAFT_309379, exon 6 of 7)
PHYSODRAFT_552319	NA	3e-10	4.0738e-05	-1.54	Exon (PHYSODRAFT_552319-t26_1/PHYSODRAFT_552319, exon 4 of 4)
PHYSODRAFT_322247	Amino acid/polyamine transporter	6.3e-11	1.94984e-05	-1.43	Exon (PHYSODRAFT_322247-t26_1/PHYSODRAFT_322247, exon 2 of 2)
PHYSODRAFT_475141	Hsp70-like protein	1.2e-05	0.0104713	-0.61	Exon (PHYSODRAFT_475141-t26_1/PHYSODRAFT_475141, exon 1 of 2)
PHYSODRAFT_248209	chromosome segregation protein	5e-14	0.00338844	-0.35	Exon (PHYSODRAFT_248209-t26_1/PHYSODRAFT_248209, exon 4 of 4)
PHYSODRAFT_469761	NA	0	5.01187e-84	-1.47	Exon (PHYSODRAFT_469761-t26_1/PHYSODRAFT_469761, exon 1 of 5)
PHYSODRAFT_401211	60S ribosomal protein L38	1.3e-28	1.65959e-07	0.106	Exon (PHYSODRAFT_401211-t26_1/PHYSODRAFT_401211, exon 1 of 1)
PHYSODRAFT_476334	NA	8.9e-05	0.0229087	-0.811	Exon (PHYSODRAFT_468503-t26_1/PHYSODRAFT_468503, exon 4 of 4)
PHYSODRAFT_475220	NA	1.6e-15	0.0042658	0.313	Exon (PHYSODRAFT_475220-t26_1/PHYSODRAFT_475220, exon 2 of 2)
PHYSODRAFT_349219	2,3-bisphosphoglycerate-independent phosphoglycerate mutase, putative	1.6e-22	0.0363078	-0.29	3' UTR
PHYSODRAFT_358582	Exosomal 3'-5' exoribonuclease complex, subunit Rrp44/Dis3	4e-31	0.00141254	0.695	3' UTR
PHYSODRAFT_349235	cell division protein kinase, putative	1.7e-09	0.000275423	1.1	Exon (PHYSODRAFT_552435-t26_1/PHYSODRAFT_552435, exon 5 of 5)
PHYSODRAFT_349235	cell division protein kinase, putative	7.8e-09	0.000954993	0.626	Exon (PHYSODRAFT_349235-t26_1/PHYSODRAFT_349235, exon 4 of 4)
PHYSODRAFT_469444	diacylglycerol O-acyltransferase, putative	1.4e-10	4.89779e-07	0.66	Exon (PHYSODRAFT_476915-t26_1/PHYSODRAFT_476915, exon 5 of 5)
PHYSODRAFT_309500	metalloprotease family M01, putative	6.3e-36	0.000128825	0.384	3' UTR
PHYSODRAFT_309501	Checkpoint RAD17-RFC complex, RAD17/RAD24 component	4.5e-07	0.0398107	-0.361	Exon (PHYSODRAFT_309500-t26_1/PHYSODRAFT_309500, exon 4 of 4)
PHYSODRAFT_469568	dsRNA-activated protein kinase inhibitor P58, contains TPR and DnaJ domains	2.9e-09	0.0467735	-0.408	Exon (PHYSODRAFT_469568-t26_1/PHYSODRAFT_469568, exon 1 of 3)
PHYSODRAFT_437808	NA	4.2e-05	0.0251189	0.462	Exon (PHYSODRAFT_437808-t26_1/PHYSODRAFT_437808, exon 2 of 2)
PHYSODRAFT_353589	60S ribosomal protein L4	2.9e-09	0.0114815	0.536	Exon (PHYSODRAFT_353589-t26_1/PHYSODRAFT_353589, exon 1 of 1)
PHYSODRAFT_353589	60S ribosomal protein L4	1e-192	0.0190546	-0.0581	3' UTR
PHYSODRAFT_466635	IQGAP protein	1e-219	7.07946e-07	-0.127	3' UTR
PHYSODRAFT_349249	enoyl-CoA hydratase	1.1e-07	0.000109648	0.494	3' UTR
PHYSODRAFT_284351	RAB proteins geranylgeranyltransferase component A (RAB escort protein)	2.5e-36	5.01187e-11	0.306	5' UTR
PHYSODRAFT_284351	RAB proteins geranylgeranyltransferase component A (RAB escort protein)	5e-81	0.00165959	0.145	Exon (PHYSODRAFT_284351-t26_1/PHYSODRAFT_284351, exon 1 of 1)
PHYSODRAFT_294254	U3 snoRNP-associated protein (contains WD40 repeats)	6.3e-17	0.0467735	-0.234	Exon (PHYSODRAFT_294254-t26_1/PHYSODRAFT_294254, exon 1 of 1)
PHYSODRAFT_476500	NA	1.6e-06	0.0363078	0.24	Exon (PHYSODRAFT_477411-t26_1/PHYSODRAFT_477411, exon 3 of 4)
PHYSODRAFT_353603	GH20950	2.5e-61	1.25893e-11	0.246	3' UTR
PHYSODRAFT_474854	Crinkler (CRN) family protein	3.2e-19	0.0158489	-0.313	Exon (PHYSODRAFT_475026-t26_1/PHYSODRAFT_475026, exon 7 of 7)
PHYSODRAFT_322539	NA	1e-14	0.00489779	-0.43	Exon (PHYSODRAFT_322539-t26_1/PHYSODRAFT_322539, exon 1 of 2)
PHYSODRAFT_343965	Synapse-associated protein	3.2e-19	0.0346737	-0.282	Exon (PHYSODRAFT_343965-t26_1/PHYSODRAFT_343965, exon 2 of 2)
PHYSODRAFT_477860	multicopper oxidase	7.9e-26	0.00331131	-0.319	3' UTR
PHYSODRAFT_322555	Protein involved in high osmolarity signaling pathway	0.00071	0.00323594	1.43	Exon (PHYSODRAFT_322555-t26_1/PHYSODRAFT_322555, exon 4 of 4)
PHYSODRAFT_322622	NA	7.9e-19	0.00371535	-0.956	Exon (PHYSODRAFT_322622-t26_1/PHYSODRAFT_322622, exon 1 of 1)
PHYSODRAFT_322645	solute carrier family 35 member B1	7.9e-34	0.000977237	-0.555	Exon (PHYSODRAFT_322645-t26_1/PHYSODRAFT_322645, exon 2 of 2)
PHYSODRAFT_470463	NA	1e-69	2.23872e-08	-0.354	3' UTR
PHYSODRAFT_552619	ribosomal RNA processing protein 1	1.3e-69	7.07946e-06	-0.308	Exon (PHYSODRAFT_552619-t26_1/PHYSODRAFT_552619, exon 2 of 2)
PHYSODRAFT_552631	beta-glucan synthesis-associated protein	1.5e-05	0.0239883	0.539	Exon (PHYSODRAFT_552631-t26_1/PHYSODRAFT_552631, exon 2 of 4)
PHYSODRAFT_537611	D-amino acid dehydrogenase small subunit, putative	2.7e-09	4.2658e-05	1.24	Exon (PHYSODRAFT_537611-t26_1/PHYSODRAFT_537611, exon 1 of 1)
PHYSODRAFT_552639	beta-glucan synthesis-associated protein, putative	6.3e-30	3.63078e-07	0.423	Exon (PHYSODRAFT_552639-t26_1/PHYSODRAFT_552639, exon 1 of 1)
PHYSODRAFT_322756	transmembrane protein, putative	2.7e-08	0.0131826	0.387	Exon (PHYSODRAFT_473331-t26_1/PHYSODRAFT_473331, exon 3 of 4)
PHYSODRAFT_473590	Beta-glucan synthesis-associated protein	2.5e-13	0.00144544	0.302	Exon (PHYSODRAFT_473590-t26_1/PHYSODRAFT_473590, exon 1 of 1)
PHYSODRAFT_349301	NA	1e-29	0.00776247	-0.526	3' UTR
PHYSODRAFT_349301	NA	2.5e-20	0.000676083	0.123	Exon (PHYSODRAFT_349301-t26_1/PHYSODRAFT_349301, exon 2 of 2)
PHYSODRAFT_322815	NA	0	0.0060256	-0.0844	3' UTR
PHYSODRAFT_309722	Secreted RxLR effector peptide protein	4.7e-10	0.00812831	-0.504	3' UTR
PHYSODRAFT_473931	integrase catalytic region	6.3e-19	0.000851138	-0.709	Exon (PHYSODRAFT_294534-t26_1/PHYSODRAFT_294534, exon 6 of 7)
PHYSODRAFT_284423	NA	0.00015	0.0389045	-1.17	Exon (PHYSODRAFT_284423-t26_1/PHYSODRAFT_284423, exon 1 of 1)
PHYSODRAFT_294575	NA	5e-26	0.000501187	0.654	Exon (PHYSODRAFT_294575-t26_1/PHYSODRAFT_294575, exon 5 of 5)
PHYSODRAFT_322935	Predicted methyltransferase	3.5e-05	0.040738	-0.826	Exon (PHYSODRAFT_322935-t26_1/PHYSODRAFT_322935, exon 3 of 3)
PHYSODRAFT_353660	40S ribosomal protein S11	3.6e-10	0.0380189	0.575	5' UTR
PHYSODRAFT_353660	40S ribosomal protein S11	1e-115	7.94328e-32	-0.503	3' UTR
PHYSODRAFT_249278	Protein involved in transcription start site selection	5.6e-08	0.0301995	-0.33	Exon (PHYSODRAFT_249278-t26_1/PHYSODRAFT_249278, exon 2 of 2)
PHYSODRAFT_468890	NA	2.4e-05	0.00018197	0.877	Exon (PHYSODRAFT_468890-t26_1/PHYSODRAFT_468890, exon 2 of 3)
PHYSODRAFT_309818	tRNA pseudouridine(55) synthase	8.7e-08	0.00040738	-1.22	Exon (PHYSODRAFT_309818-t26_1/PHYSODRAFT_309818, exon 4 of 5)
PHYSODRAFT_344057	NA	2e-12	0.040738	-0.756	Exon (PHYSODRAFT_344057-t26_1/PHYSODRAFT_344057, exon 1 of 5)
PHYSODRAFT_552798	kinesin-like protein	3.2e-43	0.00288403	-0.385	3' UTR
PHYSODRAFT_475076	NA	6.3e-30	0.00489779	-0.402	Exon (PHYSODRAFT_475076-t26_1/PHYSODRAFT_475076, exon 2 of 2)
PHYSODRAFT_309838	RxLR effector candidate protein	6.5e-09	0.0457088	-0.479	Exon (PHYSODRAFT_309838-t26_1/PHYSODRAFT_309838, exon 1 of 1)
PHYSODRAFT_294643	calnexin, putative	5e-21	7.94328e-08	0.279	Exon (PHYSODRAFT_294643-t26_1/PHYSODRAFT_294643, exon 1 of 1)
PHYSODRAFT_284481	Phosphoglycerate mutase family	1.6e-07	0.0057544	-0.607	3' UTR
PHYSODRAFT_537819	NA	5e-20	0.0251189	0.506	3' UTR
PHYSODRAFT_309869	Protein containing a U1-type Zn-finger and implicated in RNA splicing or processing	3.2e-25	0.0104713	-0.235	Exon (PHYSODRAFT_309869-t26_1/PHYSODRAFT_309869, exon 2 of 2)
PHYSODRAFT_467880	GTP-binding protein AARP2 involved in 40S ribosome biogenesis	0.00024	0.00128825	0.997	Exon (PHYSODRAFT_467880-t26_1/PHYSODRAFT_467880, exon 1 of 1)
PHYSODRAFT_467880	GTP-binding protein AARP2 involved in 40S ribosome biogenesis	2e-15	0.00933254	0.387	Exon (PHYSODRAFT_467880-t26_1/PHYSODRAFT_467880, exon 1 of 1)
PHYSODRAFT_467153	NA	5.4e-06	0.000457088	0.528	Exon (PHYSODRAFT_467153-t26_1/PHYSODRAFT_467153, exon 4 of 4)
PHYSODRAFT_552887	NA	1e-43	0.00954993	-0.242	Exon (PHYSODRAFT_552887-t26_1/PHYSODRAFT_552887, exon 1 of 3)
PHYSODRAFT_344112	DEHA2D06864p	1.3e-16	6.60693e-06	-0.581	3' UTR
PHYSODRAFT_467666	pyruvate kinase	5.4e-05	0.0030903	0.925	Exon (PHYSODRAFT_467666-t26_1/PHYSODRAFT_467666, exon 5 of 6)
PHYSODRAFT_358754	Glucose-repressible protein and related proteins	7.9e-18	0.0245471	-0.166	Exon (PHYSODRAFT_310023-t26_1/PHYSODRAFT_310023, exon 4 of 6)
PHYSODRAFT_294855	glutaredoxin	4e-14	0.00724436	0.61	Exon (PHYSODRAFT_358754-t26_1/PHYSODRAFT_358754, exon 6 of 6)
PHYSODRAFT_349410	ATP-dependent RNA helicase	1.6e-11	0.000218776	0.72	Exon (PHYSODRAFT_349410-t26_1/PHYSODRAFT_349410, exon 2 of 2)
PHYSODRAFT_538076	WD40-repeat-containing subunit of the 18S rRNA processing complex	1.3e-16	0.0177828	-0.477	3' UTR
PHYSODRAFT_474309	FOG: FHA domain	1.6e-07	0.0199526	0.858	Exon (PHYSODRAFT_474309-t26_1/PHYSODRAFT_474309, exon 1 of 1)
PHYSODRAFT_468874	tubulin polyglutamylase, putative	5e-15	0.0131826	0.58	Exon (PHYSODRAFT_472297-t26_1/PHYSODRAFT_472297, exon 4 of 5)
PHYSODRAFT_470692	Cell-cycle nuclear protein, contains WD-40 repeats	2.2e-07	4.0738e-07	0.588	Exon (PHYSODRAFT_470692-t26_1/PHYSODRAFT_470692, exon 3 of 9)
PHYSODRAFT_423500	sphingomyelinase phosphodiesterase, putative	1.9e-09	0.000269153	0.517	Exon (PHYSODRAFT_470692-t26_1/PHYSODRAFT_470692, exon 7 of 9)
PHYSODRAFT_349422	Predicted lipase	8.7e-05	8.12831e-06	0.895	Exon (PHYSODRAFT_349422-t26_1/PHYSODRAFT_349422, exon 2 of 6)
PHYSODRAFT_553035	Efg1p	1e-09	0.0141254	0.47	Exon (PHYSODRAFT_553035-t26_1/PHYSODRAFT_553035, exon 5 of 5)
PHYSODRAFT_474510	DNA damage checkpoint protein RHP9/CRB2/53BP1	4e-11	0.0158489	-0.442	Exon (PHYSODRAFT_474510-t26_1/PHYSODRAFT_474510, exon 8 of 9)
PHYSODRAFT_466812	motile sperm domain containing 2	1e-06	0.00102329	0.952	Exon (PHYSODRAFT_466812-t26_1/PHYSODRAFT_466812, exon 3 of 3)
PHYSODRAFT_468736	Predicted RNA binding protein, contains G-patch domain	2.9e-10	6.76083e-05	-0.833	3' UTR
PHYSODRAFT_353719	PREDICTED: similar to VAPB protein	3.2e-27	1.54882e-08	-0.552	5' UTR
PHYSODRAFT_353719	PREDICTED: similar to VAPB protein	6.3e-100	0.00177828	0.166	3' UTR
PHYSODRAFT_323522	cell end marker Tea1	7.9e-23	0.0416869	0.343	Exon (PHYSODRAFT_323522-t26_1/PHYSODRAFT_323522, exon 4 of 4)
PHYSODRAFT_284579	Pyruvate dehydrogenase E1, beta subunit	1.3e-12	2.29087e-06	0.336	5' UTR
PHYSODRAFT_294993	methylthioadenosine phosphorylase	4.3e-06	0.0158489	0.94	Exon (PHYSODRAFT_310171-t26_1/PHYSODRAFT_310171, exon 3 of 4)
PHYSODRAFT_344182	Predicted helicase	6.5e-08	0.0112202	0.508	Exon (PHYSODRAFT_344182-t26_1/PHYSODRAFT_344182, exon 1 of 3)
PHYSODRAFT_353730	60s ribosomal protein L10	0	3.16228e-16	0.083	3' UTR
PHYSODRAFT_472689	Polycomb enhancer protein, EPC	1e-06	0.000275423	0.616	Exon (PHYSODRAFT_472689-t26_1/PHYSODRAFT_472689, exon 2 of 3)
PHYSODRAFT_553281	Protein phosphatase 4 regulatory subunit 2 related protein	2e-11	2.18776e-06	-0.933	3' UTR
PHYSODRAFT_310251	chromosome 20 open reading frame 169	4e-19	0.0151356	0.359	Exon (PHYSODRAFT_310251-t26_1/PHYSODRAFT_310251, exon 4 of 4)
PHYSODRAFT_469020	ATP-dependent protease HslVU, ATPase subunit	2.5e-22	1.94984e-05	0.543	Exon (PHYSODRAFT_469020-t26_1/PHYSODRAFT_469020, exon 1 of 1)
PHYSODRAFT_310261	D2hgdh protein	1e-06	0.0239883	-0.279	3' UTR
PHYSODRAFT_284595	Aspartate aminotransferase/Glutamic oxaloacetic transaminase AAT1/GOT2	2e-95	0.0275423	-0.142	3' UTR
PHYSODRAFT_284598	C2 domain-containing protein, putative	3.4e-08	8.91251e-05	0.409	3' UTR
PHYSODRAFT_284598	C2 domain-containing protein, putative	7.9e-40	3.80189e-06	-0.44	3' UTR
PHYSODRAFT_263776	Coatomer subunit beta	3.7e-05	0.000295121	0.646	Exon (PHYSODRAFT_263776-t26_1/PHYSODRAFT_263776, exon 1 of 2)
PHYSODRAFT_284600	NA	3.2e-30	0.0190546	0.112	3' UTR
PHYSODRAFT_467062	Chromatin remodeling complex WSTF-ISWI, small subunit	1.3e-08	4.36516e-05	0.577	Exon (PHYSODRAFT_467062-t26_1/PHYSODRAFT_467062, exon 2 of 2)
PHYSODRAFT_467062	Chromatin remodeling complex WSTF-ISWI, small subunit	3.6e-06	0.001	0.34	Exon (PHYSODRAFT_467062-t26_1/PHYSODRAFT_467062, exon 2 of 2)
PHYSODRAFT_538348	protein phosphatase, putative	1.6e-10	0.000645654	0.434	Exon (PHYSODRAFT_538348-t26_1/PHYSODRAFT_538348, exon 1 of 2)
PHYSODRAFT_477336	transmembrane protein, putative	2e-34	0.0467735	-0.244	3' UTR
PHYSODRAFT_453670	NA	1.6e-19	0.000141254	0.557	Exon (PHYSODRAFT_453670-t26_1/PHYSODRAFT_453670, exon 1 of 3)
PHYSODRAFT_310308	metallothionein-1	6e-06	0.0104713	0.777	Exon (PHYSODRAFT_310308-t26_1/PHYSODRAFT_310308, exon 1 of 1)
PHYSODRAFT_353749	Peptide-N(4)-(N-acetyl-beta- glucosaminyl)asparagine amidase	1.1e-05	0.0223872	-3.29	Exon (PHYSODRAFT_553393-t26_1/PHYSODRAFT_553393, exon 9 of 9)
PHYSODRAFT_353749	Peptide-N(4)-(N-acetyl-beta- glucosaminyl)asparagine amidase	1.6e-46	0.0288403	-0.119	3' UTR
PHYSODRAFT_310315	Transcription factor TFIIF complex alpha subunit Tfg1	6.3e-14	2.04174e-05	0.421	Exon (PHYSODRAFT_310315-t26_1/PHYSODRAFT_310315, exon 1 of 1)
PHYSODRAFT_475371	potassium/sodium efflux P-type ATPase, fungal-type	5e-37	0.000933254	0.257	Exon (PHYSODRAFT_475371-t26_1/PHYSODRAFT_475371, exon 1 of 1)
PHYSODRAFT_475371	potassium/sodium efflux P-type ATPase, fungal-type	1.6e-50	0.00831764	-0.209	Exon (PHYSODRAFT_475371-t26_1/PHYSODRAFT_475371, exon 1 of 1)
PHYSODRAFT_553443	RxLR effector candidate protein	0.00079	0.0346737	1.36	Exon (PHYSODRAFT_553443-t26_1/PHYSODRAFT_553443, exon 3 of 3)
PHYSODRAFT_538430	Clathrin coat dissociation kinase GAK/PTEN/Auxilin and related tyrosine phosphatases	1e-36	0.00891251	-0.331	3' UTR
PHYSODRAFT_553479	15-hydroxyprostaglandin dehydrogenase and related dehydrogenases	1e-13	0.0354813	0.203	Exon (PHYSODRAFT_553479-t26_1/PHYSODRAFT_553479, exon 1 of 1)
PHYSODRAFT_467426	NA	7.9e-15	0.000676083	0.516	Exon (PHYSODRAFT_477367-t26_1/PHYSODRAFT_477367, exon 1 of 2)
PHYSODRAFT_323864	Zn finger protein	2.5e-12	0.025704	0.335	Exon (PHYSODRAFT_323864-t26_1/PHYSODRAFT_323864, exon 2 of 3)
PHYSODRAFT_476558	FYVE finger-containing protein	5.1e-08	0.0436516	0.36	Exon (PHYSODRAFT_472318-t26_1/PHYSODRAFT_472318, exon 1 of 2)
PHYSODRAFT_476558	FYVE finger-containing protein	1.1e-05	0.000707946	0.665	Exon (PHYSODRAFT_476558-t26_1/PHYSODRAFT_476558, exon 3 of 8)
PHYSODRAFT_358892	HECT E3 ubiquitin ligase, putative	7.9e-11	0.00263027	-0.75	Exon (PHYSODRAFT_358892-t26_1/PHYSODRAFT_358892, exon 2 of 3)
PHYSODRAFT_284632	Cytochrome b5 reductase with F-box domain	6.3e-24	0.0018197	-1.21	3' UTR
PHYSODRAFT_310411	NA	3.3e-05	0.0102329	0.68	Exon (PHYSODRAFT_310411-t26_1/PHYSODRAFT_310411, exon 1 of 2)
PHYSODRAFT_553521	Chaperonin complex component, TCP-1 theta subunit (CCT8)	1.6e-17	0.0457088	-0.195	Exon (PHYSODRAFT_553521-t26_1/PHYSODRAFT_553521, exon 1 of 2)
PHYSODRAFT_471024	Translation initiation factor 1 (eIF-1/SUI1)	4e-14	0.000251189	0.22	Exon (PHYSODRAFT_471024-t26_1/PHYSODRAFT_471024, exon 1 of 2)
PHYSODRAFT_553558	Chaperonin complex component, TCP-1 zeta subunit (CCT6)	2.5e-67	1.44544e-09	-0.601	3' UTR
PHYSODRAFT_295340	Histone 2A	5e-19	0.000234423	0.238	Exon (PHYSODRAFT_295340-t26_1/PHYSODRAFT_295340, exon 1 of 3)
PHYSODRAFT_553577	Elicitin-like protein	1.3e-05	0.0281838	-1.73	Exon (PHYSODRAFT_349562-t26_1/PHYSODRAFT_349562, exon 5 of 5)
PHYSODRAFT_470742	protein kinase, putative	3.2e-38	7.76247e-06	-0.414	Exon (PHYSODRAFT_470742-t26_1/PHYSODRAFT_470742, exon 1 of 2)
PHYSODRAFT_470742	protein kinase, putative	2.7e-08	0.00645654	0.491	Exon (PHYSODRAFT_470742-t26_1/PHYSODRAFT_470742, exon 2 of 2)
PHYSODRAFT_553606	transcription initiation factor TFIID subunit 1, putative	3.2e-24	7.4131e-08	-0.502	Exon (PHYSODRAFT_553606-t26_1/PHYSODRAFT_553606, exon 1 of 1)
PHYSODRAFT_349574	Ubiquitin-specific protease UBP14	4.7e-06	0.00125893	0.455	Exon (PHYSODRAFT_553606-t26_1/PHYSODRAFT_553606, exon 1 of 1)
PHYSODRAFT_349574	Ubiquitin-specific protease UBP14	7.9e-30	0.00398107	0.231	3' UTR
PHYSODRAFT_538588	NA	1.6e-25	1.58489e-05	-0.665	3' UTR
PHYSODRAFT_553621	Exosome 3'-5' exoribonuclease complex, subunit PM/SCL-100 (Rrp6)	1e-11	0.000295121	-0.697	Exon (PHYSODRAFT_553621-t26_1/PHYSODRAFT_553621, exon 1 of 6)
PHYSODRAFT_470663	CAMK/CAMKL protein kinase	1.7e-09	0.0123027	0.661	Exon (PHYSODRAFT_553621-t26_1/PHYSODRAFT_553621, exon 4 of 6)
PHYSODRAFT_310494	Rab11 family GTPase, putative	5.5e-06	0.00512861	-0.464	Exon (PHYSODRAFT_553624-t26_1/PHYSODRAFT_553624, exon 2 of 2)
PHYSODRAFT_553636	MGC89871 protein	1e-82	7.94328e-13	-0.501	Exon (PHYSODRAFT_553636-t26_1/PHYSODRAFT_553636, exon 1 of 6)
PHYSODRAFT_553642	C2 domain-containing protein, putative	3.8e-06	1.28825e-07	0.752	5' UTR
PHYSODRAFT_448712	U3 small nucleolar ribonucleoprotein (snoRNP) subunit - Mpp10p	4e-19	0.000123027	-0.531	Exon (PHYSODRAFT_475850-t26_1/PHYSODRAFT_475850, exon 1 of 1)
PHYSODRAFT_553650	DnaJ subfamily B protein	0.00025	0.000851138	1.46	Exon (PHYSODRAFT_310523-t26_1/PHYSODRAFT_310523, exon 9 of 9)
PHYSODRAFT_536754	Tir4p	1e-15	0.0301995	-0.18	3' UTR
PHYSODRAFT_471545	COP9 signalosome complex subunit	3.2e-13	0.00446684	0.475	Exon (PHYSODRAFT_471545-t26_1/PHYSODRAFT_471545, exon 3 of 4)
PHYSODRAFT_471545	COP9 signalosome complex subunit	1e-07	0.0338844	-0.435	Exon (PHYSODRAFT_320475-t26_1/PHYSODRAFT_320475, exon 12 of 12)
PHYSODRAFT_320511	RTK signaling protein MASK/UNC-44	7.9e-12	7.58578e-10	0.639	Exon (PHYSODRAFT_320511-t26_1/PHYSODRAFT_320511, exon 1 of 1)
PHYSODRAFT_320511	RTK signaling protein MASK/UNC-44	0.00018	0.00724436	0.508	Exon (PHYSODRAFT_320511-t26_1/PHYSODRAFT_320511, exon 1 of 1)
PHYSODRAFT_476581	Chromatin remodeling complex WSTF-ISWI, small subunit	1.3e-21	8.12831e-05	0.363	Exon (PHYSODRAFT_476581-t26_1/PHYSODRAFT_476581, exon 1 of 1)
PHYSODRAFT_353335	Myosinlike protein	1.9e-06	0.0331131	0.979	3' UTR
PHYSODRAFT_469158	NA	3.2e-20	0.00891251	-0.271	Exon (PHYSODRAFT_469158-t26_1/PHYSODRAFT_469158, exon 1 of 1)
PHYSODRAFT_553094	transmembrane protein, putative	7.9e-17	0.000549541	-0.527	3' UTR
PHYSODRAFT_283985	D-3-phosphoglycerate dehydrogenase	2e-42	0.0269153	0.311	3' UTR
PHYSODRAFT_283985	D-3-phosphoglycerate dehydrogenase	7.9e-18	0.00691831	-0.387	5' UTR
PHYSODRAFT_476948	D-3-phosphoglycerate dehydrogenase	8.7e-09	0.00630957	0.658	Exon (PHYSODRAFT_476948-t26_1/PHYSODRAFT_476948, exon 1 of 4)
PHYSODRAFT_320621	NA	0.00091	0.0112202	0.815	Exon (PHYSODRAFT_320623-t26_1/PHYSODRAFT_320623, exon 3 of 3)
PHYSODRAFT_469108	NA	5e-28	0.00190546	0.345	Exon (PHYSODRAFT_469108-t26_1/PHYSODRAFT_469108, exon 1 of 2)
PHYSODRAFT_348805	NA	1e-21	0.00524807	0.358	Exon (PHYSODRAFT_553114-t26_1/PHYSODRAFT_553114, exon 1 of 2)
PHYSODRAFT_283992	Alkyl hydroperoxide reductase, thiol specific antioxidant and related enzymes	2.5e-33	0.000537032	0.437	5' UTR
PHYSODRAFT_283992	Alkyl hydroperoxide reductase, thiol specific antioxidant and related enzymes	4e-11	0.020893	-0.278	Exon (PHYSODRAFT_320637-t26_1/PHYSODRAFT_320637, exon 1 of 1)
PHYSODRAFT_283996	DEAD/DEAH box RNA helicase	0.00051	0.0323594	0.242	5' UTR
PHYSODRAFT_343461	2OG-Fe(II) oxygenase superfamily protein	1.6e-18	0.000229087	0.595	3' UTR
PHYSODRAFT_343461	2OG-Fe(II) oxygenase superfamily protein	4.2e-05	0.0316228	0.964	Exon (PHYSODRAFT_470337-t26_1/PHYSODRAFT_470337, exon 1 of 1)
PHYSODRAFT_470337	2OG-Fe(II) oxygenase superfamily protein	8.3e-06	0.00380189	-0.721	3' UTR
PHYSODRAFT_348819	Protein phosphatase 1, regulatory subunit, and related proteins	1e-53	2.51189e-20	-2.26	Exon (PHYSODRAFT_348819-t26_1/PHYSODRAFT_348819, exon 1 of 4)
PHYSODRAFT_553175	phospholipase D-like protein	1.6e-24	0.00389045	-0.0912	3' UTR
PHYSODRAFT_422584	NA	2.5e-53	0.0281838	-0.508	3' UTR
PHYSODRAFT_471018	NA	0.00091	0.0229087	0.883	Exon (PHYSODRAFT_471018-t26_1/PHYSODRAFT_471018, exon 1 of 2)
PHYSODRAFT_471018	NA	1.5e-10	0.000346737	-0.728	3' UTR
PHYSODRAFT_348828	Proline synthetase co-transcribed protein	3.2e-35	0.0151356	0.271	3' UTR
PHYSODRAFT_469821	Histone acetyltransferase PCAF/SAGA, subunit SUPT3H/SPT3	3.2e-07	0.00316228	0.503	Exon (PHYSODRAFT_469821-t26_1/PHYSODRAFT_469821, exon 4 of 8)
PHYSODRAFT_469821	Histone acetyltransferase PCAF/SAGA, subunit SUPT3H/SPT3	2.8e-10	0.0147911	0.409	Exon (PHYSODRAFT_469821-t26_1/PHYSODRAFT_469821, exon 1 of 8)
PHYSODRAFT_320767	transport protein particle component, Bet3	1e-13	0.000891251	-0.428	Exon (PHYSODRAFT_320767-t26_1/PHYSODRAFT_320767, exon 2 of 3)
PHYSODRAFT_475541	fos-related antigen-2	1.3e-11	0.00537032	0.604	Exon (PHYSODRAFT_475516-t26_1/PHYSODRAFT_475516, exon 3 of 3)
PHYSODRAFT_471918	Phospholipase/carboxyhydrolase	0	3.54813e-05	0.0786	3' UTR
PHYSODRAFT_284032	NA	4e-40	0.000707946	-0.463	3' UTR
PHYSODRAFT_284033	ubiquinol cytochrome reductase	0	1e-51	-0.681	3' UTR
PHYSODRAFT_553749	NA	5e-36	5.01187e-05	0.438	Exon (PHYSODRAFT_553749-t26_1/PHYSODRAFT_553749, exon 2 of 2)
PHYSODRAFT_553749	NA	1.5e-06	0.0057544	0.323	Exon (PHYSODRAFT_553749-t26_1/PHYSODRAFT_553749, exon 2 of 2)
PHYSODRAFT_353367	60S acidic ribosomal protein P2	0	0.0380189	0.0316	3' UTR
PHYSODRAFT_293156	tRNA pseudouridine synthase D (TruD), putative	1.6e-19	0.00134896	-0.359	3' UTR
PHYSODRAFT_553779	Proteasome activator subunit	1.3e-09	0.00416869	0.356	5' UTR
PHYSODRAFT_553779	Proteasome activator subunit	5e-13	0.0331131	0.199	Exon (PHYSODRAFT_320963-t26_1/PHYSODRAFT_320963, exon 1 of 1)
PHYSODRAFT_553793	Predicted membrane protein	4e-24	0.00446684	-0.171	3' UTR
PHYSODRAFT_284054	60S ribosomal protein L30	1e-187	0.000758578	-0.0526	3' UTR
PHYSODRAFT_308562	Uncharacterized conserved protein	4.4e-08	0.000316228	0.296	Exon (PHYSODRAFT_468663-t26_1/PHYSODRAFT_468663, exon 1 of 1)
PHYSODRAFT_468663	Uncharacterized conserved protein	7.1e-09	2.04174e-05	0.354	Exon (PHYSODRAFT_468663-t26_1/PHYSODRAFT_468663, exon 1 of 1)
PHYSODRAFT_466985	NA	1e-47	0.000776247	-0.717	Exon (PHYSODRAFT_469371-t26_1/PHYSODRAFT_469371, exon 2 of 2)
PHYSODRAFT_284062	NA	7.9e-19	0.0128825	0.207	Exon (PHYSODRAFT_284062-t26_1/PHYSODRAFT_284062, exon 3 of 3)
PHYSODRAFT_321022	elongator complex protein 3	5e-06	0.00371535	1.04	Exon (PHYSODRAFT_321022-t26_1/PHYSODRAFT_321022, exon 2 of 2)
PHYSODRAFT_321081	Depdc6-003	7.6e-09	0.0316228	0.586	Exon (PHYSODRAFT_468981-t26_1/PHYSODRAFT_468981, exon 2 of 2)
PHYSODRAFT_257610	ribose-phosphate pyrophosphokinase	2.1e-06	0.00154882	0.406	Exon (PHYSODRAFT_257610-t26_1/PHYSODRAFT_257610, exon 1 of 1)
PHYSODRAFT_358249	run	2e-24	0.00275423	-0.493	3' UTR
PHYSODRAFT_321093	NA	1e-15	0.000138038	0.463	Exon (PHYSODRAFT_553882-t26_1/PHYSODRAFT_553882, exon 1 of 1)
PHYSODRAFT_284079	40S ribosomal protein S28	0	1e-237	-0.312	3' UTR
PHYSODRAFT_353401	Thioredoxin reductase	1.7e-06	0.0213796	-0.321	3' UTR
PHYSODRAFT_353401	Thioredoxin reductase	1.3e-24	4.36516e-10	0.457	Exon (PHYSODRAFT_348901-t26_1/PHYSODRAFT_348901, exon 3 of 3)
PHYSODRAFT_348903	NA	3.2e-15	0.0204174	-0.317	3' UTR
PHYSODRAFT_348903	NA	6.3e-07	0.00213796	0.602	Exon (PHYSODRAFT_348903-t26_1/PHYSODRAFT_348903, exon 1 of 1)
PHYSODRAFT_293286	NA	4e-18	0.0190546	0.24	Exon (PHYSODRAFT_293286-t26_1/PHYSODRAFT_293286, exon 2 of 7)
PHYSODRAFT_321173	NA	6.3e-14	0.0190546	0.377	Exon (PHYSODRAFT_477094-t26_1/PHYSODRAFT_477094, exon 9 of 9)
PHYSODRAFT_343583	Translocase of outer mitochondrial membrane complex, subunit TOM70/TOM72	3.9e-05	0.0025704	0.454	Exon (PHYSODRAFT_343583-t26_1/PHYSODRAFT_343583, exon 1 of 1)
PHYSODRAFT_553971	P-type ATPase (P-ATPase) Superfamily	1.6e-16	5.01187e-05	0.316	Exon (PHYSODRAFT_553971-t26_1/PHYSODRAFT_553971, exon 1 of 1)
PHYSODRAFT_321246	chromodomain protein, putative	3.9e-06	0.000512861	0.552	Exon (PHYSODRAFT_321246-t26_1/PHYSODRAFT_321246, exon 1 of 7)
PHYSODRAFT_321290	Retrovirus-related Pol Polyprotein	1.6e-96	0.00295121	-0.179	Exon (PHYSODRAFT_321290-t26_1/PHYSODRAFT_321290, exon 1 of 1)
PHYSODRAFT_408526	putative gag polyprotein	4e-16	0.00057544	0.553	Exon (PHYSODRAFT_408526-t26_1/PHYSODRAFT_408526, exon 1 of 2)
PHYSODRAFT_466826	NA	1e-64	0.000186209	-0.276	3' UTR
PHYSODRAFT_554008	26S protease regulatory subunit 6B	1.6e-18	3.46737e-05	0.332	5' UTR
PHYSODRAFT_308730	Uncharacterized conserved protein, contains DEP domain	4e-10	0.00147911	-0.396	3' UTR
PHYSODRAFT_554026	protein kinase, putative	2.5e-08	6.60693e-06	0.407	Exon (PHYSODRAFT_554026-t26_1/PHYSODRAFT_554026, exon 2 of 3)
PHYSODRAFT_353417	ADP-ribosylation/Crystallin J1	1.3e-16	0.0338844	-0.214	3' UTR
PHYSODRAFT_554052	CAMK/CAMK1 protein kinase	2.8e-10	0.0020893	-0.323	Exon (PHYSODRAFT_554052-t26_1/PHYSODRAFT_554052, exon 5 of 6)
PHYSODRAFT_261542	Oligosaccharyltransferase, alpha subunit (ribophorin I)	4.6e-07	0.0489779	-0.278	Exon (PHYSODRAFT_261542-t26_1/PHYSODRAFT_261542, exon 2 of 2)
PHYSODRAFT_308768	Ras GTPase domain-containing protein	3.2e-25	0.00691831	-0.272	Exon (PHYSODRAFT_308768-t26_1/PHYSODRAFT_308768, exon 1 of 4)
PHYSODRAFT_554083	Phosphatidic acid-preferring phospholipase A1, contains DDHD domain	2.5e-07	0.000389045	-0.701	3' UTR
PHYSODRAFT_284122	CCT motif family protein	0	4.0738e-05	-0.0463	5' UTR
PHYSODRAFT_284123	protein transporter Sec61 subunit alpha, putative	2e-62	0.0042658	-0.2	3' UTR
PHYSODRAFT_468711	NA	5e-24	0.0204174	-0.358	Exon (PHYSODRAFT_554112-t26_1/PHYSODRAFT_554112, exon 11 of 12)
PHYSODRAFT_476098	Predicted esterase of the alpha-beta hydrolase superfamily	5e-61	0.000123027	0.382	3' UTR
PHYSODRAFT_284132	Copper chaperone	4e-67	0.00281838	-0.104	3' UTR
PHYSODRAFT_554158	aspartyl/Asparaginyl beta-hydroxylase, putative	0.00021	0.00363078	-1.67	3' UTR
PHYSODRAFT_284136	Guanylate-binding protein	4e-36	0.00691831	0.393	5' UTR
PHYSODRAFT_473205	membrane protein	1.6e-08	0.0446684	-0.502	3' UTR
PHYSODRAFT_284142	Adenylate kinase	7.9e-24	0.0123027	-0.34	3' UTR
PHYSODRAFT_284148	NA	2.5e-22	0.00660693	-0.307	3' UTR
PHYSODRAFT_392284	28 kDa ribonucleoprotein	3.5e-07	0.000912011	0.766	Exon (PHYSODRAFT_392284-t26_1/PHYSODRAFT_392284, exon 1 of 2)
PHYSODRAFT_554223	carbohydrate-binding protein, putative	1e-245	0.0057544	-0.124	3' UTR
PHYSODRAFT_247631	Mitochondria fission 1 protein	1.3e-27	0.0436516	0.133	Exon (PHYSODRAFT_247631-t26_1/PHYSODRAFT_247631, exon 2 of 4)
PHYSODRAFT_476910	Uncharacterized conserved protein	2e-51	0.0288403	-0.202	3' UTR
PHYSODRAFT_321612	Putative u4/u6 small nuclear ribonucleoprotein	1.8e-10	0.025704	0.38	Exon (PHYSODRAFT_321612-t26_1/PHYSODRAFT_321612, exon 4 of 7)
PHYSODRAFT_554256	lysosomal beta glucosidase, putative	2e-33	0.0269153	0.228	3' UTR
PHYSODRAFT_284160	Ras-related protein Rab-7	5e-60	0.000102329	0.18	3' UTR
PHYSODRAFT_284160	Ras-related protein Rab-7	1.6e-22	0.00199526	-0.502	3' UTR
PHYSODRAFT_293613	20S proteasome, regulatory subunit alpha type PSMA3/PRE10	4e-37	0.00114815	0.223	Exon (PHYSODRAFT_293613-t26_1/PHYSODRAFT_293613, exon 3 of 5)
PHYSODRAFT_308937	Calcineurin-like phosphoesterase	6.3e-12	0.0020893	0.525	Exon (PHYSODRAFT_308938-t26_1/PHYSODRAFT_308938, exon 16 of 16)
PHYSODRAFT_308937	Calcineurin-like phosphoesterase	2.2e-07	0.0251189	0.474	Exon (PHYSODRAFT_308938-t26_1/PHYSODRAFT_308938, exon 16 of 16)
PHYSODRAFT_467901	Predicted sugar transporter	1e-243	1.8197e-07	0.223	3' UTR
PHYSODRAFT_476271	hypothetical cleavage-induced protein	1.5e-07	0.000354813	0.561	Exon (PHYSODRAFT_293654-t26_1/PHYSODRAFT_293654, exon 5 of 5)
PHYSODRAFT_469399	Ribonucleases P	5.1e-06	0.0239883	0.466	Exon (PHYSODRAFT_473714-t26_1/PHYSODRAFT_473714, exon 1 of 1)
PHYSODRAFT_554333	oxidoreductase	5e-24	0.000213796	0.523	3' UTR
PHYSODRAFT_554337	20S proteasome, regulatory subunit beta type PSMB7/PSMB10/PUP1	3.2e-83	0.000398107	-0.181	3' UTR
PHYSODRAFT_353474	60S ribosomal protein L27	0	0.00190546	0.0455	3' UTR
PHYSODRAFT_258188	GI19127	2e-05	0.0288403	0.623	Exon (PHYSODRAFT_258188-t26_1/PHYSODRAFT_258188, exon 2 of 3)
PHYSODRAFT_321768	NA	4.1e-08	0.0147911	-0.464	Exon (PHYSODRAFT_321768-t26_1/PHYSODRAFT_321768, exon 1 of 1)
PHYSODRAFT_554367	Ran GTPase-activating protein	0	1e-292	-1.4	5' UTR
PHYSODRAFT_258189	Protein required for fusion of vesicles in vesicular transport, alpha-SNAP	3.2e-11	0.0363078	0.25	Exon (PHYSODRAFT_258189-t26_1/PHYSODRAFT_258189, exon 5 of 5)
PHYSODRAFT_471379	Spliceosomal protein FBP11/Splicing factor PRP40	2.8e-10	0.0194984	-0.551	Exon (PHYSODRAFT_471379-t26_1/PHYSODRAFT_471379, exon 3 of 3)
PHYSODRAFT_471379	Spliceosomal protein FBP11/Splicing factor PRP40	0.0015	0.0102329	-1.17	Exon (PHYSODRAFT_475526-t26_1/PHYSODRAFT_475526, exon 5 of 5)
PHYSODRAFT_554380	translation elongation factor P	1.6e-18	0.0301995	-0.243	3' UTR
PHYSODRAFT_309032	V4R domain-containing protein	1.6e-05	0.0380189	-0.5	Exon (PHYSODRAFT_309032-t26_1/PHYSODRAFT_309032, exon 1 of 2)
PHYSODRAFT_353483	60S ribosomal protein L6, putative	0	0.040738	-0.0392	3' UTR
PHYSODRAFT_353483	60S ribosomal protein L6, putative	2e-53	2.51189e-53	0.298	Exon (PHYSODRAFT_353483-t26_1/PHYSODRAFT_353483, exon 1 of 3)
PHYSODRAFT_468703	mRNA splicing factor PRP31	3.2e-10	0.00446684	0.581	Exon (PHYSODRAFT_468703-t26_1/PHYSODRAFT_468703, exon 1 of 1)
PHYSODRAFT_309064	Heat shock transcription factor	1.1e-09	0.0025704	0.854	Exon (PHYSODRAFT_309064-t26_1/PHYSODRAFT_309064, exon 2 of 2)
PHYSODRAFT_470654	Helicase of the DEAD superfamily	0.00035	0.00891251	1.18	Exon (PHYSODRAFT_470654-t26_1/PHYSODRAFT_470654, exon 6 of 7)
PHYSODRAFT_353485	Predicted RNA-binding protein	1e-101	1e-19	0.254	5' UTR
PHYSODRAFT_477321	putative glycosyl transferase family 48 protein	1.7e-08	0.0301995	0.2	Exon (PHYSODRAFT_477321-t26_1/PHYSODRAFT_477321, exon 2 of 2)
PHYSODRAFT_284211	60S ribosomal protein L17-2	0	1.58489e-18	-0.128	3' UTR
PHYSODRAFT_436917	NA	0.00015	0.00436516	0.796	Exon (PHYSODRAFT_436917-t26_1/PHYSODRAFT_436917, exon 1 of 5)
PHYSODRAFT_309120	cell division protein ftsZ	4.2e-07	0.000891251	0.654	Exon (PHYSODRAFT_470556-t26_1/PHYSODRAFT_470556, exon 1 of 1)
PHYSODRAFT_470556	NA	3.4e-06	1.65959e-06	1.1	Exon (PHYSODRAFT_470556-t26_1/PHYSODRAFT_470556, exon 1 of 1)
PHYSODRAFT_470556	NA	0.00019	2.75423e-05	1.56	Exon (PHYSODRAFT_470556-t26_1/PHYSODRAFT_470556, exon 1 of 1)
PHYSODRAFT_445056	NA	2e-11	0.0194984	0.352	Exon (PHYSODRAFT_445056-t26_1/PHYSODRAFT_445056, exon 4 of 6)
PHYSODRAFT_343770	Acetolactate synthase, small subunit	1e-15	0.000363078	-0.342	3' UTR
PHYSODRAFT_551981	papain-like cysteine protease C1	9.8e-07	0.000758578	0.722	Exon (PHYSODRAFT_551981-t26_1/PHYSODRAFT_551981, exon 2 of 2)
PHYSODRAFT_551993	obg-like ATPase 1, variant	1.6e-27	7.24436e-07	0.367	5' UTR
PHYSODRAFT_551996	glycoside hydrolase, putative	3.2e-17	7.94328e-07	0.372	Exon (PHYSODRAFT_551996-t26_1/PHYSODRAFT_551996, exon 2 of 5)
PHYSODRAFT_551996	glycoside hydrolase, putative	6.9e-09	0.000151356	0.329	Exon (PHYSODRAFT_551996-t26_1/PHYSODRAFT_551996, exon 1 of 5)
PHYSODRAFT_321944	Tyrosine aminotransferase	5e-05	0.00501187	1.26	Exon (PHYSODRAFT_466763-t26_1/PHYSODRAFT_466763, exon 4 of 5)
PHYSODRAFT_248457	WD40 repeat nucleolar protein Bop1, involved in ribosome biogenesis	3.3e-06	0.000204174	1.11	Exon (PHYSODRAFT_248457-t26_1/PHYSODRAFT_248457, exon 2 of 5)
PHYSODRAFT_552030	Pleckstrin-like protein	0.00016	0.00851138	0.861	Exon (PHYSODRAFT_552030-t26_1/PHYSODRAFT_552030, exon 4 of 4)
PHYSODRAFT_353513	Endoplasmic reticulum membrane-associated oxidoreductin involved in disulfide bond formation	5e-45	0.0295121	0.245	3' UTR
PHYSODRAFT_475612	callose synthase, putative	0.00079	0.011749	0.351	Exon (PHYSODRAFT_475612-t26_1/PHYSODRAFT_475612, exon 2 of 2)
PHYSODRAFT_353517	Nuclear export receptor CSE1/CAS (importin beta superfamily)	5e-19	0.0331131	-0.202	3' UTR
PHYSODRAFT_353517	Nuclear export receptor CSE1/CAS (importin beta superfamily)	3.2e-30	0.0457088	-0.207	5' UTR
PHYSODRAFT_322010	alcohol dehydrogenase, putative	4e-18	2.0893e-09	-1.44	Exon (PHYSODRAFT_322010-t26_1/PHYSODRAFT_322010, exon 1 of 3)
PHYSODRAFT_473361	chaperone protein dnaJ	2.5e-11	0.0489779	0.279	Exon (PHYSODRAFT_473361-t26_1/PHYSODRAFT_473361, exon 4 of 5)
PHYSODRAFT_284249	ATP-dependent DNA ligase IV	1.3e-14	3.80189e-05	-0.397	3' UTR
PHYSODRAFT_552094	Gpi-anchor transamidase	5.4e-10	0.0389045	-0.572	Exon (PHYSODRAFT_349130-t26_1/PHYSODRAFT_349130, exon 11 of 11)
PHYSODRAFT_470625	M-phase phosphoprotein 1	1.3e-27	0.0436516	0.181	3' UTR
PHYSODRAFT_353522	myosin heavy chain	3e-06	1.02329e-05	0.718	Exon (PHYSODRAFT_353522-t26_1/PHYSODRAFT_353522, exon 1 of 1)
PHYSODRAFT_552116	Molecular chaperones HSP70/HSC70, HSP70 superfamily	7.9e-11	7.4131e-06	0.78	Exon (PHYSODRAFT_552116-t26_1/PHYSODRAFT_552116, exon 1 of 1)
PHYSODRAFT_466622	NA	6.3e-05	0.0165959	0.501	Exon (PHYSODRAFT_466622-t26_1/PHYSODRAFT_466622, exon 4 of 7)
PHYSODRAFT_293967	NA	2e-16	0.0114815	-0.39	Exon (PHYSODRAFT_470577-t26_1/PHYSODRAFT_470577, exon 14 of 14)
PHYSODRAFT_475194	Uncharacterized conserved protein	6.3e-22	0.0144544	0.253	3' UTR
PHYSODRAFT_537128	Serine protease	1e-163	2.5704e-07	-0.304	3' UTR
PHYSODRAFT_552160	NA	0.00015	0.030903	-0.55	Exon (PHYSODRAFT_552160-t26_1/PHYSODRAFT_552160, exon 2 of 2)
PHYSODRAFT_475693	NA	3.2e-07	0.00301995	0.453	Exon (PHYSODRAFT_475693-t26_1/PHYSODRAFT_475693, exon 4 of 5)
PHYSODRAFT_475672	conserved oligomeric Golgi complex subunit, putative	3.5e-07	0.000190546	0.694	Exon (PHYSODRAFT_475672-t26_1/PHYSODRAFT_475672, exon 1 of 2)
PHYSODRAFT_552221	NA	2.2e-10	0.00371535	-0.262	3' UTR
PHYSODRAFT_294028	Flap endonuclease 1-B	1.3e-12	0.040738	0.316	Exon (PHYSODRAFT_294028-t26_1/PHYSODRAFT_294028, exon 1 of 1)
PHYSODRAFT_284277	GJ18479	1e-109	0.00457088	0.0621	3' UTR
PHYSODRAFT_477214	Elongation factor Ts (EF-Ts)	8.3e-09	0.00354813	0.872	Exon (PHYSODRAFT_294043-t26_1/PHYSODRAFT_294043, exon 9 of 9)
PHYSODRAFT_475888	NA	7.9e-14	0.00144544	0.31	3' UTR
PHYSODRAFT_552261	Voltage-gated shaker-like K+ channel, subunit beta/KCNAB	2e-16	0.0114815	0.247	Exon (PHYSODRAFT_552261-t26_1/PHYSODRAFT_552261, exon 1 of 1)
PHYSODRAFT_353552	elongation factor 3, putative	0	0.0074131	0.0644	3' UTR
PHYSODRAFT_353552	elongation factor 3, putative	3.2e-77	5.01187e-35	0.325	Exon (PHYSODRAFT_353552-t26_1/PHYSODRAFT_353552, exon 1 of 1)
PHYSODRAFT_353552	elongation factor 3, putative	1e-218	0.0234423	0.143	3' UTR
PHYSODRAFT_309376	glutaredoxin	2e-07	1.77828e-05	0.555	Exon (PHYSODRAFT_309376-t26_1/PHYSODRAFT_309376, exon 1 of 1)
PHYSODRAFT_552293	Disulfide-isomerase	7.9e-82	0.00331131	0.248	3' UTR
PHYSODRAFT_467832	Dynactin subunit p27/WS-3, involved in transport of organelles along microtubules	5e-22	0.0131826	0.307	Exon (PHYSODRAFT_467832-t26_1/PHYSODRAFT_467832, exon 1 of 1)
PHYSODRAFT_468593	Ca2+-binding actin-bundling protein (fimbrin/plastin), EF-Hand protein superfamily	2.7e-07	0.0281838	1.49	Exon (PHYSODRAFT_322227-t26_1/PHYSODRAFT_322227, exon 2 of 2)
PHYSODRAFT_260476	Serine/threonine protein kinase	3.5e-07	5.49541e-05	0.862	Exon (PHYSODRAFT_260476-t26_1/PHYSODRAFT_260476, exon 5 of 5)
PHYSODRAFT_353563	Cytochrome p450	1.7e-06	0.0218776	0.358	Exon (PHYSODRAFT_309406-t26_1/PHYSODRAFT_309406, exon 1 of 2)
PHYSODRAFT_552348	endo-1,3(4)-beta-glucanase, putative	3.2e-20	0.00933254	-0.408	3' UTR
PHYSODRAFT_284310	AGC protein kinase, variant 1	2e-64	6.16595e-06	-0.452	3' UTR
PHYSODRAFT_322283	Kazal-like serine protease inhibitor domain and phox-like domain-containing protein	0.00011	0.000467735	1.53	Exon (PHYSODRAFT_322283-t26_1/PHYSODRAFT_322283, exon 1 of 1)
PHYSODRAFT_353568	Pre-mRNA-splicing factor SF2-like protein	6.8e-06	0.000346737	-0.652	3' UTR
PHYSODRAFT_284317	Mitochondrial import inner membrane translocase, subunit TIM9	4.8e-09	0.0457088	-0.66	Exon (PHYSODRAFT_343916-t26_1/PHYSODRAFT_343916, exon 1 of 1)
PHYSODRAFT_537381	Myosin class I heavy chain	0.0012	0.00870964	0.496	Exon (PHYSODRAFT_537381-t26_1/PHYSODRAFT_537381, exon 1 of 1)
PHYSODRAFT_474748	tripeptidyl-peptidase, putative	0.00063	0.0363078	0.985	Exon (PHYSODRAFT_474748-t26_1/PHYSODRAFT_474748, exon 3 of 3)
PHYSODRAFT_441990	sialidase-1	5.6e-07	0.00301995	-1.19	Exon (PHYSODRAFT_441990-t26_1/PHYSODRAFT_441990, exon 1 of 2)
PHYSODRAFT_309482	WD40-repeat-containing subunit of the 18S rRNA processing complex	4.8e-06	0.0275423	-0.628	Exon (PHYSODRAFT_309482-t26_1/PHYSODRAFT_309482, exon 1 of 1)
PHYSODRAFT_477475	Uncharacterized conserved protein	1.5e-09	0.0223872	0.272	Exon (PHYSODRAFT_322360-t26_1/PHYSODRAFT_322360, exon 9 of 9)
PHYSODRAFT_477475	Uncharacterized conserved protein	1.6e-28	1.90546e-10	0.438	Exon (PHYSODRAFT_322360-t26_1/PHYSODRAFT_322360, exon 3 of 9)
PHYSODRAFT_322360	E3 ubiquitin ligase involved in syntaxin degradation	1.7e-06	0.00245471	0.363	Exon (PHYSODRAFT_322360-t26_1/PHYSODRAFT_322360, exon 1 of 9)
PHYSODRAFT_552451	endomembrane protein 70-like protein, putative	6e-06	0.00177828	0.812	Exon (PHYSODRAFT_552451-t26_1/PHYSODRAFT_552451, exon 1 of 2)
PHYSODRAFT_477118	DNA replication licensing factor, MCM7 component	0.00046	0.0213796	1.44	Exon (PHYSODRAFT_552459-t26_1/PHYSODRAFT_552459, exon 3 of 3)
PHYSODRAFT_537442	Cyclophilin type peptidyl-prolyl cis-trans isomerase	3.2e-47	0.00398107	-0.266	3' UTR
PHYSODRAFT_537442	Cyclophilin type peptidyl-prolyl cis-trans isomerase	7.8e-05	0.000398107	0.45	Exon (PHYSODRAFT_537442-t26_1/PHYSODRAFT_537442, exon 3 of 3)
PHYSODRAFT_537442	Cyclophilin type peptidyl-prolyl cis-trans isomerase	3.2e-74	4.7863e-05	0.352	5' UTR
PHYSODRAFT_294259	NA	1.6e-13	0.0204174	-0.482	Exon (PHYSODRAFT_466962-t26_1/PHYSODRAFT_466962, exon 15 of 16)
PHYSODRAFT_251580	NA	4e-16	0.00724436	-0.439	3' UTR
PHYSODRAFT_251580	NA	1.1e-08	0.00109648	0.621	Exon (PHYSODRAFT_552501-t26_1/PHYSODRAFT_552501, exon 4 of 4)
PHYSODRAFT_353600	alanyl-tRNA synthetase	1.3e-30	0.00120226	-0.598	3' UTR
PHYSODRAFT_353600	alanyl-tRNA synthetase	0.00028	1.31826e-05	1.5	Exon (PHYSODRAFT_353600-t26_1/PHYSODRAFT_353600, exon 1 of 1)
PHYSODRAFT_353600	alanyl-tRNA synthetase	0.00063	0.000812831	1.19	5' UTR
PHYSODRAFT_353600	alanyl-tRNA synthetase	5e-36	0.00524807	0.253	3' UTR
PHYSODRAFT_284359	Crinkler (CRN) family protein	0.00015	0.0213796	0.933	5' UTR
PHYSODRAFT_537494	Dynactin 5	4.4e-07	0.0234423	0.276	Exon (PHYSODRAFT_388278-t26_1/PHYSODRAFT_388278, exon 1 of 1)
PHYSODRAFT_309592	AlNc14C92G5717	6.3e-31	0.000269153	0.325	Exon (PHYSODRAFT_309592-t26_1/PHYSODRAFT_309592, exon 2 of 2)
PHYSODRAFT_309607	NA	4.6e-06	0.00162181	0.663	Exon (PHYSODRAFT_552548-t26_1/PHYSODRAFT_552548, exon 2 of 3)
PHYSODRAFT_309607	NA	7.9e-20	0.000467735	-0.42	Exon (PHYSODRAFT_552548-t26_1/PHYSODRAFT_552548, exon 2 of 3)
PHYSODRAFT_294356	beta-glucan synthesis-associated protein, putative	0.00026	0.000380189	2.01	Exon (PHYSODRAFT_294356-t26_1/PHYSODRAFT_294356, exon 2 of 3)
PHYSODRAFT_470931	transmembrane protein, putative	5e-16	0.00165959	1.12	Exon (PHYSODRAFT_470931-t26_1/PHYSODRAFT_470931, exon 2 of 2)
PHYSODRAFT_358640	peptidyl-prolyl cis-trans isomerase C	2e-15	1.47911e-06	0.48	Exon (PHYSODRAFT_358640-t26_1/PHYSODRAFT_358640, exon 1 of 1)
PHYSODRAFT_537581	AlNc14C1G20	1e-105	0.0057544	-0.142	3' UTR
PHYSODRAFT_552636	beta-glucan synthesis-associated protein, putative	6.8e-05	0.00758578	0.327	Exon (PHYSODRAFT_552636-t26_1/PHYSODRAFT_552636, exon 1 of 1)
PHYSODRAFT_552670	Staf protein	6.3e-20	2.34423e-08	0.434	Exon (PHYSODRAFT_552670-t26_1/PHYSODRAFT_552670, exon 1 of 1)
PHYSODRAFT_552670	Staf protein	1.9e-05	0.0380189	0.33	Exon (PHYSODRAFT_552670-t26_1/PHYSODRAFT_552670, exon 1 of 1)
PHYSODRAFT_353627	FKBP-type peptidyl-prolyl cis-trans isomerase	4.1e-08	0.00398107	0.325	Exon (PHYSODRAFT_353627-t26_1/PHYSODRAFT_353627, exon 2 of 5)
PHYSODRAFT_477165	NPP1-like protein	4.2e-06	0.040738	0.655	Exon (PHYSODRAFT_263493-t26_1/PHYSODRAFT_263493, exon 1 of 1)
PHYSODRAFT_249294	Multidrug resistance protein ABC Superfamily	1.3e-49	0.00549541	0.199	3' UTR
PHYSODRAFT_476521	CCAAT-binding factor, subunit A (HAP3)	1.6e-42	0.0218776	0.135	Exon (PHYSODRAFT_476521-t26_1/PHYSODRAFT_476521, exon 1 of 1)
PHYSODRAFT_353636	40S ribosomal protein S11	1e-101	1.25893e-11	-0.344	3' UTR
PHYSODRAFT_353636	40S ribosomal protein S11	1e-23	6.30957e-17	-1.43	5' UTR
PHYSODRAFT_309785	protein kinase, putative	1e-24	0.00275423	-0.152	Exon (PHYSODRAFT_472939-t26_1/PHYSODRAFT_472939, exon 5 of 6)
PHYSODRAFT_467681	chloride channel-a	7.1e-10	0.0301995	0.314	Exon (PHYSODRAFT_349334-t26_1/PHYSODRAFT_349334, exon 5 of 8)
PHYSODRAFT_473651	SET and MYND domain-containing 3	2.5e-57	0.00223872	0.259	3' UTR
PHYSODRAFT_284463	NA	1e-271	4.57088e-06	0.207	3' UTR
PHYSODRAFT_322976	helicase	1.6e-57	0.042658	-0.102	3' UTR
PHYSODRAFT_322981	NA	1e-112	3.16228e-14	-0.321	3' UTR
PHYSODRAFT_284465	estradiol 17beta-dehydrogenase	1e-106	1.1749e-10	0.197	5' UTR
PHYSODRAFT_552775	Mitochondrial Fe2+ transporter MMT1 and related transporters (cation diffusion facilitator superfamily)	1.9e-06	0.00144544	0.639	Exon (PHYSODRAFT_552775-t26_1/PHYSODRAFT_552775, exon 1 of 1)
PHYSODRAFT_470148	DNA topoisomerase, putative	1.1e-06	0.0057544	0.844	Exon (PHYSODRAFT_470148-t26_1/PHYSODRAFT_470148, exon 3 of 6)
PHYSODRAFT_473306	ATPase	1.3e-11	0.0323594	0.361	Exon (PHYSODRAFT_473306-t26_1/PHYSODRAFT_473306, exon 3 of 3)
PHYSODRAFT_468557	KIAA1367 protein	5e-16	0.0074131	0.283	Exon (PHYSODRAFT_552782-t26_1/PHYSODRAFT_552782, exon 5 of 8)
PHYSODRAFT_294625	NA	2.7e-09	0.0263027	-1.06	Exon (PHYSODRAFT_294625-t26_1/PHYSODRAFT_294625, exon 5 of 5)
PHYSODRAFT_466932	NA	7.6e-06	0.00346737	-1.03	Exon (PHYSODRAFT_466932-t26_1/PHYSODRAFT_466932, exon 1 of 1)
PHYSODRAFT_466932	NA	0.00019	3.98107e-06	1.34	Exon (PHYSODRAFT_466932-t26_1/PHYSODRAFT_466932, exon 1 of 1)
PHYSODRAFT_323069	Uncharacterized conserved protein	1e-29	0.00269153	0.174	Exon (PHYSODRAFT_323069-t26_1/PHYSODRAFT_323069, exon 1 of 3)
PHYSODRAFT_252703	Voltage-gated shaker-like K+ channel, subunit beta/KCNAB	9.5e-05	0.017378	0.99	Exon (PHYSODRAFT_252703-t26_1/PHYSODRAFT_252703, exon 1 of 1)
PHYSODRAFT_476355	NA	8.1e-06	0.0017378	1.43	Exon (PHYSODRAFT_252696-t26_1/PHYSODRAFT_252696, exon 2 of 3)
PHYSODRAFT_252696	NA	1.6e-15	0.0281838	1	Exon (PHYSODRAFT_323095-t26_1/PHYSODRAFT_323095, exon 1 of 1)
PHYSODRAFT_284485	choline dehydrogenase	3.2e-68	7.24436e-06	0.35	3' UTR
PHYSODRAFT_284485	choline dehydrogenase	7.9e-19	1.7378e-05	0.693	5' UTR
PHYSODRAFT_252649	valyl-tRNA synthetase	0.0003	0.00416869	0.414	Exon (PHYSODRAFT_252649-t26_1/PHYSODRAFT_252649, exon 1 of 1)
PHYSODRAFT_537835	ketol-acid reductoisomerase	1e-48	1.31826e-06	-0.248	3' UTR
PHYSODRAFT_284495	Avr1b-1 avirulence-like protein	6.3e-13	0.0151356	0.39	Exon (PHYSODRAFT_252691-t26_1/PHYSODRAFT_252691, exon 1 of 1)
PHYSODRAFT_252691	Uncharacterized conserved protein (YdiU family)	3.2e-11	0.000223872	0.593	Exon (PHYSODRAFT_252691-t26_1/PHYSODRAFT_252691, exon 1 of 1)
PHYSODRAFT_252691	Uncharacterized conserved protein (YdiU family)	0.00054	0.0363078	0.536	Exon (PHYSODRAFT_252691-t26_1/PHYSODRAFT_252691, exon 1 of 1)
PHYSODRAFT_476181	Ubiquitin fusion degradation protein-2	0.00022	0.00057544	0.786	Exon (PHYSODRAFT_476181-t26_1/PHYSODRAFT_476181, exon 2 of 2)
PHYSODRAFT_476181	Ubiquitin fusion degradation protein-2	2.9e-05	6.91831e-06	0.784	Exon (PHYSODRAFT_476181-t26_1/PHYSODRAFT_476181, exon 1 of 2)
PHYSODRAFT_435843	glycoside hydrolase	4.2e-10	0.0199526	0.515	Exon (PHYSODRAFT_309922-t26_1/PHYSODRAFT_309922, exon 2 of 2)
PHYSODRAFT_294733	Aspartate-semialdehyde dehydrogenase	4.7e-07	0.00537032	0.382	Exon (PHYSODRAFT_294733-t26_1/PHYSODRAFT_294733, exon 1 of 1)
PHYSODRAFT_537874	Asparaginyl peptidases	3.2e-38	0.00851138	-0.219	3' UTR
PHYSODRAFT_344097	Predicted membrane protein	4e-40	0.0281838	-0.176	3' UTR
PHYSODRAFT_294767	GL19174	6.3e-37	0.000851138	0.436	Exon (PHYSODRAFT_294767-t26_1/PHYSODRAFT_294767, exon 5 of 6)
PHYSODRAFT_309966	Uncharacterized conserved protein	4e-20	0.0131826	-0.358	Exon (PHYSODRAFT_309966-t26_1/PHYSODRAFT_309966, exon 4 of 4)
PHYSODRAFT_323276	myosin-like protein	0.0011	0.0446684	0.541	Exon (PHYSODRAFT_323276-t26_1/PHYSODRAFT_323276, exon 2 of 2)
PHYSODRAFT_475454	NA	6.3e-20	0.00125893	-0.444	Exon (PHYSODRAFT_475454-t26_1/PHYSODRAFT_475454, exon 4 of 4)
PHYSODRAFT_353690	Uncharacterized conserved protein	4e-79	2.23872e-05	0.628	3' UTR
PHYSODRAFT_353690	Uncharacterized conserved protein	1.3e-14	0.000138038	0.531	5' UTR
PHYSODRAFT_472863	vitamin K epoxide reductase complex subunit 1	2.5e-15	0.0047863	0.259	Exon (PHYSODRAFT_472863-t26_1/PHYSODRAFT_472863, exon 1 of 3)
PHYSODRAFT_472758	Multiple inositol polyphosphate phosphatase	6.6e-07	0.0467735	1.08	Exon (PHYSODRAFT_472758-t26_1/PHYSODRAFT_472758, exon 5 of 5)
PHYSODRAFT_310001	calcineurin-like phosphoesterase, putative	1.9e-07	2.69153e-05	0.735	Exon (PHYSODRAFT_310001-t26_1/PHYSODRAFT_310001, exon 1 of 2)
PHYSODRAFT_353696	putative dnaj subfamily b member 6	2.5e-20	5.7544e-10	-0.692	Exon (PHYSODRAFT_353696-t26_1/PHYSODRAFT_353696, exon 3 of 4)
PHYSODRAFT_261176	Phytoene desaturase	4e-76	0.0371535	0.271	Exon (PHYSODRAFT_261176-t26_1/PHYSODRAFT_261176, exon 14 of 16)
PHYSODRAFT_358752	NA	1.6e-51	0.00512861	-0.395	3' UTR
PHYSODRAFT_284531	12-oxophytodienoate reductase	4e-25	0.0281838	0.334	3' UTR
PHYSODRAFT_284531	12-oxophytodienoate reductase	2e-55	0.0169824	0.196	5' UTR
PHYSODRAFT_552991	chromodomain protein, putative	0.002	0.047863	0.34	Exon (PHYSODRAFT_552991-t26_1/PHYSODRAFT_552991, exon 3 of 4)
PHYSODRAFT_552991	chromodomain protein, putative	5e-18	0.00017378	0.326	Exon (PHYSODRAFT_552991-t26_1/PHYSODRAFT_552991, exon 1 of 4)
PHYSODRAFT_538079	Cullin family protein, putative	2e-23	1.58489e-05	-0.501	3' UTR
PHYSODRAFT_353702	NA	1.3e-16	7.76247e-07	-0.431	3' UTR
PHYSODRAFT_353702	NA	2.8e-08	0.030903	0.238	5' UTR
PHYSODRAFT_353704	60s ribosomal protein L23	7.9e-100	2.51189e-18	0.113	Exon (PHYSODRAFT_353704-t26_1/PHYSODRAFT_353704, exon 1 of 2)
PHYSODRAFT_457095	calcineurin-like phosphoesterase, putative	8.5e-08	0.025704	0.59	Exon (PHYSODRAFT_457095-t26_1/PHYSODRAFT_457095, exon 1 of 3)
PHYSODRAFT_553039	Microtubule-associated serine/threonine kinase and related proteins	3.2e-26	0.0263027	-0.218	3' UTR
PHYSODRAFT_538125	ATP-dependent RNA helicase DBP2	1e-234	0.000724436	-0.175	3' UTR
PHYSODRAFT_538125	ATP-dependent RNA helicase DBP2	1.6e-39	4.89779e-06	-0.28	5' UTR
PHYSODRAFT_471775	6-pyruvoyltetrahydropterin synthase	6.3e-99	0.00851138	-0.13	3' UTR
PHYSODRAFT_476772	MarR family transcriptional regulator	6.2e-10	1.58489e-12	0.823	Exon (PHYSODRAFT_476772-t26_1/PHYSODRAFT_476772, exon 1 of 1)
PHYSODRAFT_284561	NA	2e-38	0.00165959	-0.29	3' UTR
PHYSODRAFT_310116	40 kDa farnesylated protein associated with peroxisomes	3.2e-14	0.000141254	0.363	Exon (PHYSODRAFT_310116-t26_1/PHYSODRAFT_310116, exon 10 of 19)
PHYSODRAFT_310116	40 kDa farnesylated protein associated with peroxisomes	1.3e-05	0.000912011	0.35	Exon (PHYSODRAFT_310116-t26_1/PHYSODRAFT_310116, exon 6 of 19)
PHYSODRAFT_353720	uncharacterized protein LOC100216711	7.1e-08	0.00104713	1.13	5' UTR
PHYSODRAFT_553208	pepsin-like aspartic protease A1	3.3e-08	0.011749	0.267	3' UTR
PHYSODRAFT_353725	E2 ubiquitin-conjugating enzyme	1.3e-31	1.25893e-20	0.423	3' UTR
PHYSODRAFT_310143	Mitochondrial import inner membrane translocase, subunit TIM44	1.6e-12	0.000295121	0.292	Exon (PHYSODRAFT_310143-t26_1/PHYSODRAFT_310143, exon 2 of 4)
PHYSODRAFT_323525	NA	0.0013	0.00346737	0.731	Exon (PHYSODRAFT_469767-t26_1/PHYSODRAFT_469767, exon 1 of 1)
PHYSODRAFT_358803	putative Gcs1 protein	5e-13	0.040738	-0.225	3' UTR
PHYSODRAFT_294986	C2 Ca2+-binding motif-containing protein	3.2e-14	3.71535e-07	0.746	Exon (PHYSODRAFT_553248-t26_1/PHYSODRAFT_553248, exon 3 of 3)
PHYSODRAFT_294986	C2 Ca2+-binding motif-containing protein	8.7e-07	0.00616595	0.786	Exon (PHYSODRAFT_553248-t26_1/PHYSODRAFT_553248, exon 3 of 3)
PHYSODRAFT_553248	PREDICTED: nuclear receptor corepressor 1	2.5e-05	6.60693e-07	1.2	Exon (PHYSODRAFT_553248-t26_1/PHYSODRAFT_553248, exon 2 of 3)
PHYSODRAFT_553248	PREDICTED: nuclear receptor corepressor 1	5.8e-08	0.0199526	0.872	Exon (PHYSODRAFT_553248-t26_1/PHYSODRAFT_553248, exon 1 of 3)
PHYSODRAFT_553248	PREDICTED: nuclear receptor corepressor 1	8.3e-09	0.00223872	1.04	Exon (PHYSODRAFT_553248-t26_1/PHYSODRAFT_553248, exon 1 of 3)
PHYSODRAFT_258410	Molecular chaperone (DnaJ superfamily)	3.3e-06	2.23872e-05	0.495	Exon (PHYSODRAFT_258410-t26_1/PHYSODRAFT_258410, exon 1 of 1)
PHYSODRAFT_258410	Molecular chaperone (DnaJ superfamily)	1e-110	0.0323594	-0.0813	3' UTR
PHYSODRAFT_466695	NA	1.1e-05	0.0436516	0.719	Exon (PHYSODRAFT_466695-t26_1/PHYSODRAFT_466695, exon 1 of 1)
PHYSODRAFT_470641	DAHP synthetase phospho-2dehydro-3-deoxyheptonate aldolase	3.5e-06	0.00380189	1.15	Exon (PHYSODRAFT_473153-t26_1/PHYSODRAFT_473153, exon 3 of 3)
PHYSODRAFT_358817	DNA topoisomerase I	0.00043	0.00776247	0.642	Exon (PHYSODRAFT_358817-t26_1/PHYSODRAFT_358817, exon 2 of 3)
PHYSODRAFT_477416	Valyl-tRNA synthetase	2.5e-19	2.04174e-06	0.404	Exon (PHYSODRAFT_477416-t26_1/PHYSODRAFT_477416, exon 3 of 3)
PHYSODRAFT_473339	Serine protease family S10	2.5e-44	1.94984e-09	0.364	Exon (PHYSODRAFT_553293-t26_1/PHYSODRAFT_553293, exon 2 of 2)
PHYSODRAFT_344192	drug resistance transporter	3.2e-10	0.000933254	0.817	Exon (PHYSODRAFT_538278-t26_1/PHYSODRAFT_538278, exon 1 of 1)
PHYSODRAFT_323644	Mitofusin 1 GTPase, involved in mitochondrila biogenesis	0.0013	0.0251189	0.651	Exon (PHYSODRAFT_323644-t26_1/PHYSODRAFT_323644, exon 1 of 1)
PHYSODRAFT_323644	Mitofusin 1 GTPase, involved in mitochondrila biogenesis	5.1e-07	0.00074131	0.649	Exon (PHYSODRAFT_323644-t26_1/PHYSODRAFT_323644, exon 1 of 1)
PHYSODRAFT_310264	histone acetyltransferase, putative	2.5e-31	0.000141254	0.378	Exon (PHYSODRAFT_310264-t26_1/PHYSODRAFT_310264, exon 6 of 14)
PHYSODRAFT_310264	histone acetyltransferase, putative	1.6e-21	0.0186209	0.145	Exon (PHYSODRAFT_310264-t26_1/PHYSODRAFT_310264, exon 2 of 14)
PHYSODRAFT_353738	histone H1, putative	0	0.017378	-0.0582	3' UTR
PHYSODRAFT_445984	NA	0.00051	0.0138038	0.32	Exon (PHYSODRAFT_445984-t26_1/PHYSODRAFT_445984, exon 3 of 3)
PHYSODRAFT_553371	actin	1.3e-30	0.000301995	0.209	3' UTR
PHYSODRAFT_353748	FKBP-type peptidyl-prolyl cis-trans isomerase	1e-138	0.00109648	0.191	3' UTR
PHYSODRAFT_472166	alpha	8.3e-10	0.0489779	0.49	Exon (PHYSODRAFT_472166-t26_1/PHYSODRAFT_472166, exon 1 of 3)
PHYSODRAFT_264020	Copper amine oxidase	2e-05	0.0102329	1.77	Exon (PHYSODRAFT_264020-t26_1/PHYSODRAFT_264020, exon 1 of 3)
PHYSODRAFT_353751	26S proteasome regulatory complex, subunit RPN5/PSMD12	1.3e-26	0.00141254	-0.316	3' UTR
PHYSODRAFT_310343	NA	7.9e-14	0.000234423	0.576	Exon (PHYSODRAFT_310343-t26_1/PHYSODRAFT_310343, exon 1 of 1)
PHYSODRAFT_310343	NA	1e-15	0.00457088	-0.396	Exon (PHYSODRAFT_310343-t26_1/PHYSODRAFT_310343, exon 1 of 1)
PHYSODRAFT_310361	NA	3.4e-06	0.00017378	-0.453	Exon (PHYSODRAFT_310361-t26_1/PHYSODRAFT_310361, exon 1 of 1)
PHYSODRAFT_323838	cysteine protease family C01A, putative	1e-270	0.0125893	0.0888	3' UTR
PHYSODRAFT_353757	papain-like cysteine protease C1	4.4e-09	0.0354813	-0.505	Exon (PHYSODRAFT_553473-t26_1/PHYSODRAFT_553473, exon 3 of 3)
PHYSODRAFT_471749	WD40 repeat protein	2e-14	0.00977237	-0.578	Exon (PHYSODRAFT_471749-t26_1/PHYSODRAFT_471749, exon 6 of 7)
PHYSODRAFT_471854	NA	6e-07	0.00977237	0.373	Exon (PHYSODRAFT_471854-t26_1/PHYSODRAFT_471854, exon 1 of 2)
PHYSODRAFT_471854	NA	2.6e-09	3.31131e-07	0.971	Exon (PHYSODRAFT_471854-t26_1/PHYSODRAFT_471854, exon 1 of 2)
PHYSODRAFT_263989	NA	4e-33	1.62181e-06	0.43	Exon (PHYSODRAFT_263989-t26_1/PHYSODRAFT_263989, exon 2 of 4)
PHYSODRAFT_263989	NA	7.1e-05	0.0251189	0.254	Exon (PHYSODRAFT_284627-t26_1/PHYSODRAFT_284627, exon 4 of 4)
PHYSODRAFT_472813	Cytochrome b5	6.3e-11	0.0446684	0.286	Exon (PHYSODRAFT_472813-t26_1/PHYSODRAFT_472813, exon 1 of 1)
PHYSODRAFT_284634	Mitochondrial/chloroplast ribosomal protein 36a	1.1e-08	0.0398107	-0.245	3' UTR
PHYSODRAFT_263945	hydrolase-like protein	1.6e-15	1.51356e-05	0.556	Exon (PHYSODRAFT_263945-t26_1/PHYSODRAFT_263945, exon 5 of 5)
PHYSODRAFT_263945	hydrolase-like protein	0	0.00933254	-0.0822	3' UTR
PHYSODRAFT_284638	NA	1.3e-36	1.02329e-05	-0.431	3' UTR
PHYSODRAFT_475132	PREDICTED: Pc21g12090-like	5e-91	0.0218776	0.213	Exon (PHYSODRAFT_475132-t26_1/PHYSODRAFT_475132, exon 1 of 1)
PHYSODRAFT_553568	Ca2+-binding transmembrane protein LETM1/MRS7	1.3e-95	0.0114815	-0.14	3' UTR
PHYSODRAFT_553568	Ca2+-binding transmembrane protein LETM1/MRS7	8.5e-06	6.91831e-07	0.421	Exon (PHYSODRAFT_553568-t26_1/PHYSODRAFT_553568, exon 1 of 3)
PHYSODRAFT_538565	N-5'phosphoribosyl anthranilate isomerase/indole-3-glycerol phosphate synthase	5e-85	6.16595e-08	0.404	3' UTR
PHYSODRAFT_310464	Protein phosphatase pp1 regulatory subunit	6.3e-57	2.39883e-07	-0.384	3' UTR
PHYSODRAFT_349568	T-snare vti1	6.3e-12	0.000141254	0.309	5' UTR
PHYSODRAFT_475674	Predicted cleavage and polyadenylation specificity factor (CPSF subunit)	8.5e-07	0.0107152	0.677	Exon (PHYSODRAFT_263811-t26_1/PHYSODRAFT_263811, exon 6 of 7)
PHYSODRAFT_538595	F-box and leucine-rich repeat protein GRR1	2.5e-48	4.89779e-05	-0.465	3' UTR
PHYSODRAFT_353776	uncharacterized protein LOC100306052	0	7.94328e-48	-0.286	3' UTR
PHYSODRAFT_353776	uncharacterized protein LOC100306052	5e-46	5.01187e-37	0.203	5' UTR
PHYSODRAFT_468587	3-ketodihydrosphingosine reductase	1.1e-07	1.31826e-07	-1.03	Exon (PHYSODRAFT_468587-t26_1/PHYSODRAFT_468587, exon 5 of 6)
PHYSODRAFT_295421	NA	4e-11	0.0301995	0.109	Exon (PHYSODRAFT_349585-t26_1/PHYSODRAFT_349585, exon 2 of 2)
PHYSODRAFT_295421	NA	6.3e-17	2.69153e-05	0.271	Exon (PHYSODRAFT_349585-t26_1/PHYSODRAFT_349585, exon 2 of 2)
PHYSODRAFT_295421	NA	6.3e-66	1.12202e-05	0.153	Exon (PHYSODRAFT_349585-t26_1/PHYSODRAFT_349585, exon 2 of 2)
PHYSODRAFT_471296	NA	3.2e-15	1.90546e-07	0.721	Exon (PHYSODRAFT_471296-t26_1/PHYSODRAFT_471296, exon 1 of 1)
PHYSODRAFT_471296	NA	1.3e-18	0.0281838	0.262	Exon (PHYSODRAFT_471296-t26_1/PHYSODRAFT_471296, exon 1 of 1)
PHYSODRAFT_310528	GH11539	1.6e-27	0.00323594	0.294	Exon (PHYSODRAFT_310529-t26_1/PHYSODRAFT_310529, exon 2 of 2)
PHYSODRAFT_310529	DNA photolyase cryptochrome	1.6e-30	0.0389045	-0.154	3' UTR
PHYSODRAFT_539415	mFLJ00274 protein	4e-38	0.0467735	-0.161	3' UTR
PHYSODRAFT_310585	Farnesyl cysteine-carboxyl methyltransferase	1e-223	1.58489e-35	-0.361	3' UTR
PHYSODRAFT_253824	crn1-like protein	4.8e-05	0.0194984	0.357	Exon (PHYSODRAFT_253824-t26_1/PHYSODRAFT_253824, exon 1 of 1)
PHYSODRAFT_253824	crn1-like protein	5e-05	0.00354813	0.764	Exon (PHYSODRAFT_253824-t26_1/PHYSODRAFT_253824, exon 1 of 1)
PHYSODRAFT_483737	SNF2 family helicase/ATPase and F-box protein, putative	4.5e-08	6.76083e-06	-0.942	Exon (PHYSODRAFT_483737-t26_1/PHYSODRAFT_483737, exon 1 of 3)
PHYSODRAFT_353787	NA	1.3e-20	0.0269153	-0.479	Exon (PHYSODRAFT_483737-t26_1/PHYSODRAFT_483737, exon 3 of 3)
PHYSODRAFT_483993	threonine aspartase, putative	2.5e-23	0.0263027	-0.313	3' UTR
PHYSODRAFT_487392	GAF domain-containing protein	1.8e-06	1.12202e-05	-1.03	Exon (PHYSODRAFT_487392-t26_1/PHYSODRAFT_487392, exon 1 of 2)
PHYSODRAFT_251189	Ca2+-binding protein (centrin/caltractin), EF-Hand superfamily protein	1e-163	3.98107e-08	-0.208	3' UTR
PHYSODRAFT_555768	AC013354_4 F15H18.13	1e-146	5.01187e-09	-0.5	3' UTR
PHYSODRAFT_540589	TKL/MLK/MLK protein kinase	1.1e-09	0.0371535	-0.63	3' UTR
PHYSODRAFT_540605	Putative storage protein LPV	2e-31	0.0457088	0.134	5' UTR
PHYSODRAFT_479839	Os04g0435700	1e-104	0.0199526	0.43	3' UTR
PHYSODRAFT_482960	Predicted PhzC/PhzF-type epimerase	2.5e-12	0.0281838	0.324	Exon (PHYSODRAFT_482960-t26_1/PHYSODRAFT_482960, exon 1 of 1)
PHYSODRAFT_540634	eukaryotic translation initiation factor, putative	1.9e-08	0.0363078	0.343	3' UTR
PHYSODRAFT_487824	GlcNac transferase	7.9e-23	0.0389045	-0.726	Exon (PHYSODRAFT_555831-t26_1/PHYSODRAFT_555831, exon 2 of 2)
PHYSODRAFT_478862	Cyclic nucleotide-gated cation channel CNGA1-3 and related proteins	4e-26	0.020893	0.386	3' UTR
PHYSODRAFT_310695	Vacuolar protein sorting-associated protein 26B-A	6.3e-15	0.0380189	0.198	Exon (PHYSODRAFT_310695-t26_1/PHYSODRAFT_310695, exon 3 of 3)
PHYSODRAFT_556088	KIF1-binding protein	0.00087	0.0275423	0.995	Exon (PHYSODRAFT_556088-t26_1/PHYSODRAFT_556088, exon 5 of 5)
PHYSODRAFT_482454	NA	2e-16	0.011749	0.452	Exon (PHYSODRAFT_482454-t26_1/PHYSODRAFT_482454, exon 2 of 2)
PHYSODRAFT_310709	Uncharacterized conserved protein	4e-27	1e-11	-1.2	Exon (PHYSODRAFT_310709-t26_1/PHYSODRAFT_310709, exon 1 of 1)
PHYSODRAFT_295759	Selenoprotein	0	5.01187e-78	-1.55	Exon (PHYSODRAFT_295759-t26_1/PHYSODRAFT_295759, exon 1 of 1)
PHYSODRAFT_310730	Prolyl 4-hydroxylase alpha subunit	2.5e-31	0.00151356	0.232	Exon (PHYSODRAFT_310730-t26_1/PHYSODRAFT_310730, exon 3 of 3)
PHYSODRAFT_324571	SJCHGC09429 protein	0.00014	6.60693e-05	0.524	Exon (PHYSODRAFT_324571-t26_1/PHYSODRAFT_324571, exon 5 of 5)
PHYSODRAFT_484093	MtN3-like protein	8.9e-08	0.000436516	0.736	Exon (PHYSODRAFT_484093-t26_1/PHYSODRAFT_484093, exon 1 of 1)
PHYSODRAFT_257971	Chromosome condensation complex Condensin, subunit G	0.00026	0.0371535	0.434	Exon (PHYSODRAFT_257971-t26_1/PHYSODRAFT_257971, exon 2 of 3)
PHYSODRAFT_257971	Chromosome condensation complex Condensin, subunit G	0.00013	0.0446684	0.382	Exon (PHYSODRAFT_257971-t26_1/PHYSODRAFT_257971, exon 3 of 3)
PHYSODRAFT_556164	RAS effector RIN1 (contains VPS domain)	4.7e-06	1.86209e-07	1.85	Exon (PHYSODRAFT_556164-t26_1/PHYSODRAFT_556164, exon 1 of 2)
PHYSODRAFT_556164	RAS effector RIN1 (contains VPS domain)	1.2e-06	0.0134896	-0.448	Exon (PHYSODRAFT_556164-t26_1/PHYSODRAFT_556164, exon 2 of 2)
PHYSODRAFT_556168	NA	2.5e-09	0.00870964	1.17	Exon (PHYSODRAFT_556168-t26_1/PHYSODRAFT_556168, exon 2 of 2)
PHYSODRAFT_485826	Nuclear pore complex, Nup98 component (sc Nup145/Nup100/Nup116)	3.2e-11	0.000870964	0.8	Exon (PHYSODRAFT_485826-t26_1/PHYSODRAFT_485826, exon 4 of 4)
PHYSODRAFT_310777	NA	1.6e-12	0.0123027	-0.312	Exon (PHYSODRAFT_310777-t26_1/PHYSODRAFT_310777, exon 1 of 1)
PHYSODRAFT_556188	NA	5e-12	0.0151356	-0.505	Exon (PHYSODRAFT_556188-t26_1/PHYSODRAFT_556188, exon 3 of 3)
PHYSODRAFT_556200	NA	1e-114	0.0229087	-0.175	Exon (PHYSODRAFT_556200-t26_1/PHYSODRAFT_556200, exon 1 of 1)
PHYSODRAFT_344450	NA	5e-25	0.000109648	-0.624	Exon (PHYSODRAFT_344450-t26_1/PHYSODRAFT_344450, exon 3 of 4)
PHYSODRAFT_487680	Histone-lysine N-methyltransferase	4.2e-09	0.00501187	0.546	Exon (PHYSODRAFT_487680-t26_1/PHYSODRAFT_487680, exon 1 of 2)
PHYSODRAFT_487680	Histone-lysine N-methyltransferase	1e-08	1.99526e-12	0.955	Exon (PHYSODRAFT_487680-t26_1/PHYSODRAFT_487680, exon 2 of 2)
PHYSODRAFT_480720	Interferon-related protein PC4 like	1.3e-44	0.0218776	-0.22	Exon (PHYSODRAFT_480720-t26_1/PHYSODRAFT_480720, exon 6 of 7)
PHYSODRAFT_310834	putative leucine rich repeat calmodulin binding protein	7.9e-24	0.00812831	-0.336	Exon (PHYSODRAFT_484339-t26_1/PHYSODRAFT_484339, exon 1 of 1)
PHYSODRAFT_324781	nucleotide exchange factor SIL1 precursor	1.4e-09	0.00954993	0.846	Exon (PHYSODRAFT_324781-t26_1/PHYSODRAFT_324781, exon 2 of 4)
PHYSODRAFT_310856	ubiquitin-like protein 5	2.5e-31	2.95121e-05	0.419	Exon (PHYSODRAFT_310856-t26_1/PHYSODRAFT_310856, exon 1 of 1)
PHYSODRAFT_556252	Predicted nucleotide kinase	6.3e-71	1e-05	-0.504	3' UTR
PHYSODRAFT_295949	putative transaldolase	5e-33	0.00724436	0.116	Exon (PHYSODRAFT_295949-t26_1/PHYSODRAFT_295949, exon 1 of 1)
PHYSODRAFT_485773	Low density lipoprotein B-like protein	2.7e-05	0.00204174	0.661	Exon (PHYSODRAFT_485773-t26_1/PHYSODRAFT_485773, exon 5 of 8)
PHYSODRAFT_483620	NA	4e-38	0.00288403	-0.32	3' UTR
PHYSODRAFT_284771	Protein DRE2, required for cell viability	1.3e-73	0.00040738	-0.269	3' UTR
PHYSODRAFT_353855	PREDICTED: serpin A3-7	2e-14	5.37032e-07	0.525	Exon (PHYSODRAFT_353855-t26_1/PHYSODRAFT_353855, exon 1 of 1)
PHYSODRAFT_353855	PREDICTED: serpin A3-7	5e-13	0.00346737	0.322	3' UTR
PHYSODRAFT_485575	cytosine deaminase	2.5e-34	1.65959e-05	-1.44	Exon (PHYSODRAFT_485575-t26_1/PHYSODRAFT_485575, exon 1 of 1)
PHYSODRAFT_482111	Centromere-associated protein HEC1	3.2e-32	0.000323594	-0.424	Exon (PHYSODRAFT_482111-t26_1/PHYSODRAFT_482111, exon 1 of 2)
PHYSODRAFT_353865	phosphoribosyldiphosphate synthetase	3.2e-49	0.00186209	-0.249	3' UTR
PHYSODRAFT_479847	Zinc carboxypeptidase	1.8e-07	0.0346737	-0.537	3' UTR
PHYSODRAFT_541353	nitrilase/cyanide hydratase and apolipo protein N-acyltransferase-like protein	8.3e-09	0.00707946	-0.942	Exon (PHYSODRAFT_310950-t26_1/PHYSODRAFT_310950, exon 7 of 7)
PHYSODRAFT_541353	nitrilase/cyanide hydratase and apolipo protein N-acyltransferase-like protein	1.3e-46	1.41254e-05	-0.398	3' UTR
PHYSODRAFT_255083	putative copper-transporting ATPase	7.9e-14	2.88403e-05	0.682	Exon (PHYSODRAFT_255083-t26_1/PHYSODRAFT_255083, exon 1 of 2)
PHYSODRAFT_310955	RNA pseudouridylate synthase	7.2e-07	0.0489779	-0.357	Exon (PHYSODRAFT_255083-t26_1/PHYSODRAFT_255083, exon 2 of 2)
PHYSODRAFT_486766	Ubiquitin C-terminal hydrolase	8.1e-05	0.000112202	1.47	Exon (PHYSODRAFT_486766-t26_1/PHYSODRAFT_486766, exon 2 of 4)
PHYSODRAFT_486766	Ubiquitin C-terminal hydrolase	9.1e-05	0.0275423	0.644	Exon (PHYSODRAFT_486766-t26_1/PHYSODRAFT_486766, exon 4 of 4)
PHYSODRAFT_481713	Coiled-coil protein	0.0012	0.0316228	-0.603	Exon (PHYSODRAFT_483980-t26_1/PHYSODRAFT_483980, exon 2 of 2)
PHYSODRAFT_481713	Coiled-coil protein	2.1e-07	0.018197	0.71	Exon (PHYSODRAFT_481713-t26_1/PHYSODRAFT_481713, exon 5 of 6)
PHYSODRAFT_324933	GD12239	3e-09	0.0446684	0.217	Exon (PHYSODRAFT_324933-t26_1/PHYSODRAFT_324933, exon 5 of 6)
PHYSODRAFT_353871	calcineurin-like phosphoesterase, putative	2.8e-06	0.00512861	0.254	Exon (PHYSODRAFT_353871-t26_1/PHYSODRAFT_353871, exon 1 of 1)
PHYSODRAFT_324941	flagellar associated protein	2.5e-11	0.0144544	0.198	Exon (PHYSODRAFT_353871-t26_1/PHYSODRAFT_353871, exon 1 of 1)
PHYSODRAFT_349761	HECT E3 ubiquitin ligase, putative	2.5e-15	0.00204174	-0.218	3' UTR
PHYSODRAFT_311023	Regulator of chromosome condensation (RCC1)-like protein	1.9e-08	0.0371535	-1.07	Exon (PHYSODRAFT_311023-t26_1/PHYSODRAFT_311023, exon 14 of 14)
PHYSODRAFT_484176	Sperm flagellar protein 1	5e-12	1.12202e-07	0.816	Exon (PHYSODRAFT_556459-t26_1/PHYSODRAFT_556459, exon 3 of 4)
PHYSODRAFT_349766	Transcription elongation factor SPT6	1.6e-16	0.000363078	0.35	Exon (PHYSODRAFT_349766-t26_1/PHYSODRAFT_349766, exon 2 of 4)
PHYSODRAFT_460598	Kazal-like serine protease inhibitor domain-containing protein	0.00058	0.00831764	1.74	Exon (PHYSODRAFT_460598-t26_1/PHYSODRAFT_460598, exon 1 of 1)
PHYSODRAFT_324988	Tuftelin-interacting protein TIP39, contains G-patch domain	4e-13	0.00354813	-0.768	Exon (PHYSODRAFT_324988-t26_1/PHYSODRAFT_324988, exon 1 of 1)
PHYSODRAFT_344539	Predicted sugar transporter	3.2e-18	0.00457088	-0.31	3' UTR
PHYSODRAFT_296098	Polycystin Cation Channel (PCC) Family	5e-16	0.0177828	0.241	Exon (PHYSODRAFT_478442-t26_1/PHYSODRAFT_478442, exon 10 of 11)
PHYSODRAFT_311060	Nuclear pore complex, rNup107 component (sc Nup84)	7.9e-54	0.0338844	0.291	Exon (PHYSODRAFT_311060-t26_1/PHYSODRAFT_311060, exon 1 of 1)
PHYSODRAFT_485469	Uncharacterized conserved protein	4.5e-09	0.0128825	0.276	Exon (PHYSODRAFT_485469-t26_1/PHYSODRAFT_485469, exon 1 of 3)
PHYSODRAFT_483561	Conserved WD40 repeat-containing protein	1.6e-52	0.000190546	0.503	3' UTR
PHYSODRAFT_483561	Conserved WD40 repeat-containing protein	0.00013	0.0060256	1.12	Exon (PHYSODRAFT_483561-t26_1/PHYSODRAFT_483561, exon 8 of 8)
PHYSODRAFT_483336	branchpoint-bridging protein, putative	5.8e-07	0.0040738	0.542	Exon (PHYSODRAFT_483336-t26_1/PHYSODRAFT_483336, exon 2 of 3)
PHYSODRAFT_483336	branchpoint-bridging protein, putative	1.8e-07	0.0467735	0.36	Exon (PHYSODRAFT_483336-t26_1/PHYSODRAFT_483336, exon 3 of 3)
PHYSODRAFT_349787	Dihydrodipicolinate synthase	1.6e-36	0.00301995	-0.205	3' UTR
PHYSODRAFT_484903	NA	6.3e-28	2.29087e-05	-0.434	Exon (PHYSODRAFT_325085-t26_1/PHYSODRAFT_325085, exon 3 of 3)
PHYSODRAFT_296170	UV-endonuclease UvdE	3.2e-11	0.00645654	0.777	Exon (PHYSODRAFT_296170-t26_1/PHYSODRAFT_296170, exon 3 of 4)
PHYSODRAFT_349799	3-hydroxyisobutyrate dehydrogenase	2e-56	0.000134896	-0.275	Exon (PHYSODRAFT_349799-t26_1/PHYSODRAFT_349799, exon 3 of 3)
PHYSODRAFT_284823	ubiquitin family protein, putative	0	2.51189e-09	-0.218	3' UTR
PHYSODRAFT_541541	ATP-dependent RNA helicase	1e-45	0.0229087	0.18	Exon (PHYSODRAFT_479983-t26_1/PHYSODRAFT_479983, exon 1 of 1)
PHYSODRAFT_541541	ATP-dependent RNA helicase	0	8.70964e-05	0.33	Exon (PHYSODRAFT_479983-t26_1/PHYSODRAFT_479983, exon 1 of 1)
PHYSODRAFT_541541	ATP-dependent RNA helicase	1e-63	0.00125893	-0.192	3' UTR
PHYSODRAFT_296182	Uncharacterized conserved protein XAP-5	6.3e-23	0.018197	0.264	Exon (PHYSODRAFT_296182-t26_1/PHYSODRAFT_296182, exon 5 of 8)
PHYSODRAFT_419541	NA	1e-72	5.01187e-13	-0.474	3' UTR
PHYSODRAFT_541556	mitochondrial aldehyde dehydrogenase 2	3.2e-41	4.89779e-05	-0.505	3' UTR
PHYSODRAFT_325128	histone acetyltransferase, putative	4.7e-06	0.00194984	-0.903	Exon (PHYSODRAFT_325128-t26_1/PHYSODRAFT_325128, exon 1 of 4)
PHYSODRAFT_541580	20S proteasome, regulatory subunit alpha type PSMA1/PRE5	6.3e-58	2.0893e-08	0.405	5' UTR
PHYSODRAFT_481518	OTU ovarian tumor-like cysteine protease	2.3e-07	0.0331131	0.374	Exon (PHYSODRAFT_481518-t26_1/PHYSODRAFT_481518, exon 5 of 5)
PHYSODRAFT_284829	dTDP-glucose 4-6-dehydratase/UDP-glucuronic acid decarboxylase	1.6e-42	0.0229087	0.121	3' UTR
PHYSODRAFT_483240	NA	6.3e-31	1.41254e-05	-0.465	3' UTR
PHYSODRAFT_486874	Down syndrome critical region protein 3	6.3e-15	0.0245471	0.592	Exon (PHYSODRAFT_487740-t26_1/PHYSODRAFT_487740, exon 2 of 2)
PHYSODRAFT_349825	tankyrase 2	5e-06	0.001	0.732	Exon (PHYSODRAFT_349825-t26_1/PHYSODRAFT_349825, exon 2 of 2)
PHYSODRAFT_349829	RNA binding protein	1.3e-19	0.000870964	-0.285	Exon (PHYSODRAFT_349829-t26_1/PHYSODRAFT_349829, exon 2 of 2)
PHYSODRAFT_349843	Predicted thioesterase	2.4e-05	0.000323594	-0.805	3' UTR
PHYSODRAFT_485352	SCP-like extracellular protein	6.3e-78	0.0281838	0.245	Exon (PHYSODRAFT_485352-t26_1/PHYSODRAFT_485352, exon 1 of 1)
PHYSODRAFT_349852	Actin regulatory proteins (gelsolin/villin family)	4e-23	0.00380189	-0.292	Exon (PHYSODRAFT_349852-t26_1/PHYSODRAFT_349852, exon 1 of 9)
PHYSODRAFT_349852	Actin regulatory proteins (gelsolin/villin family)	1e-31	7.58578e-07	0.303	Exon (PHYSODRAFT_349852-t26_1/PHYSODRAFT_349852, exon 3 of 9)
PHYSODRAFT_349852	Actin regulatory proteins (gelsolin/villin family)	1e-07	0.0020893	-0.561	3' UTR
PHYSODRAFT_284870	NA	3.2e-19	0.00537032	-0.28	3' UTR
PHYSODRAFT_253194	NA	2.9e-07	0.047863	-0.425	Exon (PHYSODRAFT_482441-t26_1/PHYSODRAFT_482441, exon 5 of 5)
PHYSODRAFT_444559	NA	2.5e-15	0.000380189	0.495	Exon (PHYSODRAFT_444559-t26_1/PHYSODRAFT_444559, exon 1 of 1)
PHYSODRAFT_253106	Late Golgi protein sorting complex, subunit Vps53	0.00018	0.0281838	0.627	Exon (PHYSODRAFT_253106-t26_1/PHYSODRAFT_253106, exon 2 of 3)
PHYSODRAFT_556794	rhizobiocin RzcA	1.3e-22	0.0158489	0.165	Exon (PHYSODRAFT_556794-t26_1/PHYSODRAFT_556794, exon 2 of 3)
PHYSODRAFT_284874	Tyrosyl-tRNA synthetase, cytoplasmic	5e-11	6.30957e-05	0.477	Exon (PHYSODRAFT_344643-t26_1/PHYSODRAFT_344643, exon 1 of 2)
PHYSODRAFT_311279	NA	6.3e-31	0.00588844	0.266	Exon (PHYSODRAFT_311279-t26_1/PHYSODRAFT_311279, exon 1 of 1)
PHYSODRAFT_482173	CIR protein	2.3e-06	0.0074131	-0.714	Exon (PHYSODRAFT_482173-t26_1/PHYSODRAFT_482173, exon 1 of 2)
PHYSODRAFT_359214	NA	2e-22	0.0154882	0.329	Exon (PHYSODRAFT_359214-t26_1/PHYSODRAFT_359214, exon 5 of 7)
PHYSODRAFT_482202	CENPB protein Homeodomainlike putative	4e-25	0.00125893	-0.411	3' UTR
PHYSODRAFT_325382	NA	2e-08	5.12861e-05	0.445	Exon (PHYSODRAFT_325382-t26_1/PHYSODRAFT_325382, exon 1 of 1)
PHYSODRAFT_478538	Predicted membrane protein	2.1e-06	0.0389045	-0.495	Exon (PHYSODRAFT_478538-t26_1/PHYSODRAFT_478538, exon 1 of 2)
PHYSODRAFT_541828	Uncharacterized conserved protein	4.3e-05	0.0354813	-0.776	Exon (PHYSODRAFT_541828-t26_1/PHYSODRAFT_541828, exon 1 of 2)
PHYSODRAFT_556892	Protein farnesyltransferase, alpha subunit/protein geranylgeranyltransferase type I, alpha subunit	1.2e-07	0.00489779	-0.532	Exon (PHYSODRAFT_556892-t26_1/PHYSODRAFT_556892, exon 1 of 3)
PHYSODRAFT_487598	rhodanese domain protein	5.2e-10	0.0194984	-0.724	Exon (PHYSODRAFT_487598-t26_1/PHYSODRAFT_487598, exon 2 of 2)
PHYSODRAFT_325453	Chromatin remodeling complex WSTF-ISWI, small subunit	4.6e-05	1.31826e-05	-1.73	3' UTR
PHYSODRAFT_311370	NA	8.3e-08	7.24436e-06	1.47	Exon (PHYSODRAFT_311370-t26_1/PHYSODRAFT_311370, exon 1 of 2)
PHYSODRAFT_478283	NA	2.5e-27	0.0199526	-0.153	Exon (PHYSODRAFT_478283-t26_1/PHYSODRAFT_478283, exon 1 of 6)
PHYSODRAFT_486551	NA	1e-08	0.00128825	-0.784	3' UTR
PHYSODRAFT_311397	putative ATPase	2.6e-09	0.0123027	0.538	Exon (PHYSODRAFT_311397-t26_1/PHYSODRAFT_311397, exon 1 of 1)
PHYSODRAFT_284916	NA	7.9e-15	0.0154882	0.215	5' UTR
PHYSODRAFT_486085	heat shock 70 kDa protein	2.5e-64	0.0186209	-0.401	Exon (PHYSODRAFT_486085-t26_1/PHYSODRAFT_486085, exon 1 of 1)
PHYSODRAFT_284930	NA	4e-37	0.000288403	-0.337	3' UTR
PHYSODRAFT_478253	NA	1e-103	1.58489e-16	-0.551	Exon (PHYSODRAFT_478253-t26_1/PHYSODRAFT_478253, exon 1 of 2)
PHYSODRAFT_486456	Uncharacterized membrane protein, predicted efflux pump	2.5e-21	0.0489779	-0.339	Exon (PHYSODRAFT_484541-t26_1/PHYSODRAFT_484541, exon 2 of 2)
PHYSODRAFT_486456	Uncharacterized membrane protein, predicted efflux pump	2.5e-29	0.0120226	-0.297	Exon (PHYSODRAFT_486456-t26_1/PHYSODRAFT_486456, exon 1 of 1)
PHYSODRAFT_284936	NA	1e-101	0.00891251	-0.294	3' UTR
PHYSODRAFT_284939	LOC100285004	4e-31	7.76247e-07	-0.59	3' UTR
PHYSODRAFT_480008	Translocase of outer mitochondrial membrane complex, subunit TOM37/Metaxin 1	7.6e-07	0.0301995	-0.751	Exon (PHYSODRAFT_480008-t26_1/PHYSODRAFT_480008, exon 3 of 3)
PHYSODRAFT_284940	COPII GTPase subunit SAR1	0	3.16228e-97	-0.705	3' UTR
PHYSODRAFT_311521	Smad anchor for receptor activation	6.3e-18	0.00047863	-1.93	Exon (PHYSODRAFT_481425-t26_1/PHYSODRAFT_481425, exon 8 of 8)
PHYSODRAFT_539675	Prolyl 4-hydroxylase alpha-2 subunit	1.6e-14	0.0134896	0.881	3' UTR
PHYSODRAFT_539687	Calcineurin-like phosphoesterase	1e-52	0.00239883	0.596	3' UTR
PHYSODRAFT_554737	PREDICTED: zinc finger protein 226-like	5e-12	0.00524807	-0.921	Exon (PHYSODRAFT_554737-t26_1/PHYSODRAFT_554737, exon 5 of 5)
PHYSODRAFT_486273	EZH2 homolog	1.3e-13	0.0162181	0.347	Exon (PHYSODRAFT_486273-t26_1/PHYSODRAFT_486273, exon 1 of 5)
PHYSODRAFT_247721	family 3 glycoside hydrolase	4e-12	0.0371535	-0.33	Exon (PHYSODRAFT_247721-t26_1/PHYSODRAFT_247721, exon 1 of 1)
PHYSODRAFT_478611	Dynein light chain	1e-137	0.0331131	-0.156	Exon (PHYSODRAFT_478611-t26_1/PHYSODRAFT_478611, exon 1 of 3)
PHYSODRAFT_296692	Serine/threonine protein kinase	2e-21	1.86209e-06	0.62	Exon (PHYSODRAFT_296692-t26_1/PHYSODRAFT_296692, exon 2 of 3)
PHYSODRAFT_353995	TKL protein kinase	6.3e-17	0.000120226	-0.407	5' UTR
PHYSODRAFT_478062	MLN, STAR and related lipid-binding proteins	3.5e-07	0.00616595	-0.591	Exon (PHYSODRAFT_478062-t26_1/PHYSODRAFT_478062, exon 2 of 2)
PHYSODRAFT_464599	NA	1.7e-06	0.00323594	0.602	Exon (PHYSODRAFT_349991-t26_1/PHYSODRAFT_349991, exon 2 of 2)
PHYSODRAFT_486665	GRIP and coiled-coil domain containing 1	4e-11	0.0141254	-0.435	Exon (PHYSODRAFT_486665-t26_1/PHYSODRAFT_486665, exon 1 of 1)
PHYSODRAFT_284981	NA	0	1e-16	-1.68	3' UTR
PHYSODRAFT_554819	ATP-dependent Clp protease ATP-binding subunit clpX	2.1e-07	0.000269153	0.404	Exon (PHYSODRAFT_554819-t26_1/PHYSODRAFT_554819, exon 1 of 1)
PHYSODRAFT_539780	Ammonium Transporter (Amt) Family	1.3e-29	0.0245471	-0.189	Exon (PHYSODRAFT_554824-t26_1/PHYSODRAFT_554824, exon 1 of 1)
PHYSODRAFT_395280	neutral zinc metallopeptidase	1e-23	0.00416869	1.03	Exon (PHYSODRAFT_257067-t26_1/PHYSODRAFT_257067, exon 3 of 3)
PHYSODRAFT_256927	Ammonia permease	3.1e-09	0.0436516	0.758	Exon (PHYSODRAFT_256927-t26_1/PHYSODRAFT_256927, exon 3 of 3)
PHYSODRAFT_325869	glycine-rich cell wall structural protein, putative	3.5e-05	0.0288403	0.973	Exon (PHYSODRAFT_325869-t26_1/PHYSODRAFT_325869, exon 1 of 1)
PHYSODRAFT_554868	NA	4e-84	0.0467735	0.138	Exon (PHYSODRAFT_554868-t26_1/PHYSODRAFT_554868, exon 2 of 3)
PHYSODRAFT_325908	Vigilin	6.8e-05	0.0162181	0.793	Exon (PHYSODRAFT_325908-t26_1/PHYSODRAFT_325908, exon 1 of 1)
PHYSODRAFT_325908	Vigilin	3.5e-05	0.0165959	0.206	Exon (PHYSODRAFT_325908-t26_1/PHYSODRAFT_325908, exon 1 of 1)
PHYSODRAFT_284994	NA	1.3e-83	1.25893e-15	-0.432	3' UTR
PHYSODRAFT_359355	NA	6.3e-51	1.62181e-09	-0.437	3' UTR
PHYSODRAFT_539858	lectin, putative	1.6e-94	0.0147911	-0.184	3' UTR
PHYSODRAFT_539858	lectin, putative	7.9e-23	0.0467735	0.154	3' UTR
PHYSODRAFT_479873	myb-like DNA-binding protein, putative	5.5e-10	0.0204174	-0.22	Exon (PHYSODRAFT_479873-t26_1/PHYSODRAFT_479873, exon 1 of 1)
PHYSODRAFT_479873	myb-like DNA-binding protein, putative	2.5e-31	2.88403e-07	-0.47	Exon (PHYSODRAFT_479873-t26_1/PHYSODRAFT_479873, exon 1 of 1)
PHYSODRAFT_350021	Glucosidase II catalytic (alpha) subunit and related enzymes, glycosyl hydrolase family 31	2.3e-05	0.0316228	-0.612	Exon (PHYSODRAFT_350021-t26_1/PHYSODRAFT_350021, exon 1 of 1)
PHYSODRAFT_539865	NA	5e-18	0.0144544	-0.197	3' UTR
PHYSODRAFT_296848	PP2A B56 gamma 2	1e-25	0.00154882	0.212	Exon (PHYSODRAFT_296848-t26_1/PHYSODRAFT_296848, exon 4 of 4)
PHYSODRAFT_285009	NA	7.9e-26	0.0020893	0.235	5' UTR
PHYSODRAFT_285012	40S ribosomal protein S3A	1.3e-67	2.75423e-10	-0.518	3' UTR
PHYSODRAFT_478177	Phosphoglucomutase/phosphomannomutase	2.5e-22	0.0436516	0.167	Exon (PHYSODRAFT_478177-t26_1/PHYSODRAFT_478177, exon 1 of 3)
PHYSODRAFT_554976	K7_Ysc84p	3.2e-19	8.31764e-09	0.622	Exon (PHYSODRAFT_478177-t26_1/PHYSODRAFT_478177, exon 3 of 3)
PHYSODRAFT_311705	arsenical-resistance protein	0.00044	0.018197	-1.06	Exon (PHYSODRAFT_554976-t26_1/PHYSODRAFT_554976, exon 2 of 2)
PHYSODRAFT_311697	NA	4.5e-10	0.000562341	-0.648	Exon (PHYSODRAFT_311697-t26_1/PHYSODRAFT_311697, exon 3 of 3)
PHYSODRAFT_296887	CCCH-type Zn-finger protein	6.8e-10	0.00102329	0.296	Exon (PHYSODRAFT_296887-t26_1/PHYSODRAFT_296887, exon 1 of 1)
PHYSODRAFT_296887	CCCH-type Zn-finger protein	6e-10	0.0169824	0.167	Exon (PHYSODRAFT_296887-t26_1/PHYSODRAFT_296887, exon 1 of 1)
PHYSODRAFT_354041	NA	1.6e-50	5.88844e-06	0.455	3' UTR
PHYSODRAFT_350059	NA	3.2e-30	0.00524807	0.175	Exon (PHYSODRAFT_350059-t26_1/PHYSODRAFT_350059, exon 1 of 1)
PHYSODRAFT_326142	FOG: TPR repeat	0.00091	0.00301995	1.31	Exon (PHYSODRAFT_326142-t26_1/PHYSODRAFT_326142, exon 1 of 1)
PHYSODRAFT_555033	NA	7.4e-05	0.0218776	0.569	Exon (PHYSODRAFT_555033-t26_1/PHYSODRAFT_555033, exon 2 of 2)
PHYSODRAFT_555033	NA	2.2e-06	0.0234423	0.384	Exon (PHYSODRAFT_555033-t26_1/PHYSODRAFT_555033, exon 2 of 2)
PHYSODRAFT_285039	Nucleosome assembly protein NAP-1	1e-126	0.0060256	-0.111	3' UTR
PHYSODRAFT_482466	transmembrane protein, putative	1.6e-14	0.0114815	-0.412	Exon (PHYSODRAFT_482466-t26_1/PHYSODRAFT_482466, exon 4 of 4)
PHYSODRAFT_326166	NA	2.5e-13	0.0263027	-0.558	Exon (PHYSODRAFT_326166-t26_1/PHYSODRAFT_326166, exon 1 of 1)
PHYSODRAFT_555057	NA	1e-15	0.0389045	0.246	Exon (PHYSODRAFT_486464-t26_1/PHYSODRAFT_486464, exon 1 of 1)
PHYSODRAFT_540021	dihydrolipoyllysine-residue succinyltransferase component of 2-oxoglutarate dehydrogenase complex, putative	1e-17	0.018197	0.282	Exon (PHYSODRAFT_344884-t26_1/PHYSODRAFT_344884, exon 2 of 2)
PHYSODRAFT_540021	dihydrolipoyllysine-residue succinyltransferase component of 2-oxoglutarate dehydrogenase complex, putative	1.3e-41	0.000676083	-0.309	3' UTR
PHYSODRAFT_481939	Splicing factor 3 subunit	4.9e-06	0.0144544	0.572	Exon (PHYSODRAFT_481939-t26_1/PHYSODRAFT_481939, exon 2 of 4)
PHYSODRAFT_311765	NA	2e-06	0.042658	0.375	Exon (PHYSODRAFT_311765-t26_1/PHYSODRAFT_311765, exon 1 of 8)
PHYSODRAFT_285047	NA	1.6e-16	0.00112202	-0.323	3' UTR
PHYSODRAFT_251783	Uncharacterized conserved protein	0.00017	0.00025704	0.56	Exon (PHYSODRAFT_251783-t26_1/PHYSODRAFT_251783, exon 4 of 8)
PHYSODRAFT_285054	SMB	1.9e-10	8.51138e-05	0.449	3' UTR
PHYSODRAFT_311804	NA	7.9e-12	0.00676083	-1.03	Exon (PHYSODRAFT_311804-t26_1/PHYSODRAFT_311804, exon 2 of 3)
PHYSODRAFT_555153	Serine carboxypeptidases (lysosomal cathepsin A)	7.9e-15	6.45654e-07	-1.22	Exon (PHYSODRAFT_311818-t26_1/PHYSODRAFT_311818, exon 3 of 3)
PHYSODRAFT_479550	Serine carboxypeptidases (lysosomal cathepsin A)	4e-66	7.24436e-06	-0.391	3' UTR
PHYSODRAFT_311839	NA	3.2e-17	0.00190546	-0.514	Exon (PHYSODRAFT_311839-t26_1/PHYSODRAFT_311839, exon 1 of 1)
PHYSODRAFT_362688	Phosphatidylinositol 3-phosphate 3-phosphatase myotubularin MTM1	0.00018	0.000977237	1.14	Exon (PHYSODRAFT_362688-t26_1/PHYSODRAFT_362688, exon 1 of 1)
PHYSODRAFT_487107	DNA-directed RNA polymerase I	1e-42	0.00165959	-0.363	Exon (PHYSODRAFT_555187-t26_1/PHYSODRAFT_555187, exon 8 of 9)
PHYSODRAFT_487107	DNA-directed RNA polymerase I	0.00014	0.018197	-0.824	Exon (PHYSODRAFT_487107-t26_1/PHYSODRAFT_487107, exon 2 of 2)
PHYSODRAFT_487404	NA	0.00041	0.0295121	1.49	Exon (PHYSODRAFT_487404-t26_1/PHYSODRAFT_487404, exon 2 of 5)
PHYSODRAFT_540164	Glycerol-3-phosphate dehydrogenase	3.5e-10	0.000109648	0.392	Exon (PHYSODRAFT_540164-t26_1/PHYSODRAFT_540164, exon 1 of 1)
PHYSODRAFT_350123	myb-like DNA-binding protein, putative	0.00044	0.0030903	0.521	Exon (PHYSODRAFT_350123-t26_1/PHYSODRAFT_350123, exon 3 of 4)
PHYSODRAFT_350126	NA	2.5e-26	0.00204174	-0.197	3' UTR
PHYSODRAFT_285075	NA	5e-19	0.0057544	0.196	3' UTR
PHYSODRAFT_479944	legumaturain	7.9e-24	3.98107e-22	0.608	Exon (PHYSODRAFT_485057-t26_1/PHYSODRAFT_485057, exon 2 of 3)
PHYSODRAFT_482700	long-chain-fatty-acid--CoA ligase	3.6e-05	0.00020893	-1.01	Exon (PHYSODRAFT_479246-t26_1/PHYSODRAFT_479246, exon 4 of 4)
PHYSODRAFT_480610	heterogeneous nuclear ribonucleoprotein A0	7.9e-18	9.33254e-06	0.452	Exon (PHYSODRAFT_480610-t26_1/PHYSODRAFT_480610, exon 3 of 3)
PHYSODRAFT_480610	heterogeneous nuclear ribonucleoprotein A0	0.00015	0.00186209	0.493	Exon (PHYSODRAFT_480610-t26_1/PHYSODRAFT_480610, exon 3 of 3)
PHYSODRAFT_354070	IQ motif containing GTPase activating protein	3.2e-36	0.00758578	-0.342	3' UTR
PHYSODRAFT_311922	Mitochondrial TOM complex subunit Tom70	1e-13	0.0389045	0.244	Exon (PHYSODRAFT_311922-t26_1/PHYSODRAFT_311922, exon 1 of 1)
PHYSODRAFT_257855	Ribosome biogenesis protein - Nop58p/Nop5p	0	1e-160	-1.22	Exon (PHYSODRAFT_257855-t26_1/PHYSODRAFT_257855, exon 1 of 3)
PHYSODRAFT_257855	Ribosome biogenesis protein - Nop58p/Nop5p	5e-64	2.63027e-07	-0.557	Exon (PHYSODRAFT_257855-t26_1/PHYSODRAFT_257855, exon 3 of 3)
PHYSODRAFT_326494	Neutral trehalase	4e-21	0.000660693	-0.362	Exon (PHYSODRAFT_257855-t26_1/PHYSODRAFT_257855, exon 3 of 3)
PHYSODRAFT_460595	NA	0.0012	0.00812831	-1.45	Exon (PHYSODRAFT_460595-t26_1/PHYSODRAFT_460595, exon 1 of 1)
PHYSODRAFT_326499	N-methyltransferase	9.8e-06	0.00707946	0.512	Exon (PHYSODRAFT_326499-t26_1/PHYSODRAFT_326499, exon 2 of 2)
PHYSODRAFT_482367	transcription elongation factor	7.9e-29	0.0141254	0.257	Exon (PHYSODRAFT_482367-t26_1/PHYSODRAFT_482367, exon 1 of 1)
PHYSODRAFT_285090	NA	2.5e-07	0.00138038	1.05	Exon (PHYSODRAFT_285090-t26_1/PHYSODRAFT_285090, exon 1 of 1)
PHYSODRAFT_359495	hgs protein	6.3e-11	0.000354813	0.424	Exon (PHYSODRAFT_359495-t26_1/PHYSODRAFT_359495, exon 2 of 3)
PHYSODRAFT_359495	hgs protein	1e-12	0.00489779	0.452	3' UTR
PHYSODRAFT_326574	Pleiotropic drug resistance proteins (PDR1-15), ABC superfamily	5e-23	0.00144544	-0.808	Exon (PHYSODRAFT_326574-t26_1/PHYSODRAFT_326574, exon 1 of 1)
PHYSODRAFT_479368	RNA-binding protein	1e-147	6.30957e-48	-1.69	Exon (PHYSODRAFT_479368-t26_1/PHYSODRAFT_479368, exon 1 of 3)
PHYSODRAFT_479368	RNA-binding protein	5e-26	0.0030903	-0.494	Exon (PHYSODRAFT_479368-t26_1/PHYSODRAFT_479368, exon 3 of 3)
PHYSODRAFT_485372	Predicted Zn-finger protein	4.4e-07	0.0389045	0.51	Exon (PHYSODRAFT_485372-t26_1/PHYSODRAFT_485372, exon 1 of 1)
PHYSODRAFT_483309	zinc finger	0.002	0.0151356	2.79	Exon (PHYSODRAFT_483309-t26_1/PHYSODRAFT_483309, exon 1 of 1)
PHYSODRAFT_326600	hypothetical cleavage induced protein	1.6e-55	0.0169824	-0.313	Exon (PHYSODRAFT_297207-t26_1/PHYSODRAFT_297207, exon 1 of 1)
PHYSODRAFT_478752	NA	1.3e-06	7.94328e-06	0.988	Exon (PHYSODRAFT_478752-t26_1/PHYSODRAFT_478752, exon 3 of 9)
PHYSODRAFT_354085	AlNc14C577G12199	2.3e-08	4.57088e-07	1.88	Exon (PHYSODRAFT_326655-t26_1/PHYSODRAFT_326655, exon 4 of 4)
PHYSODRAFT_354085	AlNc14C577G12199	2.8e-06	0.030903	-0.443	Exon (PHYSODRAFT_354085-t26_1/PHYSODRAFT_354085, exon 1 of 1)
PHYSODRAFT_285105	ribonuclease H70 (predicted)	8.7e-09	0.0398107	0.322	5' UTR
PHYSODRAFT_354087	histone H3.3 type 2	9e-297	1e-18	0.257	5' UTR
PHYSODRAFT_354087	histone H3.3 type 2	1e-31	1e-10	-0.452	3' UTR
PHYSODRAFT_312040	metalloprotease family M48X, putative	1.2e-08	5.7544e-06	2.21	Exon (PHYSODRAFT_247757-t26_1/PHYSODRAFT_247757, exon 2 of 2)
PHYSODRAFT_285114	NA	9.8e-08	0.00199526	0.745	3' UTR
PHYSODRAFT_359527	Short chain dehydrogenase	1.7e-08	0.000562341	-0.744	3' UTR
PHYSODRAFT_487311	NA	1.3e-05	0.0213796	0.735	Exon (PHYSODRAFT_487311-t26_1/PHYSODRAFT_487311, exon 1 of 1)
PHYSODRAFT_479160	NA	2e-30	0.0467735	0.177	3' UTR
PHYSODRAFT_247772	Phosphatidylinositol-4-phosphate binding protein	9.3e-05	0.00186209	1.64	Exon (PHYSODRAFT_247772-t26_1/PHYSODRAFT_247772, exon 1 of 1)
PHYSODRAFT_312079	Isocitrate lyase	4e-92	1.25893e-18	0.507	Exon (PHYSODRAFT_312079-t26_1/PHYSODRAFT_312079, exon 1 of 1)
PHYSODRAFT_354094	NA	2e-27	0.0162181	-0.246	3' UTR
PHYSODRAFT_479774	myosin-like protein	5.9e-08	0.0199526	-0.385	Exon (PHYSODRAFT_479774-t26_1/PHYSODRAFT_479774, exon 1 of 1)
PHYSODRAFT_555469	Ubiquitin activating enzyme UBA1	1.5e-07	0.0338844	0.397	Exon (PHYSODRAFT_555469-t26_1/PHYSODRAFT_555469, exon 3 of 3)
PHYSODRAFT_555473	Predicted Fe-S oxidoreductase	2.5e-20	0.0123027	-0.387	Exon (PHYSODRAFT_555473-t26_1/PHYSODRAFT_555473, exon 1 of 1)
PHYSODRAFT_326753	Serine/threonine specific protein phosphatase involved in cell cycle control, PP2A-related	4.8e-07	0.00295121	0.319	Exon (PHYSODRAFT_326753-t26_1/PHYSODRAFT_326753, exon 1 of 3)
PHYSODRAFT_326753	Serine/threonine specific protein phosphatase involved in cell cycle control, PP2A-related	2.5e-19	0.047863	-0.213	Exon (PHYSODRAFT_326753-t26_1/PHYSODRAFT_326753, exon 2 of 3)
PHYSODRAFT_345030	serine protease family S33, putative	4.9e-05	0.00524807	-1.22	5' UTR
PHYSODRAFT_345031	kinesin-like protein	9.1e-05	0.00977237	1.12	Exon (PHYSODRAFT_345031-t26_1/PHYSODRAFT_345031, exon 1 of 1)
PHYSODRAFT_478942	mRNA cleavage and polyadenylation factor II complex, BRR5 (CPSF subunit)	1e-10	0.0354813	0.274	Exon (PHYSODRAFT_478942-t26_1/PHYSODRAFT_478942, exon 1 of 2)
PHYSODRAFT_478942	mRNA cleavage and polyadenylation factor II complex, BRR5 (CPSF subunit)	1.7e-06	0.00524807	0.474	Exon (PHYSODRAFT_478942-t26_1/PHYSODRAFT_478942, exon 2 of 2)
PHYSODRAFT_256064	polycomb protein EZH2, putative	4e-31	0.0446684	-0.639	Exon (PHYSODRAFT_484870-t26_1/PHYSODRAFT_484870, exon 4 of 4)
PHYSODRAFT_297364	NA	2e-79	0.00776247	0.104	3' UTR
PHYSODRAFT_285131	NA	1e-100	5.01187e-16	-0.535	3' UTR
PHYSODRAFT_540483	Uracil phosphoribosyltransferase (predicted)	2e-23	0.00616595	0.357	5' UTR
PHYSODRAFT_326886	NA	2.5e-35	0.0416869	0.173	3' UTR
PHYSODRAFT_555539	NA	1.7e-10	9.54993e-10	0.402	Exon (PHYSODRAFT_486383-t26_1/PHYSODRAFT_486383, exon 2 of 3)
PHYSODRAFT_555539	NA	0.00021	6.91831e-05	0.951	Exon (PHYSODRAFT_555539-t26_1/PHYSODRAFT_555539, exon 5 of 5)
PHYSODRAFT_480666	NA	5.1e-08	0.0104713	-0.599	Exon (PHYSODRAFT_480666-t26_1/PHYSODRAFT_480666, exon 2 of 2)
PHYSODRAFT_253572	NA	7.9e-28	0.000229087	-0.614	3' UTR
PHYSODRAFT_478999	serine protease family S10, putative	0.00055	0.000776247	1.67	Exon (PHYSODRAFT_478999-t26_1/PHYSODRAFT_478999, exon 1 of 1)
PHYSODRAFT_285141	U1 snRNP-associated protein	7.9e-50	1.04713e-06	0.409	3' UTR
PHYSODRAFT_407629	DNA polymerase epsilon, subunit D	3.2e-29	0.00933254	-0.315	Exon (PHYSODRAFT_407629-t26_1/PHYSODRAFT_407629, exon 3 of 3)
PHYSODRAFT_354107	40S ribosomal protein S15	0	1.69824e-05	-0.0327	3' UTR
PHYSODRAFT_442556	NA	5.5e-07	0.0114815	-1.05	Exon (PHYSODRAFT_442556-t26_1/PHYSODRAFT_442556, exon 1 of 5)
PHYSODRAFT_285146	Calcyclin-binding protein CacyBP	2.5e-11	0.0147911	-0.304	3' UTR
PHYSODRAFT_540665	Uncharacterized conserved protein	2.5e-18	6.30957e-05	-0.919	3' UTR
PHYSODRAFT_297483	recessive suppressor of secretory defect	2.9e-10	0.0074131	0.436	Exon (PHYSODRAFT_297483-t26_1/PHYSODRAFT_297483, exon 6 of 6)
PHYSODRAFT_285152	ribosomal protein L7 isoform B	0	1e-141	0.401	5' UTR
PHYSODRAFT_285152	ribosomal protein L7 isoform B	1e-169	5.01187e-37	-0.312	3' UTR
PHYSODRAFT_285159	NA	9.1e-07	2.51189e-13	0.47	Exon (PHYSODRAFT_285159-t26_1/PHYSODRAFT_285159, exon 1 of 1)
PHYSODRAFT_285159	NA	4e-11	1e-11	0.327	Exon (PHYSODRAFT_285159-t26_1/PHYSODRAFT_285159, exon 1 of 1)
PHYSODRAFT_486162	putative yippee-like protein	1e-107	0.00954993	0.0919	3' UTR
PHYSODRAFT_297519	crinkler (CRN) family protein, putative	2e-16	0.000186209	0.337	Exon (PHYSODRAFT_354122-t26_1/PHYSODRAFT_354122, exon 3 of 3)
PHYSODRAFT_486146	Uncharacterized conserved protein (contains TPR repeat)	4e-12	0.0398107	0.421	Exon (PHYSODRAFT_486146-t26_1/PHYSODRAFT_486146, exon 5 of 5)
PHYSODRAFT_481376	Fibrillarin and related nucleolar RNA-binding proteins	6.3e-44	0.00011749	-0.324	Exon (PHYSODRAFT_481376-t26_1/PHYSODRAFT_481376, exon 1 of 1)
PHYSODRAFT_312299	Leucine-rich repeat-containing protein	2.3e-07	0.0162181	-0.647	Exon (PHYSODRAFT_555679-t26_1/PHYSODRAFT_555679, exon 6 of 6)
PHYSODRAFT_312299	Leucine-rich repeat-containing protein	1.2e-05	0.0281838	-1.15	Exon (PHYSODRAFT_312299-t26_1/PHYSODRAFT_312299, exon 4 of 4)
PHYSODRAFT_285170	superoxide dismutase	1.3e-40	0.00177828	0.0933	Exon (PHYSODRAFT_285170-t26_1/PHYSODRAFT_285170, exon 1 of 1)
PHYSODRAFT_285174	40S ribosomal protein S25	5e-69	2.29087e-07	0.179	Exon (PHYSODRAFT_312309-t26_1/PHYSODRAFT_312309, exon 2 of 2)
PHYSODRAFT_285174	40S ribosomal protein S25	0	1.58489e-37	-0.296	3' UTR
PHYSODRAFT_487097	Thioredoxin-like protein	1.1e-05	0.0389045	0.327	Exon (PHYSODRAFT_487097-t26_1/PHYSODRAFT_487097, exon 2 of 3)
PHYSODRAFT_285181	40S ribosomal protein S20	1e-145	2.51189e-78	-0.413	3' UTR
PHYSODRAFT_350280	NA	4e-18	9.54993e-05	-0.817	Exon (PHYSODRAFT_350280-t26_1/PHYSODRAFT_350280, exon 3 of 4)
PHYSODRAFT_540811	PREDICTED: copine-2-like	8.7e-06	0.00301995	0.31	Exon (PHYSODRAFT_540811-t26_1/PHYSODRAFT_540811, exon 7 of 8)
PHYSODRAFT_555864	mRNA processing protein	7.6e-05	0.017378	-2.23	Exon (PHYSODRAFT_555864-t26_1/PHYSODRAFT_555864, exon 1 of 6)
PHYSODRAFT_483537	WD40 repeat-like protein	1.6e-05	0.0436516	-0.7	Exon (PHYSODRAFT_479901-t26_1/PHYSODRAFT_479901, exon 7 of 7)
PHYSODRAFT_555885	protein kinase, putative	6.3e-62	0.0194984	0.126	3' UTR
PHYSODRAFT_312399	NA	0.00033	0.0380189	0.891	Exon (PHYSODRAFT_312399-t26_1/PHYSODRAFT_312399, exon 1 of 1)
PHYSODRAFT_487611	phosphatidic acid phosphatase	1e-111	0.000346737	0.252	Exon (PHYSODRAFT_487611-t26_1/PHYSODRAFT_487611, exon 3 of 3)
PHYSODRAFT_484474	CG11982	3.2e-05	0.0123027	1.28	Exon (PHYSODRAFT_484474-t26_1/PHYSODRAFT_484474, exon 1 of 6)
PHYSODRAFT_484474	CG11982	6.2e-05	0.0323594	0.779	Exon (PHYSODRAFT_484474-t26_1/PHYSODRAFT_484474, exon 3 of 6)
PHYSODRAFT_483060	katanin p60 ATPase-containing subunit, putative	4.5e-06	0.0323594	-0.764	Exon (PHYSODRAFT_481821-t26_1/PHYSODRAFT_481821, exon 2 of 2)
PHYSODRAFT_483974	NA	3.6e-05	0.00776247	-0.73	Exon (PHYSODRAFT_483974-t26_1/PHYSODRAFT_483974, exon 2 of 9)
PHYSODRAFT_354148	26S protease regulatory subunit 4	7.9e-18	3.16228e-20	0.49	5' UTR
PHYSODRAFT_354148	26S protease regulatory subunit 4	1e-119	0.0301995	-0.103	3' UTR
PHYSODRAFT_485758	Os05g0466100	1.6e-13	0.0446684	0.158	Exon (PHYSODRAFT_485758-t26_1/PHYSODRAFT_485758, exon 1 of 1)
PHYSODRAFT_487397	polycomb-like protein	0.00069	0.030903	0.738	Exon (PHYSODRAFT_487397-t26_1/PHYSODRAFT_487397, exon 4 of 5)
PHYSODRAFT_487397	polycomb-like protein	1.1e-10	1.51356e-05	0.71	Exon (PHYSODRAFT_487397-t26_1/PHYSODRAFT_487397, exon 5 of 5)
PHYSODRAFT_312437	CDK5 activator-binding protein	5e-12	0.0269153	-0.346	Exon (PHYSODRAFT_312437-t26_1/PHYSODRAFT_312437, exon 7 of 8)
PHYSODRAFT_327318	Myosin-like protein	9.8e-08	0.0144544	0.29	Exon (PHYSODRAFT_487921-t26_1/PHYSODRAFT_487921, exon 3 of 4)
PHYSODRAFT_345169	Aspartyl-tRNA synthetase	1.7e-05	0.0186209	0.376	Exon (PHYSODRAFT_258484-t26_1/PHYSODRAFT_258484, exon 6 of 8)
PHYSODRAFT_350329	NA	1.8e-06	0.0144544	-0.337	Exon (PHYSODRAFT_345169-t26_1/PHYSODRAFT_345169, exon 2 of 2)
PHYSODRAFT_484709	serine protease family S33, putative	0.0005	0.00776247	-0.892	Exon (PHYSODRAFT_435087-t26_1/PHYSODRAFT_435087, exon 5 of 5)
PHYSODRAFT_359667	Vacuolar H+-ATPase V1 sector, subunit C	6.3e-07	0.00870964	0.264	Exon (PHYSODRAFT_359667-t26_1/PHYSODRAFT_359667, exon 6 of 7)
PHYSODRAFT_556004	F-box protein, putative	2.5e-23	0.0104713	0.371	Exon (PHYSODRAFT_556004-t26_1/PHYSODRAFT_556004, exon 1 of 3)
PHYSODRAFT_327351	mRNA cleavage and polyadenylation factor I complex, subunit RNA14	1e-07	0.0436516	-0.362	Exon (PHYSODRAFT_327351-t26_1/PHYSODRAFT_327351, exon 6 of 6)
PHYSODRAFT_345180	Nuclear pore complex, rNpl4 component (sc Npl4)	7.9e-24	5.62341e-06	-0.59	3' UTR
PHYSODRAFT_345180	Nuclear pore complex, rNpl4 component (sc Npl4)	1.3e-41	1.02329e-07	-0.712	3' UTR
PHYSODRAFT_556029	TPR repeat-containing protein	1.6e-05	1.99526e-06	0.678	Exon (PHYSODRAFT_556029-t26_1/PHYSODRAFT_556029, exon 1 of 3)
PHYSODRAFT_443065	dynein assembly factor 1	1.6e-19	0.0194984	-0.284	3' UTR
PHYSODRAFT_540988	Piso0_003790	3.2e-11	0.0030903	1.04	Exon (PHYSODRAFT_540988-t26_1/PHYSODRAFT_540988, exon 1 of 1)
PHYSODRAFT_354159	CDP-alcohol phosphatidyltransferase, putative	1.3e-08	0.0190546	-0.515	Exon (PHYSODRAFT_312474-t26_1/PHYSODRAFT_312474, exon 8 of 10)
PHYSODRAFT_354159	CDP-alcohol phosphatidyltransferase, putative	3.2e-44	0.00275423	-0.296	3' UTR
PHYSODRAFT_478382	PREDICTED: ubiquilin-1	4e-20	0.0229087	-0.24	Exon (PHYSODRAFT_478382-t26_1/PHYSODRAFT_478382, exon 1 of 1)
PHYSODRAFT_344331	Sphingomyelinase C precursor	1e-21	3.38844e-06	0.265	Exon (PHYSODRAFT_344331-t26_1/PHYSODRAFT_344331, exon 2 of 2)
PHYSODRAFT_324126	Zinc ion binding protein	1.6e-16	3.16228e-13	-0.574	3' UTR
PHYSODRAFT_479034	chromodomain protein, putative	0.00013	0.000169824	1.48	Exon (PHYSODRAFT_479034-t26_1/PHYSODRAFT_479034, exon 1 of 3)
PHYSODRAFT_486419	membrane protein	0.00012	0.0057544	0.509	Exon (PHYSODRAFT_486419-t26_1/PHYSODRAFT_486419, exon 6 of 6)
PHYSODRAFT_484696	outer membrane protein	7.9e-36	0.00223872	-0.331	Exon (PHYSODRAFT_484696-t26_1/PHYSODRAFT_484696, exon 1 of 1)
PHYSODRAFT_487796	NA	1.3e-67	0.0107152	-0.173	Exon (PHYSODRAFT_487796-t26_1/PHYSODRAFT_487796, exon 1 of 2)
PHYSODRAFT_487796	NA	9.1e-05	0.0169824	0.411	Exon (PHYSODRAFT_487796-t26_1/PHYSODRAFT_487796, exon 1 of 2)
PHYSODRAFT_554503	piggyBac transposase Uribo2	1.2e-05	0.00123027	0.804	5' UTR
PHYSODRAFT_358957	Apoptotic ATPase	0	3.80189e-10	-0.842	3' UTR
PHYSODRAFT_487156	NA	3.8e-06	0.000489779	0.512	Exon (PHYSODRAFT_487156-t26_1/PHYSODRAFT_487156, exon 1 of 1)
PHYSODRAFT_555724	Acyl-CoA synthetase	7.1e-09	0.0199526	-0.243	3' UTR
PHYSODRAFT_555724	Acyl-CoA synthetase	1.9e-06	0.0141254	0.364	Exon (PHYSODRAFT_555724-t26_1/PHYSODRAFT_555724, exon 1 of 2)
PHYSODRAFT_310633	GAF domain-containing protein	2.5e-18	0.00851138	0.376	Exon (PHYSODRAFT_310633-t26_1/PHYSODRAFT_310633, exon 1 of 4)
PHYSODRAFT_555774	Putative storage protein LPV	2e-13	0.0239883	0.421	3' UTR
PHYSODRAFT_344379	Predicted PhzC/PhzF-type epimerase	1.6e-24	4.16869e-06	-0.455	Exon (PHYSODRAFT_344379-t26_1/PHYSODRAFT_344379, exon 2 of 4)
PHYSODRAFT_483651	Asparagine synthase	2.2e-08	0.00831764	0.819	Exon (PHYSODRAFT_284697-t26_1/PHYSODRAFT_284697, exon 1 of 1)
PHYSODRAFT_310652	60s ribosomal protein L34	1e-61	1.99526e-07	0.139	Exon (PHYSODRAFT_310652-t26_1/PHYSODRAFT_310652, exon 2 of 2)
PHYSODRAFT_353804	NA	1e-102	0.0239883	-0.0912	3' UTR
PHYSODRAFT_463937	NA	5e-17	0.00169824	-0.411	3' UTR
PHYSODRAFT_483845	Thioredoxin-like protein	3.2e-11	6.45654e-07	0.629	Exon (PHYSODRAFT_483845-t26_1/PHYSODRAFT_483845, exon 1 of 1)
PHYSODRAFT_555828	NA	7.9e-28	0.000177828	-1.07	3' UTR
PHYSODRAFT_375094	putative Pol Polyprotein	3.2e-06	0.000251189	-1.36	Exon (PHYSODRAFT_375094-t26_1/PHYSODRAFT_375094, exon 1 of 2)
PHYSODRAFT_541019	NA	1.3e-25	0.000138038	-0.435	3' UTR
PHYSODRAFT_482691	60S ribosomal protein L10a-1	1e-230	3.16228e-29	0.282	Exon (PHYSODRAFT_482691-t26_1/PHYSODRAFT_482691, exon 2 of 2)
PHYSODRAFT_482691	60S ribosomal protein L10a-1	1e-128	1e-163	0.351	Exon (PHYSODRAFT_482691-t26_1/PHYSODRAFT_482691, exon 1 of 2)
PHYSODRAFT_556052	Dihydrolipoyl dehydrogenase	2e-11	0.00691831	0.384	Exon (PHYSODRAFT_556052-t26_1/PHYSODRAFT_556052, exon 1 of 1)
PHYSODRAFT_556059	Palmitoyltransferase ZDHHC9	5e-34	0.000229087	-0.439	3' UTR
PHYSODRAFT_480390	DNA replication licensing factor, MCM2 component	9.1e-05	0.00251189	1.16	Exon (PHYSODRAFT_480390-t26_1/PHYSODRAFT_480390, exon 2 of 2)
PHYSODRAFT_556110	Uncharacterized conserved protein	1e-227	0.00660693	-0.0867	3' UTR
PHYSODRAFT_556110	Uncharacterized conserved protein	1.7e-06	0.0213796	-0.266	Exon (PHYSODRAFT_556110-t26_1/PHYSODRAFT_556110, exon 1 of 8)
PHYSODRAFT_284724	nascent polypeptide-associated complex subunit alpha-like protein, putative	1e-178	1.38038e-06	-0.193	3' UTR
PHYSODRAFT_284724	nascent polypeptide-associated complex subunit alpha-like protein, putative	2e-15	5.01187e-19	0.262	5' UTR
PHYSODRAFT_480830	Uncharacterized conserved protein	0	1.58489e-60	-1.36	Exon (PHYSODRAFT_480830-t26_1/PHYSODRAFT_480830, exon 1 of 3)
PHYSODRAFT_353822	Multifunctional chaperone (14-3-3 family)	0	0.000660693	-0.0777	3' UTR
PHYSODRAFT_284727	NADH-cytochrome b5 reductase, putative	1e-55	9.33254e-05	0.282	3' UTR
PHYSODRAFT_284727	NADH-cytochrome b5 reductase, putative	7.9e-19	0.0467735	0.325	5' UTR
PHYSODRAFT_258036	Uncharacterized conserved protein, contains TBC domain	0.00038	0.0131826	0.568	Exon (PHYSODRAFT_258036-t26_1/PHYSODRAFT_258036, exon 4 of 7)
PHYSODRAFT_353828	NA	3e-09	3.23594e-05	0.246	5' UTR
PHYSODRAFT_353831	PLAC8 family protein	1e-108	7.94328e-22	-0.394	3' UTR
PHYSODRAFT_353831	PLAC8 family protein	7.9e-10	0.00691831	-0.219	Exon (PHYSODRAFT_556181-t26_1/PHYSODRAFT_556181, exon 4 of 4)
PHYSODRAFT_310807	NA	3.2e-22	0.00912011	0.405	Exon (PHYSODRAFT_310807-t26_1/PHYSODRAFT_310807, exon 1 of 1)
PHYSODRAFT_310807	NA	5.1e-10	0.000234423	0.733	Exon (PHYSODRAFT_310807-t26_1/PHYSODRAFT_310807, exon 1 of 1)
PHYSODRAFT_310807	NA	1.5e-09	0.001	0.529	Exon (PHYSODRAFT_310807-t26_1/PHYSODRAFT_310807, exon 1 of 1)
PHYSODRAFT_478118	Predicted ubiquitin regulatory protein	1.6e-13	6.60693e-05	0.517	Exon (PHYSODRAFT_478118-t26_1/PHYSODRAFT_478118, exon 6 of 9)
PHYSODRAFT_478118	Predicted ubiquitin regulatory protein	1.6e-37	0.01	-0.211	3' UTR
PHYSODRAFT_478118	Predicted ubiquitin regulatory protein	4e-13	0.0169824	0.27	Exon (PHYSODRAFT_344455-t26_1/PHYSODRAFT_344455, exon 3 of 3)
PHYSODRAFT_556228	Single-stranded DNA-binding replication protein A (RPA), large (70 kD) subunit and related ssDNA-binding proteins	2.5e-16	0.00109648	0.474	3' UTR
PHYSODRAFT_324793	NA	1.6e-07	0.017378	-0.747	Exon (PHYSODRAFT_324793-t26_1/PHYSODRAFT_324793, exon 1 of 2)
PHYSODRAFT_295929	NA	3.7e-05	5.62341e-05	0.912	Exon (PHYSODRAFT_295929-t26_1/PHYSODRAFT_295929, exon 3 of 3)
PHYSODRAFT_295929	NA	0.00035	0.00467735	-0.622	Exon (PHYSODRAFT_295929-t26_1/PHYSODRAFT_295929, exon 3 of 3)
PHYSODRAFT_295929	NA	6.3e-36	1.31826e-06	0.165	3' UTR
PHYSODRAFT_284757	cysteine synthase, putative	5e-26	0.0416869	0.199	3' UTR
PHYSODRAFT_481255	U3 small nucleolar ribonucleoprotein (snoRNP) component	8.1e-10	0.00794328	-0.391	Exon (PHYSODRAFT_481255-t26_1/PHYSODRAFT_481255, exon 1 of 3)
PHYSODRAFT_556294	Uncharacterized conserved protein, contains TLDc domain	1.3e-23	0.000954993	0.62	3' UTR
PHYSODRAFT_556294	Uncharacterized conserved protein, contains TLDc domain	6.9e-06	0.0057544	1.19	Exon (PHYSODRAFT_556294-t26_1/PHYSODRAFT_556294, exon 1 of 6)
PHYSODRAFT_284770	phosphatidylinositol-4-phosphate 5 kinase-like protein	2.5e-16	0.017378	0.289	Exon (PHYSODRAFT_482943-t26_1/PHYSODRAFT_482943, exon 3 of 3)
PHYSODRAFT_480509	Uncharacterized conserved protein	0.00041	0.0169824	0.938	Exon (PHYSODRAFT_480509-t26_1/PHYSODRAFT_480509, exon 3 of 5)
PHYSODRAFT_295979	PREDICTED: similar to CG3279 CG3279-PA	1.6e-41	0.0467735	0.137	Exon (PHYSODRAFT_295979-t26_1/PHYSODRAFT_295979, exon 3 of 6)
PHYSODRAFT_284776	NA	1e-139	0.00151356	0.0913	3' UTR
PHYSODRAFT_284776	NA	1e-110	5.01187e-61	0.495	5' UTR
PHYSODRAFT_255032	NA	4.3e-07	0.0436516	0.755	Exon (PHYSODRAFT_255032-t26_1/PHYSODRAFT_255032, exon 3 of 3)
PHYSODRAFT_324877	ZNF403	1e-05	4.57088e-05	0.965	Exon (PHYSODRAFT_324877-t26_1/PHYSODRAFT_324877, exon 2 of 2)
PHYSODRAFT_462592	Putative transcription factor ASH1/LIN-59	0.0018	0.00660693	0.83	Exon (PHYSODRAFT_462592-t26_1/PHYSODRAFT_462592, exon 1 of 4)
PHYSODRAFT_353863	GF16526	2.5e-28	0.000851138	-0.256	3' UTR
PHYSODRAFT_353864	FAD linked oxidase	1e-144	0.0229087	0.147	3' UTR
PHYSODRAFT_296012	Ca2+-activated K+ channel proteins (intermediate/small conductance classes)	2.5e-18	0.0371535	-0.488	Exon (PHYSODRAFT_296012-t26_1/PHYSODRAFT_296012, exon 6 of 6)
PHYSODRAFT_556385	rhoptry associated membrane antigen	2e-11	0.00295121	0.271	Exon (PHYSODRAFT_556385-t26_1/PHYSODRAFT_556385, exon 3 of 5)
PHYSODRAFT_310953	NA	4e-29	6.76083e-05	0.356	Exon (PHYSODRAFT_310953-t26_1/PHYSODRAFT_310953, exon 2 of 5)
PHYSODRAFT_486787	Flagella associated protein	7.9e-27	0.025704	0.166	Exon (PHYSODRAFT_482921-t26_1/PHYSODRAFT_482921, exon 1 of 1)
PHYSODRAFT_556396	Uncharacterized conserved protein, contains WD40 repeat	4e-19	0.000102329	-0.766	3' UTR
PHYSODRAFT_344519	Predicted glutathione S-transferase	1.3e-87	0.0301995	-0.138	3' UTR
PHYSODRAFT_255139	heat shock protein	2e-25	0.00691831	0.229	Exon (PHYSODRAFT_255139-t26_1/PHYSODRAFT_255139, exon 1 of 2)
PHYSODRAFT_441932	Conserved alpha-helical protein	2.3e-07	0.0057544	0.363	Exon (PHYSODRAFT_441932-t26_1/PHYSODRAFT_441932, exon 1 of 2)
PHYSODRAFT_296073	putative endo-1,3-1,4-beta glucanase	6.3e-21	0.0229087	0.209	Exon (PHYSODRAFT_296073-t26_1/PHYSODRAFT_296073, exon 1 of 1)
PHYSODRAFT_344537	Importin subunit beta	2e-11	0.0281838	-0.232	3' UTR
PHYSODRAFT_344537	Importin subunit beta	4.1e-08	0.0104713	0.292	5' UTR
PHYSODRAFT_482598	patatin-like phospholipase, putative	5e-09	0.0323594	0.458	Exon (PHYSODRAFT_487980-t26_1/PHYSODRAFT_487980, exon 1 of 1)
PHYSODRAFT_483398	protein phosphatase 2C, putative	5e-12	1.62181e-06	0.554	Exon (PHYSODRAFT_483398-t26_1/PHYSODRAFT_483398, exon 1 of 2)
PHYSODRAFT_359128	Uncharacterized conserved protein	6.3e-23	0.0446684	0.219	Exon (PHYSODRAFT_359128-t26_1/PHYSODRAFT_359128, exon 1 of 1)
PHYSODRAFT_359128	Uncharacterized conserved protein	8.1e-07	0.0102329	0.284	Exon (PHYSODRAFT_485399-t26_1/PHYSODRAFT_485399, exon 1 of 1)
PHYSODRAFT_485399	Argininosuccinate synthase	6.8e-07	0.00363078	0.316	Exon (PHYSODRAFT_485399-t26_1/PHYSODRAFT_485399, exon 1 of 1)
PHYSODRAFT_485399	Argininosuccinate synthase	3.2e-22	0.00223872	-0.344	3' UTR
PHYSODRAFT_296145	Mitotic checkpoint serine/threonine protein kinase	6.3e-18	0.000338844	0.7	3' UTR
PHYSODRAFT_541498	NA	2.5e-60	0.0109648	-0.219	3' UTR
PHYSODRAFT_325079	Transcription initiation factor IIE, beta subunit	6.5e-06	0.000223872	0.629	Exon (PHYSODRAFT_325079-t26_1/PHYSODRAFT_325079, exon 4 of 8)
PHYSODRAFT_481240	TPR repeat-containing protein	0.00054	0.000616595	1.22	Exon (PHYSODRAFT_481240-t26_1/PHYSODRAFT_481240, exon 1 of 8)
PHYSODRAFT_349796	Bifunctional GTP cyclohydrolase II/3,4-dihydroxy-2butanone-4-phosphate synthase	2e-25	1.51356e-05	0.359	Exon (PHYSODRAFT_349796-t26_1/PHYSODRAFT_349796, exon 1 of 6)
PHYSODRAFT_480919	Ubiquitin-conjugating enzyme-related protein Ft1, involved in programmed cell death	8.3e-06	0.0030903	0.634	Exon (PHYSODRAFT_480919-t26_1/PHYSODRAFT_480919, exon 2 of 3)
PHYSODRAFT_344575	Piso0_004889	1.6e-15	0.01	0.338	Exon (PHYSODRAFT_353897-t26_1/PHYSODRAFT_353897, exon 1 of 1)
PHYSODRAFT_353897	WD40 repeat-containing protein	1.6e-57	0.00660693	0.325	5' UTR
PHYSODRAFT_353897	WD40 repeat-containing protein	1.8e-08	7.76247e-06	0.933	5' UTR
PHYSODRAFT_353897	WD40 repeat-containing protein	2.9e-07	0.0416869	0.489	Exon (PHYSODRAFT_311138-t26_1/PHYSODRAFT_311138, exon 3 of 3)
PHYSODRAFT_311138	DNA repair/transcription protein Mms19	9.1e-10	0.0134896	0.847	Exon (PHYSODRAFT_481842-t26_1/PHYSODRAFT_481842, exon 1 of 2)
PHYSODRAFT_556602	MMS19 nucleotide excision repair protein	1.3e-70	7.4131e-05	-0.434	Exon (PHYSODRAFT_479380-t26_1/PHYSODRAFT_479380, exon 14 of 14)
PHYSODRAFT_256591	Uncharacterized conserved protein	1e-05	0.0190546	0.439	Exon (PHYSODRAFT_256591-t26_1/PHYSODRAFT_256591, exon 1 of 2)
PHYSODRAFT_541581	Dipeptidyl aminopeptidases/acylaminoacyl-peptidases	4e-24	0.000676083	0.338	3' UTR
PHYSODRAFT_413965	Dipeptidyl aminopeptidases/acylaminoacyl-peptidases	0.001	0.0218776	-1.17	Exon (PHYSODRAFT_413965-t26_1/PHYSODRAFT_413965, exon 2 of 6)
PHYSODRAFT_556628	Uncharacterized conserved protein	4e-32	9.77237e-05	-0.33	3' UTR
PHYSODRAFT_484078	Carboxylesterase and related proteins	2e-12	0.000125893	0.472	Exon (PHYSODRAFT_484078-t26_1/PHYSODRAFT_484078, exon 1 of 2)
PHYSODRAFT_541614	U5 snRNP spliceosome subunit	0.00017	0.0489779	0.839	5' UTR
PHYSODRAFT_478431	Thyroid hormone receptor-associated coactivator complex component (TRAP170)	0	0.0017378	-0.121	3' UTR
PHYSODRAFT_344609	Protein transporter Sec31A	7.6e-08	2.81838e-06	0.756	Exon (PHYSODRAFT_344609-t26_1/PHYSODRAFT_344609, exon 1 of 1)
PHYSODRAFT_556737	protein phosphatase, putative	1e-196	1.65959e-05	-0.122	3' UTR
PHYSODRAFT_353917	creatine kinase B-type	7.9e-66	0.0042658	0.196	5' UTR
PHYSODRAFT_408575	ATP-binding cassette (ABC) Superfamily	7.9e-22	0.000912011	-0.285	Exon (PHYSODRAFT_349849-t26_1/PHYSODRAFT_349849, exon 2 of 4)
PHYSODRAFT_484868	AlNc14C7G964	2.5e-19	0.00186209	0.491	3' UTR
PHYSODRAFT_253137	NA	0	4.46684e-07	0.151	3' UTR
PHYSODRAFT_284872	MoxR-like ATPase	7.9e-05	0.0467735	0.426	Exon (PHYSODRAFT_284872-t26_1/PHYSODRAFT_284872, exon 1 of 1)
PHYSODRAFT_344642	Serine-threonine phosphatase 2B, catalytic subunit	6.8e-10	0.00562341	0.418	Exon (PHYSODRAFT_344642-t26_1/PHYSODRAFT_344642, exon 1 of 2)
PHYSODRAFT_296351	ATP-dependent protease HslVU, ATPase subunit	0.00032	2.51189e-05	0.749	Exon (PHYSODRAFT_296351-t26_1/PHYSODRAFT_296351, exon 1 of 1)
PHYSODRAFT_353930	PREDICTED: NADH dehydrogenase	2e-30	0.000630957	-0.596	3' UTR
PHYSODRAFT_284882	60s ribosomal protein L18	0	1.99526e-38	-0.202	3' UTR
PHYSODRAFT_487955	Gamma-tubulin complex, DGRIP91/SPC98 component	2e-48	0.0323594	-0.216	Exon (PHYSODRAFT_487955-t26_1/PHYSODRAFT_487955, exon 15 of 17)
PHYSODRAFT_541826	NAD-specific glutamate dehydrogenase, putative	3.2e-17	0.00489779	0.631	Exon (PHYSODRAFT_483958-t26_1/PHYSODRAFT_483958, exon 6 of 6)
PHYSODRAFT_483958	nucleoside diphosphate kinase, putative	1.6e-39	5.62341e-07	-0.701	Exon (PHYSODRAFT_483958-t26_1/PHYSODRAFT_483958, exon 1 of 6)
PHYSODRAFT_349884	Alpha-SNAP protein	5e-06	0.040738	0.5	Exon (PHYSODRAFT_349884-t26_1/PHYSODRAFT_349884, exon 4 of 4)
PHYSODRAFT_311338	Molecular chaperone of the GrpE family	2.8e-10	7.4131e-05	0.476	Exon (PHYSODRAFT_311338-t26_1/PHYSODRAFT_311338, exon 1 of 1)
PHYSODRAFT_311338	Molecular chaperone of the GrpE family	6.5e-07	0.00660693	0.432	Exon (PHYSODRAFT_478083-t26_1/PHYSODRAFT_478083, exon 5 of 6)
PHYSODRAFT_284903	Hrc protein	6.3e-05	0.0436516	-0.801	5' UTR
PHYSODRAFT_541865	NA	1e-113	0.0281838	0.0787	Exon (PHYSODRAFT_541865-t26_1/PHYSODRAFT_541865, exon 1 of 1)
PHYSODRAFT_480413	NA	0.00011	0.0204174	0.342	Exon (PHYSODRAFT_480413-t26_1/PHYSODRAFT_480413, exon 1 of 1)
PHYSODRAFT_311351	myotubularin-like protein	3.1e-05	0.0144544	0.404	Exon (PHYSODRAFT_311351-t26_1/PHYSODRAFT_311351, exon 2 of 2)
PHYSODRAFT_539491	Predicted phospholipase	2e-42	1.25893e-11	-0.731	Exon (PHYSODRAFT_486943-t26_1/PHYSODRAFT_486943, exon 3 of 4)
PHYSODRAFT_296512	NA	0	0.00416869	0.0512	3' UTR
PHYSODRAFT_480010	Molecular chaperones HSP70/HSC70, HSP70 superfamily	8.5e-09	0.0162181	2.4	Exon (PHYSODRAFT_480010-t26_1/PHYSODRAFT_480010, exon 1 of 1)
PHYSODRAFT_482423	Exocyst complex, subunit SEC15	1e-26	0.0389045	-0.327	Exon (PHYSODRAFT_482423-t26_1/PHYSODRAFT_482423, exon 14 of 15)
PHYSODRAFT_539550	FAD-dependent oxidoreductase	2.5e-06	0.0123027	0.512	5' UTR
PHYSODRAFT_554620	Spermine/spermidine synthase	1e-17	7.58578e-05	0.477	Exon (PHYSODRAFT_554620-t26_1/PHYSODRAFT_554620, exon 2 of 3)
PHYSODRAFT_478644	Programmed cell death protein 6	2.5e-14	0.0275423	0.488	3' UTR
PHYSODRAFT_260141	Permease of the major facilitator superfamily	5e-78	0.00190546	0.188	Exon (PHYSODRAFT_260141-t26_1/PHYSODRAFT_260141, exon 1 of 1)
PHYSODRAFT_554654	26S proteasome regulatory complex, subunit RPN9/PSMD13	1.6e-55	0.000269153	0.183	3' UTR
PHYSODRAFT_554654	26S proteasome regulatory complex, subunit RPN9/PSMD13	3.3e-10	0.00288403	0.242	Exon (PHYSODRAFT_554654-t26_1/PHYSODRAFT_554654, exon 3 of 4)
PHYSODRAFT_296580	NA	4e-08	3.98107e-16	1.2	Exon (PHYSODRAFT_296580-t26_1/PHYSODRAFT_296580, exon 2 of 3)
PHYSODRAFT_311464	HAT (Half-A-TPR) repeat-containing protein	4.6e-06	0.00457088	0.401	Exon (PHYSODRAFT_480802-t26_1/PHYSODRAFT_480802, exon 5 of 6)
PHYSODRAFT_554692	RNA polymerase II transcription factor complex subunit	5e-27	0.000707946	0.395	Exon (PHYSODRAFT_554692-t26_1/PHYSODRAFT_554692, exon 1 of 3)
PHYSODRAFT_554692	RNA polymerase II transcription factor complex subunit	0.0017	0.0234423	0.388	Exon (PHYSODRAFT_554692-t26_1/PHYSODRAFT_554692, exon 1 of 3)
PHYSODRAFT_483507	protein kinase, putative	1.5e-08	0.000776247	1.15	Exon (PHYSODRAFT_483507-t26_1/PHYSODRAFT_483507, exon 2 of 2)
PHYSODRAFT_481164	Kinesin-like protein	0.00019	0.00891251	0.676	Exon (PHYSODRAFT_481164-t26_1/PHYSODRAFT_481164, exon 3 of 3)
PHYSODRAFT_349963	Smad anchor for receptor activation	6.3e-13	0.00281838	0.352	Exon (PHYSODRAFT_349963-t26_1/PHYSODRAFT_349963, exon 1 of 1)
PHYSODRAFT_284947	Mitochondrial Protein Translocase (MPT) Family	6.3e-15	1.02329e-06	0.387	3' UTR
PHYSODRAFT_460986	TPR Domain containing protein	6.3e-28	0.0125893	0.263	Exon (PHYSODRAFT_460986-t26_1/PHYSODRAFT_460986, exon 3 of 3)
PHYSODRAFT_325739	WD40-repeat-containing subunit of the 18S rRNA processing complex	1e-12	0.00912011	-0.687	Exon (PHYSODRAFT_325739-t26_1/PHYSODRAFT_325739, exon 2 of 3)
PHYSODRAFT_311534	tetratricopeptide repeat protein	8.3e-09	0.00186209	0.603	Exon (PHYSODRAFT_311534-t26_1/PHYSODRAFT_311534, exon 1 of 5)
PHYSODRAFT_487168	RNA polymerase III (C) subunit	7.2e-08	0.00177828	0.865	Exon (PHYSODRAFT_487168-t26_1/PHYSODRAFT_487168, exon 2 of 2)
PHYSODRAFT_480235	NA	1.3e-13	5.88844e-05	0.667	Exon (PHYSODRAFT_480235-t26_1/PHYSODRAFT_480235, exon 1 of 1)
PHYSODRAFT_539739	Aminopeptidase I zinc metalloprotease (M18)	2.5e-46	0.040738	-0.198	3' UTR
PHYSODRAFT_539739	Aminopeptidase I zinc metalloprotease (M18)	1e-252	0.00154882	0.116	3' UTR
PHYSODRAFT_296704	NA	6.3e-76	1.58489e-05	-3.01	Exon (PHYSODRAFT_296704-t26_1/PHYSODRAFT_296704, exon 1 of 2)
PHYSODRAFT_482244	Glycoside hydrolase family 30 protein beta-glucosidase/xylosidase	2.8e-05	0.0162181	-1.46	Exon (PHYSODRAFT_344784-t26_1/PHYSODRAFT_344784, exon 11 of 11)
PHYSODRAFT_539794	FKBP-type peptidyl-prolyl cis-trans isomerase, putative	4e-83	0.0114815	0.183	3' UTR
PHYSODRAFT_354005	Translation initiation factor 1A (eIF-1A)	1e-275	4.7863e-09	0.175	3' UTR
PHYSODRAFT_554852	Ras suppressor protein (contains leucine-rich repeats)	1.4e-06	0.0251189	-0.95	Exon (PHYSODRAFT_554852-t26_1/PHYSODRAFT_554852, exon 7 of 8)
PHYSODRAFT_554855	Nuclear AAA ATPase (VCP subfamily)	2.5e-16	0.0107152	-0.376	3' UTR
PHYSODRAFT_554855	Nuclear AAA ATPase (VCP subfamily)	2.8e-08	0.040738	0.269	Exon (PHYSODRAFT_554855-t26_1/PHYSODRAFT_554855, exon 1 of 1)
PHYSODRAFT_554865	chitobiosyldiphosphodolichol beta-mannosyltransferase, putative	5e-18	0.0114815	0.275	Exon (PHYSODRAFT_478295-t26_1/PHYSODRAFT_478295, exon 2 of 2)
PHYSODRAFT_539827	long-chain-fatty-acid-CoA ligase, putative	2.2e-07	0.00223872	0.483	3' UTR
PHYSODRAFT_256907	Diacylglycerol O-acyltransferase	7.9e-53	0.0112202	-0.174	Exon (PHYSODRAFT_486821-t26_1/PHYSODRAFT_486821, exon 3 of 5)
PHYSODRAFT_480690	cellulose-binding beta-glucosidase	2e-06	0.0338844	-0.41	Exon (PHYSODRAFT_480690-t26_1/PHYSODRAFT_480690, exon 1 of 1)
PHYSODRAFT_284998	TBP-binding protein, activator of basal transcription (contains rrm motif)	7.1e-05	0.001	1.12	Exon (PHYSODRAFT_284998-t26_1/PHYSODRAFT_284998, exon 1 of 1)
PHYSODRAFT_350023	GTPase Rab21, small G protein superfamily	0	3.98107e-17	-0.422	3' UTR
PHYSODRAFT_285001	NA	1.3e-56	0.00588844	0.421	5' UTR
PHYSODRAFT_326004	Nuclear pore complex, Nup98 component (sc Nup145/Nup100/Nup116)	3.3e-09	0.000891251	0.618	Exon (PHYSODRAFT_326004-t26_1/PHYSODRAFT_326004, exon 1 of 1)
PHYSODRAFT_485542	Crinkler (CRN) family protein	3e-06	0.000501187	-0.849	Exon (PHYSODRAFT_326018-t26_1/PHYSODRAFT_326018, exon 1 of 1)
PHYSODRAFT_285010	NA	4e-21	0.00363078	0.296	Exon (PHYSODRAFT_285010-t26_1/PHYSODRAFT_285010, exon 1 of 1)
PHYSODRAFT_344843	NA	3.2e-15	0.0263027	0.3	Exon (PHYSODRAFT_344843-t26_1/PHYSODRAFT_344843, exon 1 of 2)
PHYSODRAFT_256952	protein phosphatase 2C, putative	0.00017	0.0223872	1.46	3' UTR
PHYSODRAFT_256952	protein phosphatase 2C, putative	4.7e-09	0.0018197	-0.486	3' UTR
PHYSODRAFT_285011	HSF-type DNA-binding protein	1e-114	0.0281838	-0.143	5' UTR
PHYSODRAFT_311686	NA	0	1.58489e-18	-0.113	3' UTR
PHYSODRAFT_257007	PREDICTED: restin isoform 2	2e-13	0.00363078	0.399	Exon (PHYSODRAFT_257007-t26_1/PHYSODRAFT_257007, exon 2 of 2)
PHYSODRAFT_404935	RhoGAP domain-containing protein	3.2e-32	0.00363078	-0.443	3' UTR
PHYSODRAFT_354036	TKL protein kinase	1e-34	0.0380189	-0.257	5' UTR
PHYSODRAFT_354038	elicitin	5e-11	0.0114815	-0.338	3' UTR
PHYSODRAFT_285034	succinate dehydrogenase	1e-144	3.71535e-05	-0.169	3' UTR
PHYSODRAFT_555044	bzip transcription factor	4e-62	0.00912011	-0.409	3' UTR
PHYSODRAFT_296915	SDA1 domain-containing protein	1.3e-17	0.0389045	0.378	Exon (PHYSODRAFT_296915-t26_1/PHYSODRAFT_296915, exon 1 of 1)
PHYSODRAFT_413992	NA	1.6e-12	0.0162181	1.09	Exon (PHYSODRAFT_413992-t26_1/PHYSODRAFT_413992, exon 1 of 1)
PHYSODRAFT_465795	NA	4e-50	0.00144544	0.167	Exon (PHYSODRAFT_248110-t26_1/PHYSODRAFT_248110, exon 1 of 1)
PHYSODRAFT_248110	Low-density lipoprotein receptors containing Ca2+-binding EGF-like domains	4e-12	0.0457088	0.212	Exon (PHYSODRAFT_248110-t26_1/PHYSODRAFT_248110, exon 1 of 1)
PHYSODRAFT_285045	peptidyl-prolyl cis-trans isomerase	1e-105	7.94328e-33	-0.335	3' UTR
PHYSODRAFT_478731	carboxylesterase	1.1e-05	0.000794328	0.548	Exon (PHYSODRAFT_478731-t26_1/PHYSODRAFT_478731, exon 1 of 1)
PHYSODRAFT_481264	NA	1e-10	0.00912011	0.29	Exon (PHYSODRAFT_481264-t26_1/PHYSODRAFT_481264, exon 1 of 1)
PHYSODRAFT_350091	Integrase catalytic core protein	7.9e-06	0.000524807	-1.19	Exon (PHYSODRAFT_350091-t26_1/PHYSODRAFT_350091, exon 1 of 2)
PHYSODRAFT_326255	Phosphoadenosine phosphosulfate reductase	2.5e-12	0.0338844	-0.352	Exon (PHYSODRAFT_326255-t26_1/PHYSODRAFT_326255, exon 1 of 1)
PHYSODRAFT_555144	retinol dehydrogenase, putative	7.9e-51	0.0457088	0.108	3' UTR
PHYSODRAFT_482702	Zinc (Zn2)-Iron (Fe2) Permease (ZIP) Family	6.3e-13	7.24436e-06	-0.605	Exon (PHYSODRAFT_482702-t26_1/PHYSODRAFT_482702, exon 1 of 2)
PHYSODRAFT_285062	NUDIX domain containing protein	7.9e-53	1.90546e-06	0.345	3' UTR
PHYSODRAFT_484849	Uncharacterized conserved protein	0	1.1749e-06	-0.124	3' UTR
PHYSODRAFT_482653	Uncharacterized conserved protein	0.0013	0.0346737	0.646	Exon (PHYSODRAFT_482653-t26_1/PHYSODRAFT_482653, exon 4 of 5)
PHYSODRAFT_406426	DnaJ-like protein 3	1.2e-05	1.94984e-05	-1.22	Exon (PHYSODRAFT_406426-t26_1/PHYSODRAFT_406426, exon 1 of 1)
PHYSODRAFT_250501	pectate lyase	0.00043	0.00114815	0.776	Exon (PHYSODRAFT_250501-t26_1/PHYSODRAFT_250501, exon 1 of 1)
PHYSODRAFT_385380	NA	8.3e-09	0.0165959	-0.704	Exon (PHYSODRAFT_385380-t26_1/PHYSODRAFT_385380, exon 1 of 1)
PHYSODRAFT_297076	Histone deacetylase complex, SIN3 component	2.6e-09	0.0363078	0.403	Exon (PHYSODRAFT_297076-t26_1/PHYSODRAFT_297076, exon 1 of 1)
PHYSODRAFT_344948	Gpr7 transmembrane protein	7.9e-23	0.000707946	0.274	3' UTR
PHYSODRAFT_285079	40S ribosomal protein S24	0	5.01187e-13	-0.0879	3' UTR
PHYSODRAFT_555261	eIF2-interacting protein ABC50 (ABC superfamily)	0	1e-190	-1.72	Exon (PHYSODRAFT_555261-t26_1/PHYSODRAFT_555261, exon 1 of 3)
PHYSODRAFT_487209	regulator of chromosome condensation (RCC1), putative	3.2e-38	0.0144544	0.318	Exon (PHYSODRAFT_555263-t26_1/PHYSODRAFT_555263, exon 2 of 2)
PHYSODRAFT_555263	AGC/AKT protein kinase	9.5e-10	0.0371535	0.447	Exon (PHYSODRAFT_555263-t26_1/PHYSODRAFT_555263, exon 1 of 2)
PHYSODRAFT_480294	NA	2.8e-05	0.00776247	-0.726	Exon (PHYSODRAFT_485995-t26_1/PHYSODRAFT_485995, exon 14 of 15)
PHYSODRAFT_354074	60s ribosomal protein L15/L27	1e-225	1e-104	-0.371	3' UTR
PHYSODRAFT_297137	VAMP-associated protein involved in inositol metabolism	2.5e-40	1.20226e-08	-1.98	Exon (PHYSODRAFT_297137-t26_1/PHYSODRAFT_297137, exon 1 of 1)
PHYSODRAFT_350142	NADH:ubiquinone oxidoreductase, NDUFV1/51kDa subunit	2e-15	0.00707946	0.485	Exon (PHYSODRAFT_486120-t26_1/PHYSODRAFT_486120, exon 1 of 1)
PHYSODRAFT_484843	ubiquitin-specific protease, putative	0.00012	0.0234423	0.528	Exon (PHYSODRAFT_484843-t26_1/PHYSODRAFT_484843, exon 3 of 5)
PHYSODRAFT_359490	protein phosphatase 2C, putative	1.2e-08	0.0363078	-0.492	3' UTR
PHYSODRAFT_359490	protein phosphatase 2C, putative	2.6e-08	0.0398107	0.804	Exon (PHYSODRAFT_359490-t26_1/PHYSODRAFT_359490, exon 2 of 2)
PHYSODRAFT_359492	Predicted E3 ubiquitin ligase	0.00023	0.0040738	1.14	Exon (PHYSODRAFT_359492-t26_1/PHYSODRAFT_359492, exon 1 of 4)
PHYSODRAFT_555347	putative dolichyl-phosphate beta-glucosyltransferase	1.6e-11	0.00562341	-0.849	5' UTR
PHYSODRAFT_479275	NA	1.3e-09	0.00691831	0.545	3' UTR
PHYSODRAFT_479275	NA	0.0002	9.77237e-06	2.11	Exon (PHYSODRAFT_354082-t26_1/PHYSODRAFT_354082, exon 1 of 1)
PHYSODRAFT_485106	Phosphatidylinositol transfer protein SEC14 and related proteins	2.3e-06	8.31764e-05	0.912	Exon (PHYSODRAFT_485106-t26_1/PHYSODRAFT_485106, exon 1 of 3)
PHYSODRAFT_481677	trimethylguanosine synthase	7.9e-14	2.95121e-10	-1.48	Exon (PHYSODRAFT_481677-t26_1/PHYSODRAFT_481677, exon 2 of 5)
PHYSODRAFT_312032	WD40 repeat-containing protein	1e-116	2.45471e-06	-0.548	Exon (PHYSODRAFT_326673-t26_1/PHYSODRAFT_326673, exon 2 of 5)
PHYSODRAFT_326673	Chitinase	1.1e-05	6.91831e-05	0.629	Exon (PHYSODRAFT_326673-t26_1/PHYSODRAFT_326673, exon 2 of 5)
PHYSODRAFT_484736	NA	1.3e-07	0.0169824	0.821	Exon (PHYSODRAFT_484736-t26_1/PHYSODRAFT_484736, exon 2 of 2)
PHYSODRAFT_480606	Deoxycytidylate deaminase	8.9e-06	0.0398107	-0.633	Exon (PHYSODRAFT_480606-t26_1/PHYSODRAFT_480606, exon 1 of 8)
PHYSODRAFT_486256	metalloprotease family M20D, putative	9.8e-06	0.0354813	-0.52	Exon (PHYSODRAFT_486256-t26_1/PHYSODRAFT_486256, exon 2 of 4)
PHYSODRAFT_326695	NA	4.1e-08	0.0234423	0.531	Exon (PHYSODRAFT_326695-t26_1/PHYSODRAFT_326695, exon 1 of 2)
PHYSODRAFT_345009	hypothetical cleavage induced protein	6.3e-16	0.0331131	0.325	Exon (PHYSODRAFT_345009-t26_1/PHYSODRAFT_345009, exon 3 of 8)
PHYSODRAFT_312065	RE12077p	5e-13	7.94328e-06	1.19	Exon (PHYSODRAFT_312065-t26_1/PHYSODRAFT_312065, exon 1 of 1)
PHYSODRAFT_478912	thioredoxin domain-containing protein 17	7.9e-22	0.000562341	0.524	Exon (PHYSODRAFT_478912-t26_1/PHYSODRAFT_478912, exon 1 of 1)
PHYSODRAFT_486197	phosphatidylinositol-4-phosphate 5 kinase-like protein	5e-71	0.00512861	0.139	3' UTR
PHYSODRAFT_354095	ADP-ribosylation factor GTPase-activating protein, putative	4e-54	0.000812831	-0.183	5' UTR
PHYSODRAFT_487148	NA	1.1e-10	0.0199526	0.256	Exon (PHYSODRAFT_487148-t26_1/PHYSODRAFT_487148, exon 1 of 11)
PHYSODRAFT_479886	putative sulfotransferase	2e-19	0.0316228	0.249	Exon (PHYSODRAFT_479886-t26_1/PHYSODRAFT_479886, exon 2 of 2)
PHYSODRAFT_439771	Transmembrane protein	2e-14	0.01	-0.626	3' UTR
PHYSODRAFT_297360	Splicing factor 3b, subunit 2	1.3e-14	0.00416869	0.302	Exon (PHYSODRAFT_297360-t26_1/PHYSODRAFT_297360, exon 2 of 5)
PHYSODRAFT_482876	Aspartyl/glutamyl-tRNA(Asn/Gln) amidotransferase, B subunit	1e-52	0.000870964	0.506	Exon (PHYSODRAFT_482876-t26_1/PHYSODRAFT_482876, exon 4 of 5)
PHYSODRAFT_482876	Aspartyl/glutamyl-tRNA(Asn/Gln) amidotransferase, B subunit	2.5e-20	3.16228e-13	0.642	Exon (PHYSODRAFT_482876-t26_1/PHYSODRAFT_482876, exon 3 of 5)
PHYSODRAFT_345045	short-chain dehydrogenase/reductase SDR	5e-21	0.00891251	-0.413	3' UTR
PHYSODRAFT_478121	Major Facilitator Superfamily (MFS)	6.2e-10	0.0125893	-0.426	Exon (PHYSODRAFT_478121-t26_1/PHYSODRAFT_478121, exon 1 of 1)
PHYSODRAFT_326883	Major Facilitator Superfamily (MFS)	1e-38	0.00724436	-0.213	Exon (PHYSODRAFT_486768-t26_1/PHYSODRAFT_486768, exon 1 of 1)
PHYSODRAFT_354102	NADH-ubiquinone oxidoreductase complex 1/LYR family protein	2.2e-09	0.00134896	0.294	3' UTR
PHYSODRAFT_555553	Serine carboxypeptidases (lysosomal cathepsin A)	7.9e-47	0.0239883	-0.137	Exon (PHYSODRAFT_555553-t26_1/PHYSODRAFT_555553, exon 1 of 1)
PHYSODRAFT_297429	Proteoglycan-4	7.9e-55	0.0190546	0.0608	Exon (PHYSODRAFT_297429-t26_1/PHYSODRAFT_297429, exon 1 of 1)
PHYSODRAFT_359567	Predicted metal-dependent hydrolase of the TIM-barrel fold	8.7e-05	0.001	1.04	Exon (PHYSODRAFT_359567-t26_1/PHYSODRAFT_359567, exon 1 of 1)
PHYSODRAFT_285140	TKL protein kinase	2e-18	0.0218776	0.463	3' UTR
PHYSODRAFT_481772	UDP-glucose:glycoprotein glucosyltransferase	0.00015	1.90546e-05	-1.5	Exon (PHYSODRAFT_481772-t26_1/PHYSODRAFT_481772, exon 2 of 4)
PHYSODRAFT_481772	UDP-glucose:glycoprotein glucosyltransferase	0.001	7.07946e-06	1.24	Exon (PHYSODRAFT_481772-t26_1/PHYSODRAFT_481772, exon 2 of 4)
PHYSODRAFT_487446	NA	8.3e-07	0.000263027	0.575	Exon (PHYSODRAFT_487446-t26_1/PHYSODRAFT_487446, exon 3 of 6)
PHYSODRAFT_555588	CAMK/CAMK1 protein kinase, variant 1	1.3e-11	0.0177828	0.324	Exon (PHYSODRAFT_555588-t26_1/PHYSODRAFT_555588, exon 8 of 8)
PHYSODRAFT_345071	Anaphase-promoting complex (APC), subunit 11	2.7e-06	0.0114815	0.387	Exon (PHYSODRAFT_345071-t26_1/PHYSODRAFT_345071, exon 2 of 2)
PHYSODRAFT_481190	Filamentous baseplate protein Ligatin, contains PUA domain	2.3e-06	0.0446684	0.388	Exon (PHYSODRAFT_481190-t26_1/PHYSODRAFT_481190, exon 2 of 3)
PHYSODRAFT_479939	PREDICTED: laminin subunit alpha-5-like	2.5e-11	0.0134896	0.316	Exon (PHYSODRAFT_479939-t26_1/PHYSODRAFT_479939, exon 1 of 1)
PHYSODRAFT_479808	NA	2.8e-07	0.00104713	0.584	Exon (PHYSODRAFT_479808-t26_1/PHYSODRAFT_479808, exon 3 of 3)
PHYSODRAFT_486604	MDM2	0.0025	0.0147911	0.72	Exon (PHYSODRAFT_486604-t26_1/PHYSODRAFT_486604, exon 2 of 6)
PHYSODRAFT_486604	MDM2	2e-11	1.62181e-05	-0.679	Exon (PHYSODRAFT_486604-t26_1/PHYSODRAFT_486604, exon 1 of 6)
PHYSODRAFT_285157	threonine ammonia-lyase	6.8e-10	0.00645654	-0.362	3' UTR
PHYSODRAFT_285157	threonine ammonia-lyase	1.4e-07	0.000162181	0.955	5' UTR
PHYSODRAFT_354120	phosphatidylinositol 3 and 4-kinase-like protein	1e-12	0.00269153	0.301	Exon (PHYSODRAFT_354120-t26_1/PHYSODRAFT_354120, exon 1 of 3)
PHYSODRAFT_555653	putative 5 alpha steroid reductase	1.6e-09	0.018197	0.56	Exon (PHYSODRAFT_555653-t26_1/PHYSODRAFT_555653, exon 1 of 1)
PHYSODRAFT_483414	Serine/threonine protein Kinase	6.9e-07	0.000131826	0.537	Exon (PHYSODRAFT_483414-t26_1/PHYSODRAFT_483414, exon 1 of 1)
PHYSODRAFT_285167	ribosomal protein L29	1e-125	0.00251189	-0.0828	3' UTR
PHYSODRAFT_285167	ribosomal protein L29	4e-18	1.58489e-21	0.205	5' UTR
PHYSODRAFT_483048	histone acetyltransferase, putative	0.00025	0.00234423	0.611	Exon (PHYSODRAFT_483048-t26_1/PHYSODRAFT_483048, exon 1 of 1)
PHYSODRAFT_484923	NA	6e-05	7.94328e-05	1.02	Exon (PHYSODRAFT_478619-t26_1/PHYSODRAFT_478619, exon 3 of 3)
PHYSODRAFT_327102	Superfamily II DNA/RNA helicase, SNF2 family	6.8e-06	0.00467735	-0.654	Exon (PHYSODRAFT_555666-t26_1/PHYSODRAFT_555666, exon 4 of 4)
PHYSODRAFT_327114	transmembrane protein, putative	1.1e-05	0.00323594	-1.12	Exon (PHYSODRAFT_327115-t26_1/PHYSODRAFT_327115, exon 2 of 2)
PHYSODRAFT_486876	regulator of chromosome condensation (RCC1)-like protein	3.2e-32	0.00870964	-0.556	Exon (PHYSODRAFT_312312-t26_1/PHYSODRAFT_312312, exon 2 of 2)
PHYSODRAFT_285180	Glycinamide ribonucleotide synthetase (GARS)/Aminoimidazole ribonucleotide synthetase (AIRS)	6.3e-15	0.0223872	-0.358	3' UTR
PHYSODRAFT_555853	A88860 protein ZC518.3	2.4e-09	0.001	0.587	Exon (PHYSODRAFT_555853-t26_1/PHYSODRAFT_555853, exon 5 of 5)
PHYSODRAFT_327220	NA	1e-176	5.01187e-13	-0.224	3' UTR
PHYSODRAFT_327220	NA	7.1e-06	4.46684e-05	0.21	Exon (PHYSODRAFT_354140-t26_1/PHYSODRAFT_354140, exon 2 of 2)
PHYSODRAFT_487506	putative vesicle coat complex COPII subunit SEC24/subunit SFB2	1.1e-10	0.000776247	0.622	Exon (PHYSODRAFT_487506-t26_1/PHYSODRAFT_487506, exon 1 of 10)
PHYSODRAFT_327261	Fe2+/Zn2+ regulated transporter	1.7e-09	0.000537032	0.563	Exon (PHYSODRAFT_327261-t26_1/PHYSODRAFT_327261, exon 1 of 1)
PHYSODRAFT_540882	exonuclease 1, putative	0.00069	0.0239883	1.22	Exon (PHYSODRAFT_540882-t26_1/PHYSODRAFT_540882, exon 3 of 8)
PHYSODRAFT_359646	methionine aminopeptidase, merops subfamily M24	1.1e-07	0.0141254	0.251	Exon (PHYSODRAFT_359646-t26_1/PHYSODRAFT_359646, exon 1 of 1)
PHYSODRAFT_540892	transaldolase	6.6e-06	0.00645654	0.223	Exon (PHYSODRAFT_540892-t26_1/PHYSODRAFT_540892, exon 1 of 2)
PHYSODRAFT_555949	Sugar transporter/spinster transmembrane protein	1.3e-35	0.00645654	-0.322	3' UTR
PHYSODRAFT_478922	ADP-ribosylation/Crystallin J1	1.6e-05	0.040738	0.693	Exon (PHYSODRAFT_478922-t26_1/PHYSODRAFT_478922, exon 2 of 2)
PHYSODRAFT_478922	ADP-ribosylation/Crystallin J1	2.2e-08	0.0331131	0.36	Exon (PHYSODRAFT_297683-t26_1/PHYSODRAFT_297683, exon 4 of 4)
PHYSODRAFT_555969	Gamma-glutamyl phosphate reductase	4e-17	0.000269153	0.354	Exon (PHYSODRAFT_555969-t26_1/PHYSODRAFT_555969, exon 1 of 1)
PHYSODRAFT_345165	PREDICTED: annexin A3-like	1.3e-23	0.0467735	0.231	3' UTR
PHYSODRAFT_359660	Annexin (Annexin) Family	0	6.60693e-05	0.0641	3' UTR
PHYSODRAFT_327328	NA	3.2e-13	0.00269153	0.277	Exon (PHYSODRAFT_327328-t26_1/PHYSODRAFT_327328, exon 1 of 3)
PHYSODRAFT_312462	CBRLEA1 like protein	0.0019	0.0295121	-0.954	Exon (PHYSODRAFT_312462-t26_1/PHYSODRAFT_312462, exon 3 of 3)
PHYSODRAFT_354158	20S proteasome, regulatory subunit alpha type PSMA5/PUP2	1e-158	0.0446684	0.108	3' UTR
PHYSODRAFT_354158	20S proteasome, regulatory subunit alpha type PSMA5/PUP2	5e-55	7.94328e-13	0.393	5' UTR
PHYSODRAFT_484593	Alpha-mannosidase 2C1	2.5e-14	0.000812831	0.684	Exon (PHYSODRAFT_484593-t26_1/PHYSODRAFT_484593, exon 1 of 2)
PHYSODRAFT_345188	Predicted serine protease	5e-18	0.000457088	0.274	3' UTR
PHYSODRAFT_494659	TKL protein kinase	0.00089	0.0151356	-1.09	3' UTR
PHYSODRAFT_345196	Uncharacterized conserved protein	1.3e-26	1.58489e-11	-0.764	Exon (PHYSODRAFT_345196-t26_1/PHYSODRAFT_345196, exon 1 of 4)
PHYSODRAFT_541926	adhesin-like protein	4.7e-07	8.31764e-06	0.514	Exon (PHYSODRAFT_541926-t26_1/PHYSODRAFT_541926, exon 3 of 9)
PHYSODRAFT_312497	Serine/threonine protein kinase Chk2 and related proteins	0.0013	0.000194984	1.08	Exon (PHYSODRAFT_541926-t26_1/PHYSODRAFT_541926, exon 6 of 9)
PHYSODRAFT_312497	Serine/threonine protein kinase Chk2 and related proteins	2.5e-30	0.0263027	-0.248	3' UTR
PHYSODRAFT_285241	Crinkler (CRN) family protein	2.2e-05	0.0199526	0.369	3' UTR
PHYSODRAFT_285243	Macrophage migration inhibitory factor	1.6e-36	0.0194984	0.206	3' UTR
PHYSODRAFT_446796	Crinkler (CRN) family protein	0.00037	0.0363078	0.859	Exon (PHYSODRAFT_446796-t26_1/PHYSODRAFT_446796, exon 1 of 1)
PHYSODRAFT_488611	pre-mRNA-splicing helicase BRR2, putative	1.3e-24	0.000354813	0.574	Exon (PHYSODRAFT_488611-t26_1/PHYSODRAFT_488611, exon 1 of 1)
PHYSODRAFT_557026	Ubulin-tyrosine ligase-like protein	1e-10	0.0346737	0.21	Exon (PHYSODRAFT_488611-t26_1/PHYSODRAFT_488611, exon 1 of 1)
PHYSODRAFT_557028	Ubiquitin carboxyl-terminal hydrolase	2e-07	1.41254e-05	0.528	Exon (PHYSODRAFT_557028-t26_1/PHYSODRAFT_557028, exon 1 of 1)
PHYSODRAFT_557028	Ubiquitin carboxyl-terminal hydrolase	1e-20	0.00346737	0.608	Exon (PHYSODRAFT_557028-t26_1/PHYSODRAFT_557028, exon 1 of 1)
PHYSODRAFT_490527	polycomb group RING finger protein 2	2.6e-07	0.000512861	0.847	Exon (PHYSODRAFT_490527-t26_1/PHYSODRAFT_490527, exon 4 of 6)
PHYSODRAFT_285249	Uncharacterized conserved protein	7.9e-20	0.018197	-0.462	Exon (PHYSODRAFT_285249-t26_1/PHYSODRAFT_285249, exon 1 of 2)
PHYSODRAFT_327533	gram positive anchor	1e-14	0.000977237	-0.766	Exon (PHYSODRAFT_327533-t26_1/PHYSODRAFT_327533, exon 2 of 3)
PHYSODRAFT_491096	RMD5 family protein	1.8e-05	0.00380189	0.404	Exon (PHYSODRAFT_491096-t26_1/PHYSODRAFT_491096, exon 1 of 8)
PHYSODRAFT_247030	NA	6.3e-35	0.00331131	-0.27	Exon (PHYSODRAFT_247030-t26_1/PHYSODRAFT_247030, exon 1 of 1)
PHYSODRAFT_557078	Predicted acyl-CoA dehydrogenase	0.00042	0.020893	-0.663	Exon (PHYSODRAFT_557078-t26_1/PHYSODRAFT_557078, exon 1 of 1)
PHYSODRAFT_489431	cellulase-3, endo-1,4-beta-glucanase	4e-29	0.020893	0.184	Exon (PHYSODRAFT_489431-t26_1/PHYSODRAFT_489431, exon 3 of 3)
PHYSODRAFT_493381	Hsp70-like protein	0.00017	0.00194984	0.625	Exon (PHYSODRAFT_493381-t26_1/PHYSODRAFT_493381, exon 2 of 4)
PHYSODRAFT_345248	catechol O-methyltransferase, putative	5e-16	0.0398107	0.493	5' UTR
PHYSODRAFT_490211	putative cleavage and polyadenylation specificity factor CPSF	1.3e-21	0.00239883	0.451	Exon (PHYSODRAFT_490211-t26_1/PHYSODRAFT_490211, exon 3 of 3)
PHYSODRAFT_558145	vacuolar protein-sorting protein bro1	9.1e-07	2.29087e-05	0.818	Exon (PHYSODRAFT_558145-t26_1/PHYSODRAFT_558145, exon 1 of 1)
PHYSODRAFT_543033	F-actin-capping protein subunit alpha, putative	4e-45	0.0114815	-0.225	3' UTR
PHYSODRAFT_543033	F-actin-capping protein subunit alpha, putative	5e-14	0.0144544	0.244	Exon (PHYSODRAFT_543033-t26_1/PHYSODRAFT_543033, exon 1 of 4)
PHYSODRAFT_496155	Dimeric dihydrodiol dehydrogenase	1.7e-08	4.0738e-05	-1.29	Exon (PHYSODRAFT_496155-t26_1/PHYSODRAFT_496155, exon 2 of 5)
PHYSODRAFT_285280	Predicted thioesterase	1e-148	1.99526e-13	-0.418	3' UTR
PHYSODRAFT_543227	putative pre-mRNA splicing factor	7.8e-10	3.63078e-05	0.592	Exon (PHYSODRAFT_543227-t26_1/PHYSODRAFT_543227, exon 1 of 1)
PHYSODRAFT_312679	Cysteine-rich protein	1e-290	0.0281838	-0.0663	3' UTR
PHYSODRAFT_253449	E3 ubiquitin-protein ligase Smurf1	1.6e-12	0.0186209	0.584	Exon (PHYSODRAFT_253449-t26_1/PHYSODRAFT_253449, exon 1 of 1)
PHYSODRAFT_558342	NA	1e-10	0.00891251	0.773	3' UTR
PHYSODRAFT_491698	regulator of chromosome condensation (RCC1), putative	2.5e-27	9.12011e-06	-0.453	3' UTR
PHYSODRAFT_327851	p70	8.5e-09	1.8197e-05	-1.59	Exon (PHYSODRAFT_327851-t26_1/PHYSODRAFT_327851, exon 1 of 1)
PHYSODRAFT_327857	zinc-dependent alcohol dehydrogenase	1e-245	2.69153e-09	-0.188	3' UTR
PHYSODRAFT_354222	DNA-dependent RNA polymerase, putative	0.00029	0.0190546	-0.577	3' UTR
PHYSODRAFT_354226	AF463454_1 acyl-CoA oxidase type 2	0	4.0738e-06	-0.123	5' UTR
PHYSODRAFT_285320	NA	6.3e-50	0.00794328	-0.316	3' UTR
PHYSODRAFT_298151	CMGC/CDK/CDK8 protein kinase	2.9e-08	0.0295121	0.367	Exon (PHYSODRAFT_298151-t26_1/PHYSODRAFT_298151, exon 4 of 4)
PHYSODRAFT_327910	Gag protein	0.0021	0.047863	-0.912	Exon (PHYSODRAFT_558418-t26_1/PHYSODRAFT_558418, exon 4 of 4)
PHYSODRAFT_488983	NA	2.5e-35	9.33254e-08	-1.02	Exon (PHYSODRAFT_488983-t26_1/PHYSODRAFT_488983, exon 1 of 7)
PHYSODRAFT_383651	Myosin-like protein	1e-13	9.54993e-06	-0.955	Exon (PHYSODRAFT_383651-t26_1/PHYSODRAFT_383651, exon 1 of 1)
PHYSODRAFT_495242	Myosin-like protein	5.8e-08	0.0123027	0.397	Exon (PHYSODRAFT_495242-t26_1/PHYSODRAFT_495242, exon 1 of 2)
PHYSODRAFT_495242	Myosin-like protein	2.8e-06	5.24807e-06	1.04	Exon (PHYSODRAFT_495242-t26_1/PHYSODRAFT_495242, exon 1 of 2)
PHYSODRAFT_494280	NA	3.9e-07	0.0218776	0.228	3' UTR
PHYSODRAFT_254834	cold shock domain-containing protein E1	1.1e-06	1.47911e-10	0.717	Exon (PHYSODRAFT_254834-t26_1/PHYSODRAFT_254834, exon 2 of 2)
PHYSODRAFT_254834	cold shock domain-containing protein E1	6.9e-09	0.0011749	0.299	Exon (PHYSODRAFT_254834-t26_1/PHYSODRAFT_254834, exon 2 of 2)
PHYSODRAFT_254834	cold shock domain-containing protein E1	2.3e-05	0.00102329	0.341	Exon (PHYSODRAFT_254834-t26_1/PHYSODRAFT_254834, exon 2 of 2)
PHYSODRAFT_328014	crn2-like protein	4.9e-08	0.0251189	-0.946	Exon (PHYSODRAFT_496619-t26_1/PHYSODRAFT_496619, exon 7 of 7)
PHYSODRAFT_496117	Carbamoyl-phosphate synthase, large subunit	1.3e-17	0.00933254	-0.292	Exon (PHYSODRAFT_496117-t26_1/PHYSODRAFT_496117, exon 1 of 1)
PHYSODRAFT_496117	Carbamoyl-phosphate synthase, large subunit	6.3e-40	1.1749e-08	0.518	Exon (PHYSODRAFT_496117-t26_1/PHYSODRAFT_496117, exon 1 of 1)
PHYSODRAFT_496117	Carbamoyl-phosphate synthase, large subunit	1e-129	0.0194984	-0.204	Exon (PHYSODRAFT_496117-t26_1/PHYSODRAFT_496117, exon 1 of 1)
PHYSODRAFT_359817	GF16952	5e-12	0.00194984	-0.502	Exon (PHYSODRAFT_359817-t26_1/PHYSODRAFT_359817, exon 1 of 3)
PHYSODRAFT_359817	GF16952	1e-141	3.16228e-22	-0.462	Exon (PHYSODRAFT_359817-t26_1/PHYSODRAFT_359817, exon 1 of 3)
PHYSODRAFT_558487	RNA-directed RNA polymerase QDE-1 required for posttranscriptional gene silencing and RNA interference	7.9e-53	0.00891251	0.148	3' UTR
PHYSODRAFT_558489	NA	1e-12	3.98107e-05	-0.649	3' UTR
PHYSODRAFT_461174	Crinkler (CRN) family protein	1.9e-07	0.0457088	0.658	Exon (PHYSODRAFT_543462-t26_1/PHYSODRAFT_543462, exon 1 of 1)
PHYSODRAFT_489640	nucleolin, putative	1e-211	7.94328e-49	-1.23	Exon (PHYSODRAFT_489640-t26_1/PHYSODRAFT_489640, exon 1 of 1)
PHYSODRAFT_494205	lactation elevated protein 1	1.6e-14	0.0112202	0.581	Exon (PHYSODRAFT_494205-t26_1/PHYSODRAFT_494205, exon 2 of 2)
PHYSODRAFT_248743	Predicted FAD-dependent oxidoreductase	3.2e-24	0.0389045	0.26	Exon (PHYSODRAFT_248743-t26_1/PHYSODRAFT_248743, exon 4 of 5)
PHYSODRAFT_391839	TKL protein kinase	2.5e-12	0.0251189	-0.57	Exon (PHYSODRAFT_558544-t26_1/PHYSODRAFT_558544, exon 2 of 2)
PHYSODRAFT_558546	pepsin-like aspartic protease A1	5e-37	0.042658	-0.135	3' UTR
PHYSODRAFT_328161	Pc21g01180	2.5e-62	0.000616595	-0.313	3' UTR
PHYSODRAFT_493360	Poly(ADP-ribose) glycohydrolase	6.3e-12	0.00501187	0.453	Exon (PHYSODRAFT_493360-t26_1/PHYSODRAFT_493360, exon 1 of 1)
PHYSODRAFT_495059	Os02g0208600	1.6e-24	5.88844e-06	0.989	Exon (PHYSODRAFT_495059-t26_1/PHYSODRAFT_495059, exon 1 of 1)
PHYSODRAFT_543580	Serine/threonine protein kinase	2.5e-12	0.0295121	0.286	3' UTR
PHYSODRAFT_497344	Uncharacterized membrane protein NPD008/CGI-148	0.00013	0.025704	-0.35	Exon (PHYSODRAFT_491610-t26_1/PHYSODRAFT_491610, exon 5 of 5)
PHYSODRAFT_496342	Box H/ACA snoRNP component, involved in ribosomal RNA pseudouridinylation	2.5e-26	0.0190546	0.181	Exon (PHYSODRAFT_496342-t26_1/PHYSODRAFT_496342, exon 1 of 2)
PHYSODRAFT_489217	NA	1.6e-11	0.0112202	0.398	Exon (PHYSODRAFT_489217-t26_1/PHYSODRAFT_489217, exon 1 of 1)
PHYSODRAFT_285384	uncharacterized protein LOC100500139	2.5e-39	1.44544e-05	-0.891	3' UTR
PHYSODRAFT_489768	M protein repeat protein	0	2.51189e-84	-1.09	Exon (PHYSODRAFT_489768-t26_1/PHYSODRAFT_489768, exon 1 of 2)
PHYSODRAFT_558697	Guanine nucleotide-binding protein	0.00011	0.00213796	1.16	Exon (PHYSODRAFT_558697-t26_1/PHYSODRAFT_558697, exon 1 of 2)
PHYSODRAFT_285389	enoyl-CoA hydratase	2.2e-08	0.00645654	-0.195	Exon (PHYSODRAFT_285389-t26_1/PHYSODRAFT_285389, exon 2 of 2)
PHYSODRAFT_285389	enoyl-CoA hydratase	4e-30	7.4131e-06	-0.314	3' UTR
PHYSODRAFT_312991	CAMK/CAMK1 protein kinase	6.8e-09	0.0218776	0.633	Exon (PHYSODRAFT_312990-t26_1/PHYSODRAFT_312990, exon 1 of 1)
PHYSODRAFT_328375	NA	8.1e-10	0.0346737	-0.389	Exon (PHYSODRAFT_345423-t26_1/PHYSODRAFT_345423, exon 2 of 2)
PHYSODRAFT_285392	NA	6.6e-10	0.00011749	-0.57	5' UTR
PHYSODRAFT_496439	K+-dependent Ca2+/Na+ exchanger NCKX1 and related proteins	0.00062	0.000707946	0.628	Exon (PHYSODRAFT_496439-t26_1/PHYSODRAFT_496439, exon 1 of 1)
PHYSODRAFT_496439	K+-dependent Ca2+/Na+ exchanger NCKX1 and related proteins	1.6e-20	0.00467735	-0.486	Exon (PHYSODRAFT_496439-t26_1/PHYSODRAFT_496439, exon 1 of 1)
PHYSODRAFT_285400	HMG box-containing protein	0	0.000275423	-0.0818	3' UTR
PHYSODRAFT_313033	Enolase-phosphatase E-1	5e-29	0.0288403	-0.207	Exon (PHYSODRAFT_496502-t26_1/PHYSODRAFT_496502, exon 3 of 3)
PHYSODRAFT_496323	NA	3.2e-11	0.0245471	0.535	Exon (PHYSODRAFT_313033-t26_1/PHYSODRAFT_313033, exon 2 of 2)
PHYSODRAFT_245863	Uncharacterized conserved protein	5e-12	0.00954993	0.423	Exon (PHYSODRAFT_245863-t26_1/PHYSODRAFT_245863, exon 4 of 5)
PHYSODRAFT_440831	NA	7.9e-13	0.0363078	0.155	Exon (PHYSODRAFT_440831-t26_1/PHYSODRAFT_440831, exon 1 of 6)
PHYSODRAFT_440831	NA	1.4e-06	2.39883e-05	0.603	Exon (PHYSODRAFT_440831-t26_1/PHYSODRAFT_440831, exon 1 of 6)
PHYSODRAFT_285406	NA	4e-18	0.00114815	-1.17	3' UTR
PHYSODRAFT_350547	NMD protein affecting ribosome stability and mRNA decay	2.5e-26	0.0128825	0.369	3' UTR
PHYSODRAFT_328528	expressed protein	2.5e-20	0.000331131	0.291	Exon (PHYSODRAFT_328528-t26_1/PHYSODRAFT_328528, exon 1 of 4)
PHYSODRAFT_359907	AlNc14C3G474	1e-128	0.0047863	0.137	Exon (PHYSODRAFT_328528-t26_1/PHYSODRAFT_328528, exon 1 of 4)
PHYSODRAFT_359907	AlNc14C3G474	9e-307	1e-63	-1.16	3' UTR
PHYSODRAFT_298559	patatin-like phospholipase, putative	5e-14	0.0074131	0.674	Exon (PHYSODRAFT_345458-t26_1/PHYSODRAFT_345458, exon 3 of 3)
PHYSODRAFT_543796	class V aminotransferase	5.1e-08	0.0040738	-0.388	Exon (PHYSODRAFT_496955-t26_1/PHYSODRAFT_496955, exon 4 of 4)
PHYSODRAFT_354294	Uncharacterized conserved protein	1e-223	5.01187e-18	-0.392	3' UTR
PHYSODRAFT_354295	Transcription initiation factor TFIID, subunit TAF5 (also component of histone acetyltransferase SAGA)	6.3e-18	0.000120226	-0.575	3' UTR
PHYSODRAFT_328562	Importin subunit alpha	6.3e-08	0.00831764	0.306	Exon (PHYSODRAFT_328562-t26_1/PHYSODRAFT_328562, exon 3 of 3)
PHYSODRAFT_285441	transcription factor	7.9e-19	0.00524807	-0.66	3' UTR
PHYSODRAFT_495149	holo-[acyl-carrier-protein] synthase	7.9e-20	0.0141254	-0.318	Exon (PHYSODRAFT_495149-t26_1/PHYSODRAFT_495149, exon 1 of 2)
PHYSODRAFT_493974	RNA polymerase II transcription elongation factor Elongin/SIII, subunit elongin A	1.4e-06	2.0893e-06	1.26	Exon (PHYSODRAFT_493974-t26_1/PHYSODRAFT_493974, exon 1 of 4)
PHYSODRAFT_350583	DNA replication factor/protein phosphatase inhibitor SET/SPR-2	5e-66	0.000301995	-0.254	3' UTR
PHYSODRAFT_558930	ABC transporter ABCF family	3.3e-10	2.81838e-06	0.634	Exon (PHYSODRAFT_558930-t26_1/PHYSODRAFT_558930, exon 1 of 1)
PHYSODRAFT_491946	vacuolar sorting-associated protein	1e-124	0.00630957	-0.24	Exon (PHYSODRAFT_491946-t26_1/PHYSODRAFT_491946, exon 9 of 10)
PHYSODRAFT_354318	Karyopherin (importin) alpha	1e-135	1.44544e-08	0.206	3' UTR
PHYSODRAFT_313210	Dynein 18 kDa light chain	4e-42	0.00758578	0.247	Exon (PHYSODRAFT_494061-t26_1/PHYSODRAFT_494061, exon 7 of 8)
PHYSODRAFT_543923	Myosin-like coiled-coil protein	1.1e-06	2.51189e-06	0.787	Exon (PHYSODRAFT_543923-t26_1/PHYSODRAFT_543923, exon 1 of 7)
PHYSODRAFT_495212	mRNA splicing protein CDC5 (Myb superfamily)	2.5e-12	0.00190546	0.478	Exon (PHYSODRAFT_495212-t26_1/PHYSODRAFT_495212, exon 1 of 1)
PHYSODRAFT_350602	NADP-dependent flavoprotein reductase	1.4e-10	0.0275423	-0.384	3' UTR
PHYSODRAFT_494748	NA	1.6e-22	0.000724436	0.382	Exon (PHYSODRAFT_494748-t26_1/PHYSODRAFT_494748, exon 4 of 4)
PHYSODRAFT_345526	AGC protein Kinase	6.2e-05	0.00977237	0.804	Exon (PHYSODRAFT_345526-t26_1/PHYSODRAFT_345526, exon 1 of 5)
PHYSODRAFT_259404	Translin-associated protein X	1.3e-06	0.0346737	0.696	Exon (PHYSODRAFT_259404-t26_1/PHYSODRAFT_259404, exon 1 of 6)
PHYSODRAFT_259404	Translin-associated protein X	1e-16	0.0354813	-0.412	Exon (PHYSODRAFT_259404-t26_1/PHYSODRAFT_259404, exon 5 of 6)
PHYSODRAFT_259446	Actin and related proteins	1.8e-08	0.011749	0.273	Exon (PHYSODRAFT_259446-t26_1/PHYSODRAFT_259446, exon 2 of 2)
PHYSODRAFT_497586	NA	5.6e-05	0.000204174	1.48	Exon (PHYSODRAFT_497586-t26_1/PHYSODRAFT_497586, exon 4 of 9)
PHYSODRAFT_359974	Glucose-repressible alcohol dehydrogenase transcriptional effector CCR4 and related proteins	1.3e-29	7.94328e-12	0.373	Exon (PHYSODRAFT_359974-t26_1/PHYSODRAFT_359974, exon 6 of 11)
PHYSODRAFT_490850	NA	5e-11	0.0165959	0.157	Exon (PHYSODRAFT_494746-t26_1/PHYSODRAFT_494746, exon 1 of 1)
PHYSODRAFT_492922	myosin-like protein	6.6e-06	0.0338844	-0.573	Exon (PHYSODRAFT_492922-t26_1/PHYSODRAFT_492922, exon 1 of 5)
PHYSODRAFT_492922	myosin-like protein	0.0013	0.0323594	0.71	Exon (PHYSODRAFT_492922-t26_1/PHYSODRAFT_492922, exon 5 of 5)
PHYSODRAFT_298766	AP-2 complex subunit sigma	3.2e-19	0.0338844	0.313	Exon (PHYSODRAFT_298766-t26_1/PHYSODRAFT_298766, exon 4 of 4)
PHYSODRAFT_298767	mll protein	3.2e-41	0.00295121	0.13	Exon (PHYSODRAFT_298767-t26_1/PHYSODRAFT_298767, exon 1 of 1)
PHYSODRAFT_313324	NA	2.5e-24	8.12831e-06	-0.526	3' UTR
PHYSODRAFT_557127	vacuolar protein sorting-associated protein, putative	2.5e-15	1.62181e-05	0.542	3' UTR
PHYSODRAFT_285523	NA	5e-20	0.0162181	-0.17	3' UTR
PHYSODRAFT_557176	Vam6/Vps39-like protein	1e-08	0.0467735	-0.208	Exon (PHYSODRAFT_557176-t26_1/PHYSODRAFT_557176, exon 1 of 1)
PHYSODRAFT_490376	elongation factor Ts	7.4e-05	0.0042658	0.533	Exon (PHYSODRAFT_490376-t26_1/PHYSODRAFT_490376, exon 3 of 5)
PHYSODRAFT_494151	Drug/Metabolite Transporter (DMT) Superfamily	2e-08	0.0141254	0.418	Exon (PHYSODRAFT_494151-t26_1/PHYSODRAFT_494151, exon 1 of 1)
PHYSODRAFT_328967	pecS gene product	1.3e-30	0.00758578	0.301	Exon (PHYSODRAFT_328967-t26_1/PHYSODRAFT_328967, exon 1 of 1)
PHYSODRAFT_313373	pecS gene product	0	1e-232	-1.4	Exon (PHYSODRAFT_313373-t26_1/PHYSODRAFT_313373, exon 1 of 4)
PHYSODRAFT_380440	pecS gene product	1.3e-27	1.28825e-07	-0.673	Exon (PHYSODRAFT_380440-t26_1/PHYSODRAFT_380440, exon 1 of 2)
PHYSODRAFT_350657	NA	2e-26	1.8197e-05	0.283	5' UTR
PHYSODRAFT_542206	Glycyl-tRNA synthetase and related class II tRNA synthetase	3.9e-07	7.07946e-06	0.426	5' UTR
PHYSODRAFT_298903	NA	1.6e-41	0.00354813	-0.239	3' UTR
PHYSODRAFT_313402	Membrane coat complex Retromer, subunit VPS5/SNX1, Sorting nexins, and related PX domain-containing proteins	1.8e-05	1.7378e-08	-1.39	Exon (PHYSODRAFT_488392-t26_1/PHYSODRAFT_488392, exon 2 of 2)
PHYSODRAFT_354351	Protein phosphatase 2C	4e-64	0.00288403	-0.198	3' UTR
PHYSODRAFT_489418	soluble pyridine nucleotide transhydrogenase, putative	3.2e-92	1.14815e-05	-0.281	Exon (PHYSODRAFT_557251-t26_1/PHYSODRAFT_557251, exon 3 of 3)
PHYSODRAFT_557267	PREDICTED: myosin-Vb-like	1.3e-25	0.0389045	0.279	Exon (PHYSODRAFT_557267-t26_1/PHYSODRAFT_557267, exon 1 of 1)
PHYSODRAFT_404076	Crinkler (CRN) family protein	2e-69	0.0354813	0.118	3' UTR
PHYSODRAFT_354366	Cyclophilin type peptidyl-prolyl cis-trans isomerase	2.5e-16	0.000891251	-0.608	3' UTR
PHYSODRAFT_557322	dihydroxy-acid dehydratase	4.8e-09	0.0047863	0.418	Exon (PHYSODRAFT_557322-t26_1/PHYSODRAFT_557322, exon 1 of 2)
PHYSODRAFT_354367	NA	1.6e-18	0.0229087	-0.168	3' UTR
PHYSODRAFT_350698	Homogentisate 1,2-dioxygenase	9.5e-08	0.00933254	-0.674	Exon (PHYSODRAFT_461834-t26_1/PHYSODRAFT_461834, exon 1 of 2)
PHYSODRAFT_329149	AGC/PKA protein kinase	6.3e-20	0.000457088	0.35	3' UTR
PHYSODRAFT_350705	NA	4e-21	0.00239883	0.783	Exon (PHYSODRAFT_350705-t26_1/PHYSODRAFT_350705, exon 2 of 2)
PHYSODRAFT_255336	ACK and related non-receptor tyrosine kinases	1.4e-06	0.00912011	0.86	Exon (PHYSODRAFT_492556-t26_1/PHYSODRAFT_492556, exon 2 of 2)
PHYSODRAFT_255336	ACK and related non-receptor tyrosine kinases	3.2e-12	0.000323594	0.447	Exon (PHYSODRAFT_255336-t26_1/PHYSODRAFT_255336, exon 2 of 2)
PHYSODRAFT_255336	ACK and related non-receptor tyrosine kinases	1.5e-06	0.000398107	0.518	Exon (PHYSODRAFT_255336-t26_1/PHYSODRAFT_255336, exon 2 of 2)
PHYSODRAFT_490860	Predicted Mg2+-dependent phosphodiesterase TTRAP	1e-166	5.01187e-22	-1.34	Exon (PHYSODRAFT_491689-t26_1/PHYSODRAFT_491689, exon 2 of 2)
PHYSODRAFT_490860	Predicted Mg2+-dependent phosphodiesterase TTRAP	6.3e-39	0.00025704	-0.543	Exon (PHYSODRAFT_491689-t26_1/PHYSODRAFT_491689, exon 2 of 2)
PHYSODRAFT_262859	NA	8.5e-06	0.0239883	0.56	Exon (PHYSODRAFT_262859-t26_1/PHYSODRAFT_262859, exon 1 of 1)
PHYSODRAFT_493652	NA	3.2e-61	1.25893e-15	-0.338	3' UTR
PHYSODRAFT_329270	NA	6.3e-18	1.58489e-15	-2.12	Exon (PHYSODRAFT_329270-t26_1/PHYSODRAFT_329270, exon 2 of 5)
PHYSODRAFT_455731	DNA repair protein, putative	1.4e-07	0.00630957	0.616	Exon (PHYSODRAFT_455731-t26_1/PHYSODRAFT_455731, exon 3 of 3)
PHYSODRAFT_495040	TBC1 domain family member 23	5e-25	0.00870964	0.205	Exon (PHYSODRAFT_495040-t26_1/PHYSODRAFT_495040, exon 2 of 2)
PHYSODRAFT_491903	homoserine O-acetyltransferase	2.8e-10	0.0346737	-1.37	Exon (PHYSODRAFT_491903-t26_1/PHYSODRAFT_491903, exon 1 of 2)
PHYSODRAFT_262909	Nuclear protein, contains WD40 repeats	2e-35	0.0363078	0.146	Exon (PHYSODRAFT_262909-t26_1/PHYSODRAFT_262909, exon 3 of 3)
PHYSODRAFT_491837	Uncharacterized conserved protein	1.6e-10	0.0301995	-0.413	Exon (PHYSODRAFT_491837-t26_1/PHYSODRAFT_491837, exon 1 of 1)
PHYSODRAFT_285608	V-type proton ATPase proteolipid subunit	5e-07	0.042658	0.269	Exon (PHYSODRAFT_350746-t26_1/PHYSODRAFT_350746, exon 12 of 12)
PHYSODRAFT_490136	RuvB-like 2	1.8e-09	9.12011e-05	-0.521	Exon (PHYSODRAFT_490136-t26_1/PHYSODRAFT_490136, exon 1 of 1)
PHYSODRAFT_285612	26S protease regulatory subunit 7	9.8e-07	0.01	0.601	5' UTR
PHYSODRAFT_285612	26S protease regulatory subunit 7	4e-05	0.0436516	0.528	5' UTR
PHYSODRAFT_285612	26S protease regulatory subunit 7	7.9e-40	3.98107e-24	0.41	5' UTR
PHYSODRAFT_285612	26S protease regulatory subunit 7	1.3e-71	1.14815e-05	-0.472	3' UTR
PHYSODRAFT_496776	NA	6.3e-32	5.49541e-06	0.632	Exon (PHYSODRAFT_496776-t26_1/PHYSODRAFT_496776, exon 1 of 1)
PHYSODRAFT_421776	NA	2.2e-05	0.00676083	-3.7	Exon (PHYSODRAFT_313654-t26_1/PHYSODRAFT_313654, exon 6 of 6)
PHYSODRAFT_494111	AAA+-type ATPase containing the peptidase M41 domain	1.3e-11	0.00338844	0.419	Exon (PHYSODRAFT_494111-t26_1/PHYSODRAFT_494111, exon 3 of 3)
PHYSODRAFT_313662	NA	9.5e-07	0.00177828	-0.332	Exon (PHYSODRAFT_313662-t26_1/PHYSODRAFT_313662, exon 2 of 12)
PHYSODRAFT_285618	PREDICTED: alkaline ceramidase 3 isoform 2	1e-210	0.000831764	0.258	5' UTR
PHYSODRAFT_329454	GTP-binding protein homolog RAB1	1e-15	0.00954993	-0.224	Exon (PHYSODRAFT_329454-t26_1/PHYSODRAFT_329454, exon 1 of 2)
PHYSODRAFT_492340	lipoprotein	4.7e-06	0.0346737	0.41	Exon (PHYSODRAFT_299232-t26_1/PHYSODRAFT_299232, exon 5 of 5)
PHYSODRAFT_492340	lipoprotein	6.3e-21	0.0263027	0.287	Exon (PHYSODRAFT_299232-t26_1/PHYSODRAFT_299232, exon 5 of 5)
PHYSODRAFT_492340	lipoprotein	4e-15	0.0112202	0.408	Exon (PHYSODRAFT_492340-t26_1/PHYSODRAFT_492340, exon 1 of 1)
PHYSODRAFT_360117	Putative NAD+-dependent epimerases	4.6e-05	0.0154882	0.562	Exon (PHYSODRAFT_360117-t26_1/PHYSODRAFT_360117, exon 1 of 1)
PHYSODRAFT_360117	Putative NAD+-dependent epimerases	2e-36	0.0134896	0.388	Exon (PHYSODRAFT_360117-t26_1/PHYSODRAFT_360117, exon 1 of 1)
PHYSODRAFT_557569	NA	1.3e-15	0.0281838	0.301	Exon (PHYSODRAFT_557569-t26_1/PHYSODRAFT_557569, exon 1 of 1)
PHYSODRAFT_542558	NA	9.8e-07	0.0223872	0.564	Exon (PHYSODRAFT_542558-t26_1/PHYSODRAFT_542558, exon 1 of 4)
PHYSODRAFT_329567	NA	0.00085	0.00776247	0.659	Exon (PHYSODRAFT_492581-t26_1/PHYSODRAFT_492581, exon 3 of 3)
PHYSODRAFT_488689	ibr domain protein	4.6e-10	0.0204174	0.524	Exon (PHYSODRAFT_313738-t26_1/PHYSODRAFT_313738, exon 2 of 2)
PHYSODRAFT_329593	Acyl-CoA reductase	5.2e-07	0.030903	-0.934	Exon (PHYSODRAFT_329593-t26_1/PHYSODRAFT_329593, exon 6 of 6)
PHYSODRAFT_496693	NA	1.6e-18	0.0380189	-0.256	Exon (PHYSODRAFT_557610-t26_1/PHYSODRAFT_557610, exon 8 of 9)
PHYSODRAFT_493467	chromodomain protein, putative	5e-15	0.0141254	0.376	Exon (PHYSODRAFT_493467-t26_1/PHYSODRAFT_493467, exon 1 of 1)
PHYSODRAFT_329629	cytochrome P450 CYP3-like member 3	6.3e-12	0.000537032	-0.485	Exon (PHYSODRAFT_329629-t26_1/PHYSODRAFT_329629, exon 1 of 2)
PHYSODRAFT_488468	CDP-diacylglycerol synthase	1.3e-18	0.0489779	-0.434	Exon (PHYSODRAFT_488468-t26_1/PHYSODRAFT_488468, exon 3 of 3)
PHYSODRAFT_350797	Actin-binding LIM Zn-finger protein Limatin involved in axon guidance	7.9e-13	0.00467735	0.649	Exon (PHYSODRAFT_489603-t26_1/PHYSODRAFT_489603, exon 3 of 3)
PHYSODRAFT_542634	cellulose synthase	1e-192	4.57088e-10	-0.22	3' UTR
PHYSODRAFT_488498	Cellulose synthase catalytic subunit	1.6e-44	3.38844e-07	-0.263	3' UTR
PHYSODRAFT_490105	histone deacetylase complex subunit	2.8e-05	0.00954993	-0.432	Exon (PHYSODRAFT_299370-t26_1/PHYSODRAFT_299370, exon 3 of 3)
PHYSODRAFT_247361	NA	1.6e-20	0.00213796	-0.426	Exon (PHYSODRAFT_247361-t26_1/PHYSODRAFT_247361, exon 1 of 1)
PHYSODRAFT_285651	Translation initiation factor 2B, epsilon subunit (eIF-2Bepsilon/GCD6)	4e-25	4.57088e-07	-0.979	5' UTR
PHYSODRAFT_247497	NA	9.3e-09	4.89779e-08	0.899	Exon (PHYSODRAFT_247497-t26_1/PHYSODRAFT_247497, exon 1 of 1)
PHYSODRAFT_490818	transcriptional regulator SUperMAN	7.9e-27	0.0275423	0.592	Exon (PHYSODRAFT_490818-t26_1/PHYSODRAFT_490818, exon 1 of 2)
PHYSODRAFT_285654	Homeobox transcription factor SIP1	4.8e-07	0.0128825	0.419	Exon (PHYSODRAFT_285654-t26_1/PHYSODRAFT_285654, exon 1 of 1)
PHYSODRAFT_285656	ras-like protein	1.6e-68	0.0234423	0.16	3' UTR
PHYSODRAFT_329735	GTP-binding protein	7.9e-19	0.0371535	-0.372	Exon (PHYSODRAFT_329735-t26_1/PHYSODRAFT_329735, exon 1 of 2)
PHYSODRAFT_557723	Spliceosome-associated coiled-coil protein	7.9e-34	0.0112202	0.177	Exon (PHYSODRAFT_557723-t26_1/PHYSODRAFT_557723, exon 1 of 2)
PHYSODRAFT_490114	NA	0.0015	0.0301995	0.788	Exon (PHYSODRAFT_490114-t26_1/PHYSODRAFT_490114, exon 1 of 2)
PHYSODRAFT_285677	transmembrane protein putative	5e-20	0.00758578	-0.292	3' UTR
PHYSODRAFT_329881	GM15415	1e-175	2.51189e-16	-0.39	Exon (PHYSODRAFT_329881-t26_1/PHYSODRAFT_329881, exon 1 of 2)
PHYSODRAFT_354432	cell 5A endo-1	1.3e-22	0.0109648	0.451	3' UTR
PHYSODRAFT_251422	cellulase-4, endo-1,4-beta-glucanase	1.3e-91	0.047863	0.0675	3' UTR
PHYSODRAFT_495307	Cell 5A endo-1,4-betaglucanase	3.2e-50	1.54882e-07	0.216	Exon (PHYSODRAFT_495307-t26_1/PHYSODRAFT_495307, exon 1 of 1)
PHYSODRAFT_542768	cellulase-6, endo-1,4-beta-glucanase	7.9e-40	3.89045e-05	0.108	Exon (PHYSODRAFT_495307-t26_1/PHYSODRAFT_495307, exon 1 of 1)
PHYSODRAFT_489087	NA	2.4e-08	0.0239883	0.226	Exon (PHYSODRAFT_489087-t26_1/PHYSODRAFT_489087, exon 1 of 1)
PHYSODRAFT_354433	Vesicle-fusing ATPase	0	2.51189e-13	0.216	3' UTR
PHYSODRAFT_354436	Actin depolymerizing factor	4e-19	2.75423e-07	0.175	Exon (PHYSODRAFT_354436-t26_1/PHYSODRAFT_354436, exon 2 of 3)
PHYSODRAFT_444636	carbohydrate esterase, putative	1e-202	3.98107e-23	-0.408	3' UTR
PHYSODRAFT_285693	FOG: 7 transmembrane receptor	3.2e-40	6.0256e-05	-0.514	3' UTR
PHYSODRAFT_435288	EamA family transporter	6.3e-46	1.09648e-06	-0.386	3' UTR
PHYSODRAFT_490632	Drug/Metabolite transporter (DMT) Superfamily	6.3e-13	0.00323594	0.873	Exon (PHYSODRAFT_435288-t26_1/PHYSODRAFT_435288, exon 1 of 1)
PHYSODRAFT_493046	Protein rhomboid	7.1e-09	0.000954993	-0.474	Exon (PHYSODRAFT_493046-t26_1/PHYSODRAFT_493046, exon 1 of 1)
PHYSODRAFT_256213	Uncharacterized conserved protein	1.3e-12	0.000812831	-1.04	Exon (PHYSODRAFT_256213-t26_1/PHYSODRAFT_256213, exon 1 of 5)
PHYSODRAFT_330091	chromodomain protein, putative	1.6e-29	4.89779e-09	0.426	Exon (PHYSODRAFT_330091-t26_1/PHYSODRAFT_330091, exon 1 of 5)
PHYSODRAFT_557931	Actin-related protein Arp2/3 complex, subunit ARPC3	2.5e-20	5.24807e-05	0.411	Exon (PHYSODRAFT_557931-t26_1/PHYSODRAFT_557931, exon 2 of 3)
PHYSODRAFT_490103	60S ribosomal protein L19	1.2e-09	0.0295121	-0.275	Exon (PHYSODRAFT_490103-t26_1/PHYSODRAFT_490103, exon 1 of 2)
PHYSODRAFT_542915	Uncharacterized conserved protein	2.5e-07	0.000102329	0.467	Exon (PHYSODRAFT_542915-t26_1/PHYSODRAFT_542915, exon 2 of 2)
PHYSODRAFT_542915	Uncharacterized conserved protein	7.9e-31	6.76083e-05	0.226	3' UTR
PHYSODRAFT_299659	Cystathionine gamma-lyase	3.5e-09	0.00724436	-0.827	Exon (PHYSODRAFT_299659-t26_1/PHYSODRAFT_299659, exon 1 of 1)
PHYSODRAFT_385472	uncharacterized protein LOC495376	0.00037	0.0389045	-1.55	Exon (PHYSODRAFT_385472-t26_1/PHYSODRAFT_385472, exon 1 of 1)
PHYSODRAFT_557961	Kinesin-like protein	4.2e-06	0.00213796	0.713	Exon (PHYSODRAFT_557960-t26_1/PHYSODRAFT_557960, exon 3 of 3)
PHYSODRAFT_557961	Kinesin-like protein	1.7e-05	0.00501187	1	Exon (PHYSODRAFT_557961-t26_1/PHYSODRAFT_557961, exon 4 of 4)
PHYSODRAFT_491333	NA	3.2e-13	0.0457088	0.252	Exon (PHYSODRAFT_497133-t26_1/PHYSODRAFT_497133, exon 5 of 6)
PHYSODRAFT_496101	C2H2 Zn-finger protein	1e-12	0.00588844	0.276	Exon (PHYSODRAFT_496101-t26_1/PHYSODRAFT_496101, exon 3 of 3)
PHYSODRAFT_360243	Heme oxygenase	3.2e-30	7.58578e-07	0.638	Exon (PHYSODRAFT_360243-t26_1/PHYSODRAFT_360243, exon 3 of 3)
PHYSODRAFT_488301	NA	1e-33	7.24436e-06	-0.686	Exon (PHYSODRAFT_488301-t26_1/PHYSODRAFT_488301, exon 1 of 4)
PHYSODRAFT_416319	NA	1.6e-24	0.040738	-0.361	Exon (PHYSODRAFT_416319-t26_1/PHYSODRAFT_416319, exon 1 of 1)
PHYSODRAFT_496258	DNA polymerase alpha catalytic subunit	5.5e-05	0.001	0.758	Exon (PHYSODRAFT_496258-t26_1/PHYSODRAFT_496258, exon 2 of 4)
PHYSODRAFT_433994	histone methylation protein, putative	2e-15	0.0416869	0.212	Exon (PHYSODRAFT_496258-t26_1/PHYSODRAFT_496258, exon 3 of 4)
PHYSODRAFT_330260	NA	2.5e-55	0.00660693	0.137	Exon (PHYSODRAFT_330260-t26_1/PHYSODRAFT_330260, exon 1 of 1)
PHYSODRAFT_360256	Uncharacterized conserved protein, contains PCI domain	1.3e-12	0.000758578	-0.576	Exon (PHYSODRAFT_314121-t26_1/PHYSODRAFT_314121, exon 6 of 6)
PHYSODRAFT_489357	Predicted N-acetyltransferase	1e-81	0.0457088	-0.16	3' UTR
PHYSODRAFT_558034	myosin-like protein	2.5e-14	0.00630957	0.182	Exon (PHYSODRAFT_558034-t26_1/PHYSODRAFT_558034, exon 1 of 2)
PHYSODRAFT_462902	Myosin-like protein	5.4e-06	0.00301995	1.25	Exon (PHYSODRAFT_462902-t26_1/PHYSODRAFT_462902, exon 2 of 2)
PHYSODRAFT_330342	NA	3.3e-07	0.0112202	-0.624	Exon (PHYSODRAFT_360267-t26_1/PHYSODRAFT_360267, exon 4 of 4)
PHYSODRAFT_330342	NA	5e-11	0.0251189	0.353	Exon (PHYSODRAFT_330342-t26_1/PHYSODRAFT_330342, exon 1 of 2)
PHYSODRAFT_249587	NA	1.6e-18	0.0301995	-0.385	Exon (PHYSODRAFT_249587-t26_1/PHYSODRAFT_249587, exon 6 of 6)
PHYSODRAFT_345880	Ypt/Rab-specific GTPase-activating protein GYP6	0.001	0.0114815	0.668	Exon (PHYSODRAFT_249618-t26_1/PHYSODRAFT_249618, exon 5 of 6)
PHYSODRAFT_314175	NA	1e-07	0.0162181	0.683	Exon (PHYSODRAFT_314175-t26_1/PHYSODRAFT_314175, exon 5 of 6)
PHYSODRAFT_543145	cytochrome P450, putative	2e-29	0.040738	-0.175	3' UTR
PHYSODRAFT_558202	Calcium/calmodulin dependent protein Kinase	7.9e-23	1.69824e-05	0.343	Exon (PHYSODRAFT_558202-t26_1/PHYSODRAFT_558202, exon 1 of 1)
PHYSODRAFT_350945	Guanylate-binding protein	1.6e-71	0.0125893	-0.256	3' UTR
PHYSODRAFT_496718	Outer Dynein Arm Docking Complex	4e-14	0.00501187	0.39	Exon (PHYSODRAFT_491927-t26_1/PHYSODRAFT_491927, exon 5 of 9)
PHYSODRAFT_285767	NA	1.3e-62	5.37032e-05	0.255	3' UTR
PHYSODRAFT_558225	Vesicle trafficking protein Sec1	9.5e-05	0.000724436	0.747	Exon (PHYSODRAFT_558225-t26_1/PHYSODRAFT_558225, exon 1 of 1)
PHYSODRAFT_252137	NA	4e-12	0.0354813	-0.487	Exon (PHYSODRAFT_252137-t26_1/PHYSODRAFT_252137, exon 2 of 2)
PHYSODRAFT_558251	calpain-like cysteine protease C2	1.4e-09	0.000316228	-0.805	Exon (PHYSODRAFT_493206-t26_1/PHYSODRAFT_493206, exon 3 of 3)
PHYSODRAFT_558251	calpain-like cysteine protease C2	1.2e-05	0.000134896	0.788	Exon (PHYSODRAFT_558251-t26_1/PHYSODRAFT_558251, exon 1 of 2)
PHYSODRAFT_558251	calpain-like cysteine protease C2	1.3e-14	0.0301995	-0.406	3' UTR
PHYSODRAFT_497466	RNA polymerase II transcription factor	4e-18	0.0112202	0.267	Exon (PHYSODRAFT_497466-t26_1/PHYSODRAFT_497466, exon 1 of 4)
PHYSODRAFT_497466	RNA polymerase II transcription factor	6.3e-24	0.000263027	0.573	Exon (PHYSODRAFT_497466-t26_1/PHYSODRAFT_497466, exon 3 of 4)
PHYSODRAFT_543206	Translation initiation factor 3, subunit a (eIF-3a)	7.9e-25	0.000549541	0.231	Exon (PHYSODRAFT_543206-t26_1/PHYSODRAFT_543206, exon 1 of 1)
PHYSODRAFT_541906	NA	2e-17	0.0040738	-0.334	Exon (PHYSODRAFT_541906-t26_1/PHYSODRAFT_541906, exon 1 of 2)
PHYSODRAFT_354168	60S ribosomal protein L18A	1e-164	2.51189e-28	-0.274	3' UTR
PHYSODRAFT_327447	Crinkler (CRN) family protein	1e-68	0.000239883	-0.87	3' UTR
PHYSODRAFT_285242	ATLS1-like light-inducible protein	5e-22	0.0147911	-0.263	3' UTR
PHYSODRAFT_462684	NA	1.3e-08	6.0256e-09	0.764	Exon (PHYSODRAFT_462684-t26_1/PHYSODRAFT_462684, exon 2 of 2)
PHYSODRAFT_285251	Uncharacterized conserved protein	1.3e-12	0.000239883	-1.41	3' UTR
PHYSODRAFT_491311	NA	0.00093	0.0204174	0.929	Exon (PHYSODRAFT_491311-t26_1/PHYSODRAFT_491311, exon 1 of 4)
PHYSODRAFT_491311	NA	1.3e-06	1.77828e-07	0.643	Exon (PHYSODRAFT_359710-t26_1/PHYSODRAFT_359710, exon 2 of 2)
PHYSODRAFT_354183	Rb (Retinoblastoma tumor suppressor)-related protein	1e-133	0.0316228	-0.126	3' UTR
PHYSODRAFT_354183	Rb (Retinoblastoma tumor suppressor)-related protein	4.8e-05	0.0467735	0.666	Exon (PHYSODRAFT_354183-t26_1/PHYSODRAFT_354183, exon 1 of 1)
PHYSODRAFT_354183	Rb (Retinoblastoma tumor suppressor)-related protein	0.0003	0.0436516	0.489	Exon (PHYSODRAFT_327523-t26_1/PHYSODRAFT_327523, exon 1 of 1)
PHYSODRAFT_345227	RxLR effector candidate protein	6.3e-21	0.00138038	0.401	3' UTR
PHYSODRAFT_354184	subtilisin serine protease	7.9e-22	0.0354813	-0.168	5' UTR
PHYSODRAFT_285258	catechol O-methyltransferase, putative	1e-130	6.30957e-11	-0.43	3' UTR
PHYSODRAFT_354188	Putative lectin	0	1.25893e-28	0.152	3' UTR
PHYSODRAFT_558115	PREDICTED: iduronate 2-sulfatase-like	1e-103	0.000131826	0.384	3' UTR
PHYSODRAFT_285267	NA	6.3e-29	0.0467735	0.659	Exon (PHYSODRAFT_285267-t26_1/PHYSODRAFT_285267, exon 1 of 1)
PHYSODRAFT_392303	AN1-type zinc finger protein 6 isoform b	3.2e-98	3.31131e-07	0.253	Exon (PHYSODRAFT_392303-t26_1/PHYSODRAFT_392303, exon 1 of 1)
PHYSODRAFT_494014	CAMK/CAMK2 protein kinase	5e-11	0.0165959	0.49	Exon (PHYSODRAFT_494014-t26_1/PHYSODRAFT_494014, exon 2 of 2)
PHYSODRAFT_543238	pirin-like protein	4e-16	0.00645654	-0.678	3' UTR
PHYSODRAFT_491619	protein-kinase-like protein	4.9e-05	0.0114815	0.659	Exon (PHYSODRAFT_491619-t26_1/PHYSODRAFT_491619, exon 3 of 4)
PHYSODRAFT_253357	peptidase M24	1.6e-15	0.0467735	0.585	Exon (PHYSODRAFT_253357-t26_1/PHYSODRAFT_253357, exon 2 of 3)
PHYSODRAFT_285302	Avirulence protein (Avh)	5.8e-06	0.0346737	0.599	Exon (PHYSODRAFT_327794-t26_1/PHYSODRAFT_327794, exon 1 of 1)
PHYSODRAFT_496359	Ribonuclease H	1.3e-07	0.000104713	0.707	Exon (PHYSODRAFT_496359-t26_1/PHYSODRAFT_496359, exon 2 of 2)
PHYSODRAFT_345295	RNase H-like protein	6.3e-11	0.030903	0.258	Exon (PHYSODRAFT_345295-t26_1/PHYSODRAFT_345295, exon 1 of 3)
PHYSODRAFT_558348	putative ribosomal protein	0	3.16228e-21	-0.124	3' UTR
PHYSODRAFT_285307	putative lectin	0	1.99526e-62	0.257	3' UTR
[truncated: 1,976 more rows]

## Sheet: ΔMET16-1 VS P6497
geneId	Description	diff.p	diff.log2.fc	annotation
[truncated: 2,921 more rows]
