# Supplementary material for: The novel roles of RNA m6A modification in regulating the development, infection, and oxidative DNA damage repair of Phytophthora sojae
Source: PLoS Pathog. 2024 Sep 23;20(9):e1012553. doi: 10.1371/journal.ppat.1012553 (PMC11449341; doi:10.1371/journal.ppat.1012553)
Supplement: S4 Table — (XLSX) [file ppat.1012553.s016.xlsx]

## Sheet: Supplemental Tables
Supplemental Tables
Table S4. Differentially expressed genes in ΔMTA1-1,ΔMTA2-1, and ΔMET16-1 mutants compared to P6497.
Worksheet "ΔMTA1-1 vs P6497" shows differentially expressed genes in the Δ-PsMETTL3A mutants compared WT.
Worksheet "ΔMTA2-1 vs P6497" shows differentially expressed genes in the Δ-PsMETTL3B mutants compared WT.
Worksheet "ΔMET16-1 vs P6497" shows differentially expressed genes in the Δ-PsMETTL16 mutants compared WT.

## Sheet: ΔMTA1-1  vs P6497
gene_ID	Description	log2(fc)	pval	regulation	significant
PHYSODRAFT_348124	plastidic glucose transporter 4-like [Cynara cardunculus var. scolymus]	-8.3093	8.82333e-20	down	yes
PHYSODRAFT_355805	NA	-7.77831	1.8279e-18	down	yes
PHYSODRAFT_285239	NA	-7.62214	8.20612e-18	down	yes
PHYSODRAFT_356089	NA	-7.38019	7.77217e-17	down	yes
PHYSODRAFT_550045	plastidic glucose transporter 4-like [Cynara cardunculus var. scolymus]	-7.10062	2.78662e-16	down	yes
PHYSODRAFT_451744	aquaporin-3-like [Quercus suber]	-6.51652	1.83425e-14	down	yes
PHYSODRAFT_495820	LOW QUALITY PROTEIN: hypothetical protein MARPO_0033s0051 [Marchantia polymorpha]	-6.4511	3.94172e-14	down	yes
PHYSODRAFT_354194	NA	-6.35264	4.45809e-14	down	yes
PHYSODRAFT_355356	NA	-6.23183	9.67475e-14	down	yes
PHYSODRAFT_337270	major facilitator superfamily protein [Artemisia annua]	-5.99594	3.98862e-13	down	yes
PHYSODRAFT_452243	aquaporin-3-like [Quercus suber]	-5.98193	5.41826e-13	down	yes
PHYSODRAFT_253846	NA	-5.90852	1.16415e-12	down	yes
PHYSODRAFT_353549	NA	-5.79078	1.89667e-12	down	yes
PHYSODRAFT_558489	NA	-5.61386	5.35851e-12	down	yes
PHYSODRAFT_512302	NA	-5.49662	1.52678e-11	down	yes
PHYSODRAFT_353548	NA	-5.33745	3.64358e-11	down	yes
PHYSODRAFT_307738	NA	-5.25562	9.95152e-11	down	yes
PHYSODRAFT_563374	coproporphyrinogen III oxidase [Klebsormidium nitens]	-5.21468	1.50785e-10	down	yes
PHYSODRAFT_284631	NA	-4.86717	5.21306e-10	down	yes
PHYSODRAFT_524365	aquaporin-3-like [Quercus suber]	-4.91802	5.34268e-10	down	yes
PHYSODRAFT_303338	NA	-4.91046	6.05751e-10	down	yes
PHYSODRAFT_345618	hypothetical protein CHLRE_07g316600v5 [Chlamydomonas reinhardtii]	-4.79563	1.35672e-09	down	yes
PHYSODRAFT_549764	aquaporin-3-like [Quercus suber]	-4.79359	1.49049e-09	down	yes
PHYSODRAFT_564443	NA	-4.67205	2.77693e-09	down	yes
PHYSODRAFT_511034	hypothetical protein SORBI_3004G289200 [Sorghum bicolor]	4.36526	3.32324e-09	up	yes
PHYSODRAFT_334925	NA	-4.64262	4.36921e-09	down	yes
PHYSODRAFT_511799	NA	-4.68383	4.99794e-09	down	yes
PHYSODRAFT_284632	NA	-4.49498	7.57901e-09	down	yes
PHYSODRAFT_375697	NA	-4.54342	8.05443e-09	down	yes
PHYSODRAFT_481687	hypothetical protein VOLCADRAFT_117059 [Volvox carteri f. nagariensis]	4.33763	9.34249e-09	up	yes
PHYSODRAFT_541069	PREDICTED: uncharacterized protein LOC108997882 [Juglans regia]	-4.45437	1.2575e-08	down	yes
PHYSODRAFT_517772	ABC transporter G family [Klebsormidium nitens]	-4.48797	1.39504e-08	down	yes
PHYSODRAFT_337717	NA	-4.42527	1.76385e-08	down	yes
PHYSODRAFT_428227	NA	-4.31901	1.95532e-08	down	yes
PHYSODRAFT_553720	PREDICTED: serine/threonine-protein kinase CTR1 [Fragaria vesca subsp. vesca]	-4.40673	2.48263e-08	down	yes
PHYSODRAFT_264020	hypothetical protein COCSUDRAFT_29142 [Coccomyxa subellipsoidea C-169]	4.05415	2.86083e-08	up	yes
PHYSODRAFT_284126	NA	-4.28179	3.15289e-08	down	yes
PHYSODRAFT_563766	NA	-4.2219	3.40746e-08	down	yes
PHYSODRAFT_339209	ABC transporter G family member 31 [Dichanthelium oligosanthes]	-4.2049	4.35489e-08	down	yes
PHYSODRAFT_534487	NA	-4.18059	4.47074e-08	down	yes
PHYSODRAFT_318422	NA	-4.226	4.9571e-08	down	yes
PHYSODRAFT_556501	PREDICTED: multicopper oxidase LPR1-like [Musa acuminata subsp. malaccensis]	3.96131	5.69427e-08	up	yes
PHYSODRAFT_337538	NA	-4.22073	5.77527e-08	down	yes
PHYSODRAFT_539673	predicted protein [Bathycoccus prasinos]	-4.06365	9.13726e-08	down	yes
PHYSODRAFT_541857	fumarate reductase flavo [Chlorella sorokiniana]	-3.99492	1.28614e-07	down	yes
PHYSODRAFT_352368	NA	-4.11181	1.43787e-07	down	yes
PHYSODRAFT_318624	acyl-CoA desaturase-like [Quercus suber]	-3.96836	1.51268e-07	down	yes
PHYSODRAFT_301322	uncharacterized protein LOC110660291 [Hevea brasiliensis]	-3.98297	1.6785e-07	down	yes
PHYSODRAFT_285384	hypothetical protein SELMODRAFT_404614 [Selaginella moellendorffii]	-3.97495	1.70433e-07	down	yes
PHYSODRAFT_503858	CBL-interacting protein kinase 7 [Dichanthelium oligosanthes]	-3.93926	1.9229e-07	down	yes
PHYSODRAFT_325850	Ammonium transporter AmtB-like domain [Ostreococcus tauri]	3.74503	2.47861e-07	up	yes
PHYSODRAFT_322581	ATP-binding cassette transporter, subfamily C, member 4, SmABCC4 [Selaginella moellendorffii]	-3.97507	2.52474e-07	down	yes
PHYSODRAFT_482072	NA	-3.99772	2.98168e-07	down	yes
PHYSODRAFT_284734	predicted protein [Hordeum vulgare subsp. vulgare]	-3.85489	3.6155e-07	down	yes
PHYSODRAFT_501853	NA	-3.90658	4.13552e-07	down	yes
PHYSODRAFT_340835	hypothetical protein MARPO_0002s0237 [Marchantia polymorpha]	-3.89006	4.93597e-07	down	yes
PHYSODRAFT_564678	putative sulfate-transporting ATPase [Medicago truncatula]	-3.76884	5.11124e-07	down	yes
PHYSODRAFT_531067	probable glucan 1,3-beta-glucosidase A [Aegilops tauschii subsp. tauschii]	-3.84278	5.28753e-07	down	yes
PHYSODRAFT_510120	probable polyamine transporter At3g13620 [Chenopodium quinoa]	3.57084	5.44619e-07	up	yes
PHYSODRAFT_488392	uncharacterized protein LOC112007979 [Quercus suber]	-3.75195	6.31228e-07	down	yes
PHYSODRAFT_285704	NA	-3.82771	6.98016e-07	down	yes
PHYSODRAFT_484696	NA	-3.69222	8.01426e-07	down	yes
PHYSODRAFT_526723	annexin A4 isoform X2 [Selaginella moellendorffii]	-3.7183	8.59454e-07	down	yes
PHYSODRAFT_355179	NA	-3.73015	1.05103e-06	down	yes
PHYSODRAFT_388440	NA	-3.76001	1.12038e-06	down	yes
PHYSODRAFT_339208	ABC transporter-like [Macleaya cordata]	-3.69368	1.26203e-06	down	yes
PHYSODRAFT_255181	NA	-3.67876	1.31426e-06	down	yes
PHYSODRAFT_285329	NA	-3.73901	1.40104e-06	down	yes
PHYSODRAFT_285183	NA	-3.71482	1.47567e-06	down	yes
PHYSODRAFT_333037	NA	-3.6525	1.49549e-06	down	yes
PHYSODRAFT_462609	NA	-3.64093	1.6118e-06	down	yes
PHYSODRAFT_346815	NA	-3.57797	1.78359e-06	down	yes
PHYSODRAFT_559843	NA	-3.59374	1.84843e-06	down	yes
PHYSODRAFT_493303	NA	-3.71008	1.92667e-06	down	yes
PHYSODRAFT_561779	hypothetical protein CHLNCDRAFT_140767 [Chlorella variabilis]	-3.56096	2.20222e-06	down	yes
PHYSODRAFT_309744	hypothetical protein CEUSTIGMA_g10092.t1 [Chlamydomonas eustigma]	-3.54204	2.43769e-06	down	yes
PHYSODRAFT_353133	PfkB-type carbohydrate kinase [Coccomyxa subellipsoidea C-169]	-3.49759	2.8239e-06	down	yes
PHYSODRAFT_299415	NA	-3.46817	3.74236e-06	down	yes
PHYSODRAFT_314006	NA	-3.46448	3.81565e-06	down	yes
PHYSODRAFT_314013	NA	-3.41667	4.77364e-06	down	yes
PHYSODRAFT_504885	predicted protein [Hordeum vulgare subsp. vulgare]	-3.40597	4.78528e-06	down	yes
PHYSODRAFT_333696	PREDICTED: CBL-interacting serine/threonine-protein kinase 11 [Beta vulgaris subsp. vulgaris]	-3.41513	4.88361e-06	down	yes
PHYSODRAFT_343375	NA	-3.45281	5.16811e-06	down	yes
PHYSODRAFT_474743	NA	-3.49986	5.44026e-06	down	yes
PHYSODRAFT_557905	alpha carbonic anhydrase 1, chloroplastic-like [Cucurbita moschata]	-3.45799	5.84441e-06	down	yes
PHYSODRAFT_264716	NA	-3.43183	8.00754e-06	down	yes
PHYSODRAFT_361123	hypothetical protein CHLNCDRAFT_140767 [Chlorella variabilis]	-3.36858	8.30169e-06	down	yes
PHYSODRAFT_354127	NA	-3.30378	8.53028e-06	down	yes
PHYSODRAFT_344687	phosphoenolpyruvate carboxykinase [Chlorella sorokiniana]	-3.27186	9.2241e-06	down	yes
PHYSODRAFT_555044	NA	-3.28979	9.66937e-06	down	yes
PHYSODRAFT_307319	NA	-3.2861	1.26865e-05	down	yes
PHYSODRAFT_483289	Ammonium transporter AmtB-like domain [Ostreococcus tauri]	3.10843	1.29823e-05	up	yes
PHYSODRAFT_343277	pyruvate phosphate dikinase [Volvox carteri f. nagariensis]	-3.19283	1.437e-05	down	yes
PHYSODRAFT_286894	NA	-3.19585	1.66984e-05	down	yes
PHYSODRAFT_340045	plastidic glucose transporter 4 isoform X1 [Cajanus cajan]	-3.29281	1.76179e-05	down	yes
PHYSODRAFT_408308	NA	3.02261	1.78903e-05	up	yes
PHYSODRAFT_289113	unnamed protein product [Coffea canephora]	-3.13529	2.08607e-05	down	yes
PHYSODRAFT_408648	SCP-like extracellular [Chlorella sorokiniana]	2.88274	2.09202e-05	up	yes
PHYSODRAFT_336049	NA	-3.25861	2.17346e-05	down	yes
PHYSODRAFT_319793	NA	-3.15686	2.22552e-05	down	yes
PHYSODRAFT_475718	Phosphate:Na+ symporter family [Micromonas pusilla CCMP1545]	-3.1227	2.25702e-05	down	yes
PHYSODRAFT_566756	predicted protein [Micromonas commoda]	-3.11678	2.29258e-05	down	yes
PHYSODRAFT_478556	mannan polymerase complex subunit mnn9-like [Quercus suber]	-3.15061	2.39938e-05	down	yes
PHYSODRAFT_339487	aquaporin-3-like [Quercus suber]	-3.19038	2.41788e-05	down	yes
PHYSODRAFT_259414	NA	2.86086	2.44633e-05	up	yes
PHYSODRAFT_539769	NA	-3.20867	2.67083e-05	down	yes
PHYSODRAFT_517348	NA	-3.08255	2.70076e-05	down	yes
PHYSODRAFT_545898	PREDICTED: cocaine esterase-like [Gossypium hirsutum]	-3.10457	2.82729e-05	down	yes
PHYSODRAFT_255601	NA	2.8523	3.24386e-05	up	yes
PHYSODRAFT_524194	hypothetical protein GPECTOR_1g452 [Gonium pectorale]	-3.11347	3.76144e-05	down	yes
PHYSODRAFT_336171	NA	-3.01778	3.85692e-05	down	yes
PHYSODRAFT_320024	NA	-3.06642	4.05181e-05	down	yes
PHYSODRAFT_286731	NA	-2.99903	4.41658e-05	down	yes
PHYSODRAFT_289145	NA	-2.9911	4.45318e-05	down	yes
PHYSODRAFT_559981	PREDICTED: lysine-specific histone demethylase 1 homolog 3-like [Populus euphratica]	-3.02862	4.57967e-05	down	yes
PHYSODRAFT_286381	hypothetical protein GOBAR_AA03724 [Gossypium barbadense]	-3.01945	4.58625e-05	down	yes
PHYSODRAFT_473609	hypothetical protein GPECTOR_1g122 [Gonium pectorale]	-2.97137	4.87606e-05	down	yes
PHYSODRAFT_557632	NA	-2.97008	4.93495e-05	down	yes
PHYSODRAFT_469522	NA	2.75997	4.94351e-05	up	yes
PHYSODRAFT_492498	PREDICTED: catechol O-methyltransferase, partial [Beta vulgaris subsp. vulgaris]	-3.01017	5.04019e-05	down	yes
PHYSODRAFT_336170	NA	-2.96197	5.24722e-05	down	yes
PHYSODRAFT_317487	protein DJ-1 homolog B [Cynara cardunculus var. scolymus]	-2.98615	5.24913e-05	down	yes
PHYSODRAFT_488971	NA	-3.08942	5.27711e-05	down	yes
PHYSODRAFT_507603	NA	2.77358	5.55328e-05	up	yes
PHYSODRAFT_514953	NA	-2.94948	5.70701e-05	down	yes
PHYSODRAFT_296029	NA	-3.06357	6.21072e-05	down	yes
PHYSODRAFT_480820	NA	-3.00282	6.47293e-05	down	yes
PHYSODRAFT_352739	NA	-2.9328	6.62659e-05	down	yes
PHYSODRAFT_529936	EH domain-containing protein 1-like [Cucurbita moschata]	-3.03599	6.7776e-05	down	yes
PHYSODRAFT_319504	NA	-2.93233	6.82769e-05	down	yes
PHYSODRAFT_524656	NA	-3.0114	7.05254e-05	down	yes
PHYSODRAFT_298440	NA	-3.02872	7.06608e-05	down	yes
PHYSODRAFT_307232	NA	-2.90893	7.24838e-05	down	yes
PHYSODRAFT_536236	NA	-2.9107	7.67223e-05	down	yes
PHYSODRAFT_251056	Glycerol-3-phosphate transporter 5 [Actinidia chinensis var. chinensis]	-2.98488	7.67397e-05	down	yes
PHYSODRAFT_490214	NA	2.717	7.8401e-05	up	yes
PHYSODRAFT_410818	calcium-dependent protein kinase 8, partial [Genlisea aurea]	2.7846	8.07102e-05	up	yes
PHYSODRAFT_528513	NA	-2.8871	8.67968e-05	down	yes
PHYSODRAFT_302676	NA	-2.94922	8.91386e-05	down	yes
PHYSODRAFT_250265	hypothetical protein AXG93_412s1260 [Marchantia polymorpha subsp. ruderalis]	2.66192	9.25329e-05	up	yes
PHYSODRAFT_302694	NA	2.60964	9.70565e-05	up	yes
PHYSODRAFT_296028	RHP1 protein [Chlorella sp. ArM0029B]	2.6518	9.75148e-05	up	yes
PHYSODRAFT_498554	NA	-2.84617	0.000101948	down	yes
PHYSODRAFT_312040	NA	-2.88936	0.00010226	down	yes
PHYSODRAFT_319925	s-adenosylmethionine-dependent methyltransferase [Micromonas commoda]	-2.86373	0.000107433	down	yes
PHYSODRAFT_558214	NA	-2.80592	0.000119771	down	yes
PHYSODRAFT_532126	glucan 1,3-beta-glucosidase-like [Quercus suber]	2.55039	0.000120721	up	yes
PHYSODRAFT_342517	glucan 1,3-beta-glucosidase ARB_02797-like [Quercus suber]	-2.89757	0.000124299	down	yes
PHYSODRAFT_354900	NA	-2.84685	0.000136259	down	yes
PHYSODRAFT_256263	NA	-2.78738	0.000148969	down	yes
PHYSODRAFT_297516	NA	-2.81507	0.000150384	down	yes
PHYSODRAFT_325421	Phosphate:Na+ symporter [Micromonas commoda]	-2.78728	0.000150715	down	yes
PHYSODRAFT_307231	NA	-2.78596	0.000151247	down	yes
PHYSODRAFT_362794	predicted protein, partial [Micromonas pusilla CCMP1545]	2.51462	0.000158212	up	yes
PHYSODRAFT_489889	NA	2.59929	0.000160015	up	yes
PHYSODRAFT_332989	NA	-2.85403	0.000161174	down	yes
PHYSODRAFT_565715	NA	-2.78969	0.000165769	down	yes
PHYSODRAFT_303390	NA	-2.76128	0.000167043	down	yes
PHYSODRAFT_497355	hypothetical protein AXX17_ATUG04170 [Arabidopsis thaliana]	-2.74942	0.000172619	down	yes
PHYSODRAFT_336173	NA	-2.76973	0.000184285	down	yes
PHYSODRAFT_556141	hypothetical protein BHE74_00000890 [Ensete ventricosum]	-2.78632	0.000191073	down	yes
PHYSODRAFT_475415	NA	-2.78444	0.000191268	down	yes
PHYSODRAFT_512894	hypothetical protein AQUCO_00900186v1 [Aquilegia coerulea]	-2.74245	0.000191883	down	yes
PHYSODRAFT_302841	NA	-2.75894	0.000196868	down	yes
PHYSODRAFT_300151	pyruvate dehydrogenase (acetyl-transferring) kinase, mitochondrial [Sorghum bicolor]	-2.71059	0.000197147	down	yes
PHYSODRAFT_319155	NA	-2.78427	0.000198106	down	yes
PHYSODRAFT_257507	NA	-2.75155	0.000201886	down	yes
PHYSODRAFT_302695	NA	2.46066	0.00020333	up	yes
PHYSODRAFT_365230	SCP-like extracellular [Chlorella sorokiniana]	2.46621	0.000207281	up	yes
PHYSODRAFT_342924	NA	-2.71747	0.000208003	down	yes
PHYSODRAFT_323627	NA	-2.72548	0.000210207	down	yes
PHYSODRAFT_259776	NA	-2.7033	0.000210965	down	yes
PHYSODRAFT_260128	Phosphate:Na+ symporter [Micromonas commoda]	-2.69059	0.00022339	down	yes
PHYSODRAFT_334655	NA	-2.73689	0.000239897	down	yes
PHYSODRAFT_360760	NA	2.40968	0.000240757	up	yes
PHYSODRAFT_529107	hypothetical protein CEUSTIGMA_g5893.t1 [Chlamydomonas eustigma]	-2.8028	0.000243711	down	yes
PHYSODRAFT_338496	NA	2.46588	0.00024394	up	yes
PHYSODRAFT_480655	NA	-2.67358	0.000245197	down	yes
PHYSODRAFT_535424	NA	-2.66427	0.000256896	down	yes
PHYSODRAFT_353705	probable efflux pump kojT [Quercus suber]	-2.73956	0.000262278	down	yes
PHYSODRAFT_347190	hypothetical protein CHLRE_07g345150v5 [Chlamydomonas reinhardtii]	-2.73098	0.000271818	down	yes
PHYSODRAFT_466773	NA	-2.74042	0.000274451	down	yes
PHYSODRAFT_284543	probable efflux pump kojT [Quercus suber]	-2.73281	0.000275809	down	yes
PHYSODRAFT_299648	NA	-2.65752	0.000281183	down	yes
PHYSODRAFT_475132	NA	-2.67531	0.000282692	down	yes
PHYSODRAFT_517379	NA	-2.64685	0.000297924	down	yes
PHYSODRAFT_552258	pyruvate phosphate dikinase [Volvox carteri f. nagariensis]	-2.61809	0.000308228	down	yes
PHYSODRAFT_521311	hypothetical protein MARPO_0014s0102 [Marchantia polymorpha]	-2.61986	0.000313628	down	yes
PHYSODRAFT_502603	NA	-2.6102	0.000323726	down	yes
PHYSODRAFT_327526	NA	-2.75093	0.000327565	down	yes
PHYSODRAFT_307047	NA	2.45965	0.000332693	up	yes
PHYSODRAFT_336330	NA	2.40089	0.000335876	up	yes
PHYSODRAFT_353688	OSJNBb0040D15.1 [Oryza sativa Japonica Group]	-2.60131	0.000336503	down	yes
PHYSODRAFT_306319	cobalamin synthesis isoform A [Micractinium conductrix]	2.38711	0.000337239	up	yes
PHYSODRAFT_340819	NA	-2.61269	0.000337754	down	yes
PHYSODRAFT_285332	NA	-2.62763	0.000343166	down	yes
PHYSODRAFT_324122	NA	-2.6028	0.000348461	down	yes
PHYSODRAFT_327531	NA	-2.72013	0.000358952	down	yes
PHYSODRAFT_304052	NA	2.34716	0.000378193	up	yes
PHYSODRAFT_490733	pyridoxal phosphate-dependent transferase [Ostreococcus tauri]	2.32973	0.00037944	up	yes
PHYSODRAFT_519275	outer dynein arm docking complex 3 [Micromonas pusilla CCMP1545]	-2.59839	0.000379986	down	yes
PHYSODRAFT_285327	NA	-2.59168	0.000389692	down	yes
PHYSODRAFT_526468	hypothetical protein KFL_000770270 [Klebsormidium nitens]	-2.64803	0.000407803	down	yes
PHYSODRAFT_477009	pyruvate phosphate dikinase [Volvox carteri f. nagariensis]	-2.54456	0.000445593	down	yes
PHYSODRAFT_336175	NA	-2.58894	0.000449767	down	yes
PHYSODRAFT_467898	hypothetical protein CHLRE_16g683900v5 [Chlamydomonas reinhardtii]	-2.62897	0.000450969	down	yes
PHYSODRAFT_482503	NA	-2.62707	0.000462962	down	yes
PHYSODRAFT_515716	NA	-2.61354	0.000472244	down	yes
PHYSODRAFT_325587	NA	2.36251	0.00048071	up	yes
PHYSODRAFT_339117	NA	-2.57556	0.000481766	down	yes
PHYSODRAFT_288943	PREDICTED: E3 ubiquitin-protein ligase RING1-like [Raphanus sativus]	-2.55706	0.000487105	down	yes
PHYSODRAFT_483826	NA	-2.5176	0.000518168	down	yes
PHYSODRAFT_263944	NA	-2.51675	0.000518548	down	yes
PHYSODRAFT_547376	cAMP-dependent kinase catalytic subunit beta isoform X6 [Chlorella sorokiniana]	-2.53856	0.000528267	down	yes
PHYSODRAFT_336898	NA	-2.52051	0.000528455	down	yes
PHYSODRAFT_548252	PREDICTED: probable phospholipid hydroperoxide glutathione peroxidase [Daucus carota subsp. sativus]	-2.50278	0.000546904	down	yes
PHYSODRAFT_516317	NA	2.28234	0.000548352	up	yes
PHYSODRAFT_319926	NA	-2.52979	0.000569176	down	yes
PHYSODRAFT_302108	hypothetical protein GPECTOR_42g823 [Gonium pectorale]	-2.52586	0.000638087	down	yes
PHYSODRAFT_553533	NA	-2.48596	0.000663666	down	yes
PHYSODRAFT_554824	ammonium transporter 1-like [Quercus suber]	2.20133	0.000677934	up	yes
PHYSODRAFT_284264	NA	-2.46572	0.000682798	down	yes
PHYSODRAFT_362688	SCP-like extracellular [Chlorella sorokiniana]	-2.57127	0.000697067	down	yes
PHYSODRAFT_323943	NA	-2.48281	0.000703046	down	yes
PHYSODRAFT_517690	NA	-2.49566	0.000708853	down	yes
PHYSODRAFT_478682	NA	2.23011	0.000726362	up	yes
PHYSODRAFT_345423	NA	-2.46493	0.00076	down	yes
PHYSODRAFT_531121	NA	-2.45668	0.000773794	down	yes
PHYSODRAFT_303554	agmatine hydroxycinnamoyltransferase 1 [Selaginella moellendorffii]	-2.44827	0.000783537	down	yes
PHYSODRAFT_458950	NA	-2.46147	0.00081348	down	yes
PHYSODRAFT_563428	NA	2.15641	0.00087549	up	yes
PHYSODRAFT_355153	NA	2.14232	0.000899106	up	yes
PHYSODRAFT_360974	NA	-2.40103	0.00090933	down	yes
PHYSODRAFT_548883	NA	2.14416	0.000929823	up	yes
PHYSODRAFT_261614	NA	-2.419	0.000959134	down	yes
PHYSODRAFT_263881	NA	-2.38557	0.000977657	down	yes
PHYSODRAFT_256413	NA	-2.42998	0.000979097	down	yes
PHYSODRAFT_354186	catechol O-methyltransferase [Klebsormidium nitens]	-2.48881	0.000979568	down	yes
PHYSODRAFT_477481	hypothetical protein GPECTOR_1g122 [Gonium pectorale]	-2.37774	0.0010047	down	yes
PHYSODRAFT_284911	phosphoenolpyruvate carboxykinase [Chlorella sorokiniana]	-2.37424	0.00102416	down	yes
PHYSODRAFT_256927	ammonium transporter 1-like [Quercus suber]	2.13462	0.00104414	up	yes
PHYSODRAFT_340347	NA	-2.36562	0.00107671	down	yes
PHYSODRAFT_549848	hypothetical protein BHE74_00000984 [Ensete ventricosum]	2.12644	0.00110452	up	yes
PHYSODRAFT_261536	NA	2.11155	0.00113522	up	yes
PHYSODRAFT_558391	ankyrin repeat protein nuc-2-like [Quercus suber]	-2.35955	0.00118655	down	yes
PHYSODRAFT_345248	PREDICTED: catechol O-methyltransferase, partial [Beta vulgaris subsp. vulgaris]	-2.33969	0.0012264	down	yes
PHYSODRAFT_486818	glycosyltransferase family 32 protein [Micromonas commoda]	-2.44908	0.00127075	down	yes
PHYSODRAFT_348760	NA	2.0728	0.00130944	up	yes
PHYSODRAFT_514074	Phosphatidate cytidylyltransferase, partial [Glycine soja]	2.15683	0.00131478	up	yes
PHYSODRAFT_247287	Alternative oxidase, mitochondrial [Tetrabaena socialis]	2.14179	0.00137435	up	yes
PHYSODRAFT_319530	NA	-2.3836	0.00139058	down	yes
PHYSODRAFT_500010	protein DETOXIFICATION 41 [Sorghum bicolor]	-2.40873	0.00139328	down	yes
PHYSODRAFT_304897	hypothetical protein COCSUDRAFT_56364 [Coccomyxa subellipsoidea C-169]	-2.33454	0.00141095	down	yes
PHYSODRAFT_329288	NA	-2.38813	0.00143749	down	yes
PHYSODRAFT_343836	NA	-2.31595	0.00145377	down	yes
PHYSODRAFT_306938	NA	2.1073	0.0014645	up	yes
PHYSODRAFT_434060	NA	-2.33871	0.00148604	down	yes
PHYSODRAFT_347479	NA	2.04778	0.00149019	up	yes
PHYSODRAFT_559440	NA	-2.29716	0.00149814	down	yes
PHYSODRAFT_556286	PREDICTED: UTP:RNA uridylyltransferase 1 [Raphanus sativus]	-2.29227	0.00151968	down	yes
PHYSODRAFT_262301	probable pectin lyase B [Quercus suber]	-2.39967	0.00153443	down	yes
PHYSODRAFT_511356	NA	-2.29016	0.00154544	down	yes
PHYSODRAFT_251163	hypothetical protein CEUSTIGMA_g8808.t1 [Chlamydomonas eustigma]	-2.42476	0.00158458	down	yes
PHYSODRAFT_339665	aquaporin-3-like [Quercus suber]	2.07449	0.00161512	up	yes
PHYSODRAFT_396891	NA	2.07405	0.00162017	up	yes
PHYSODRAFT_337921	poly(ADP-ribose) polymerase 1 [Klebsormidium nitens]	-2.2726	0.00167962	down	yes
PHYSODRAFT_341950	NA	-2.28737	0.0016831	down	yes
PHYSODRAFT_285001	NA	-2.2994	0.00172758	down	yes
PHYSODRAFT_308937	predicted protein, partial [Micromonas commoda]	2.03272	0.00177589	up	yes
PHYSODRAFT_262464	NA	2.03484	0.00180281	up	yes
PHYSODRAFT_326158	Calcium-dependent protein kinase [Actinidia chinensis var. chinensis]	-2.26313	0.00181155	down	yes
PHYSODRAFT_528681	hypothetical protein SELMODRAFT_402429 [Selaginella moellendorffii]	2.07691	0.00182335	up	yes
PHYSODRAFT_307299	NA	2.11145	0.0018249	up	yes
PHYSODRAFT_304053	NA	2.00543	0.00182884	up	yes
PHYSODRAFT_469382	NA	-2.29864	0.00183518	down	yes
PHYSODRAFT_500968	hypothetical protein CHLNCDRAFT_36351 [Chlorella variabilis]	-2.25237	0.00184285	down	yes
PHYSODRAFT_318083	NA	2.07725	0.00186175	up	yes
PHYSODRAFT_538473	NA	-2.24543	0.00189651	down	yes
PHYSODRAFT_480534	NA	-2.2468	0.00190951	down	yes
PHYSODRAFT_303351	NA	-2.27026	0.00193708	down	yes
PHYSODRAFT_338544	hypothetical protein COLO4_22806 [Corchorus olitorius]	-2.2683	0.00199522	down	yes
PHYSODRAFT_504471	NA	-2.28594	0.00200116	down	yes
PHYSODRAFT_294753	Qa-SNARE Sso1/Syntaxin1, PM-type [Chlamydomonas reinhardtii]	-2.25437	0.00204205	down	yes
PHYSODRAFT_324387	NA	-2.32197	0.00204799	down	yes
PHYSODRAFT_320911	NA	-2.28433	0.00205168	down	yes
PHYSODRAFT_476244	alanine aminotransferase [Micromonas commoda]	-2.22596	0.00205625	down	yes
PHYSODRAFT_327894	NA	-2.23048	0.00209716	down	yes
PHYSODRAFT_564573	NA	-2.31001	0.00218214	down	yes
PHYSODRAFT_560237	PREDICTED: alpha-glucosidase-like [Ipomoea nil]	-2.23271	0.00218237	down	yes
PHYSODRAFT_327895	NA	-2.21584	0.00223665	down	yes
PHYSODRAFT_470663	unknown [Lotus japonicus]	-2.2084	0.00226298	down	yes
PHYSODRAFT_297787	NA	-2.32907	0.00232703	down	yes
PHYSODRAFT_258736	hypothetical protein CEUSTIGMA_g10120.t1 [Chlamydomonas eustigma]	-2.28795	0.00236398	down	yes
PHYSODRAFT_438103	NA	1.95355	0.00258302	up	yes
PHYSODRAFT_456404	NA	-2.29562	0.00260319	down	yes
PHYSODRAFT_316661	WD40 repeat-like protein [Coccomyxa subellipsoidea C-169]	-2.23029	0.00264709	down	yes
PHYSODRAFT_310722	NA	1.94507	0.00274883	up	yes
PHYSODRAFT_319422	NA	1.91587	0.00281781	up	yes
PHYSODRAFT_528595	NA	-2.16404	0.00283887	down	yes
PHYSODRAFT_308430	sucrose transport protein SUT1-like [Dendrobium catenatum]	1.94421	0.00285235	up	yes
PHYSODRAFT_560695	NA	-2.1574	0.00286462	down	yes
PHYSODRAFT_353951	phosphoenolpyruvate carboxykinase [Chlorella sorokiniana]	-2.1508	0.00288526	down	yes
PHYSODRAFT_469968	NA	-2.17769	0.00293152	down	yes
PHYSODRAFT_253723	NA	-2.16266	0.00293754	down	yes
PHYSODRAFT_352405	NA	-2.14459	0.00296	down	yes
PHYSODRAFT_483043	PREDICTED: ion channel DMI1-like isoform X1 [Nicotiana sylvestris]	-2.26339	0.00301388	down	yes
PHYSODRAFT_491966	hypothetical protein TanjilG_19135 [Lupinus angustifolius]	-2.23794	0.00303443	down	yes
PHYSODRAFT_501132	NA	-2.16075	0.00309972	down	yes
PHYSODRAFT_263387	NA	-2.13399	0.00315483	down	yes
PHYSODRAFT_490552	hypothetical protein VOLCADRAFT_115831 [Volvox carteri f. nagariensis]	1.97515	0.00317067	up	yes
PHYSODRAFT_333919	NA	-2.18815	0.00317266	down	yes
PHYSODRAFT_508417	Cysteine proteinases superfamily protein [Klebsormidium nitens]	1.87052	0.00322011	up	yes
PHYSODRAFT_496550	Alternative oxidase, mitochondrial [Tetrabaena socialis]	1.94318	0.00328395	up	yes
PHYSODRAFT_286885	NA	1.86174	0.00329515	up	yes
PHYSODRAFT_285258	NA	-2.11371	0.00341296	down	yes
PHYSODRAFT_490913	kinesin-like protein KIN-13B [Rosa chinensis]	-2.13824	0.00343773	down	yes
PHYSODRAFT_561641	NA	1.91417	0.00357339	up	yes
PHYSODRAFT_316099	NA	-2.18987	0.00364313	down	yes
PHYSODRAFT_509291	NA	-2.15037	0.00379029	down	yes
PHYSODRAFT_285346	NA	-2.08313	0.00392779	down	yes
PHYSODRAFT_476002	NA	1.93079	0.00393662	up	yes
PHYSODRAFT_296045	NA	-2.08076	0.00394215	down	yes
PHYSODRAFT_303408	hypothetical protein AQUCO_00900186v1 [Aquilegia coerulea]	-2.14954	0.0039987	down	yes
PHYSODRAFT_483127	flagellar associated protein [Chlamydomonas reinhardtii]	-2.10539	0.00410278	down	yes
PHYSODRAFT_501451	NA	1.84902	0.00421215	up	yes
PHYSODRAFT_545250	NA	-2.06636	0.00427142	down	yes
PHYSODRAFT_561375	uncharacterized protein LOC111989914 [Quercus suber]	1.8137	0.0042846	up	yes
PHYSODRAFT_546234	protein root UVB sensitive 1, chloroplastic isoform X1 [Eutrema salsugineum]	-2.06016	0.00432945	down	yes
PHYSODRAFT_478728	ABC transporter G family member 36 [Vigna radiata var. radiata]	1.80667	0.00438066	up	yes
PHYSODRAFT_336222	NA	-2.17702	0.00438405	down	yes
PHYSODRAFT_264348	probable calcium-binding protein CML21 [Sesamum indicum]	-2.13364	0.00439177	down	yes
PHYSODRAFT_288363	hypothetical protein JCGZ_06008 [Jatropha curcas]	-2.06529	0.00439661	down	yes
PHYSODRAFT_259374	NA	1.81211	0.00441136	up	yes
PHYSODRAFT_334425	calcium-dependent phospholipid-binding Copine family protein [Klebsormidium nitens]	-2.05818	0.0044122	down	yes
PHYSODRAFT_509795	NA	-2.08172	0.00442014	down	yes
PHYSODRAFT_539927	hypothetical protein CEUSTIGMA_g3819.t1 [Chlamydomonas eustigma]	-2.05311	0.00445298	down	yes
PHYSODRAFT_291621	hypothetical protein DVH24_033639 [Malus domestica]	-2.04602	0.00456343	down	yes
PHYSODRAFT_331322	predicted protein [Chlamydomonas reinhardtii]	-2.09848	0.00468335	down	yes
PHYSODRAFT_321958	hypothetical protein DCAR_027227 [Daucus carota subsp. sativus]	1.83846	0.00475145	up	yes
PHYSODRAFT_260724	uncharacterized protein LOC111989914 [Quercus suber]	1.79047	0.0048137	up	yes
PHYSODRAFT_250587	uncharacterized protein LOC109820554 [Asparagus officinalis]	-2.04759	0.00482196	down	yes
PHYSODRAFT_493870	NA	-2.10665	0.00486372	down	yes
PHYSODRAFT_482093	NA	-2.11554	0.00491012	down	yes
PHYSODRAFT_560783	NA	-2.06853	0.00493862	down	yes
PHYSODRAFT_510339	urease [Klebsormidium nitens]	1.77864	0.00499504	up	yes
PHYSODRAFT_494495	NA	-2.03267	0.00500775	down	yes
PHYSODRAFT_535867	diguanylate cyclase [Bathycoccus prasinos]	1.81838	0.00505269	up	yes
PHYSODRAFT_364315	hypothetical protein MNEG_6467 [Monoraphidium neglectum]	-2.02653	0.00506292	down	yes
PHYSODRAFT_306430	predicted protein [Ostreococcus lucimarinus CCE9901]	1.77325	0.0050859	up	yes
PHYSODRAFT_408331	PREDICTED: histone-lysine N-methyltransferase SUVR3 [Gossypium raimondii]	-2.0301	0.00510963	down	yes
PHYSODRAFT_497400	E3 ubiquitin-protein ligase CIP8-like [Cynara cardunculus var. scolymus]	-2.07668	0.00525162	down	yes
PHYSODRAFT_509360	hypothetical protein AALP_AA2G172400 [Arabis alpina]	-2.04942	0.00544518	down	yes
PHYSODRAFT_292668	hypothetical protein CHLRE_14g634322v5 [Chlamydomonas reinhardtii]	-2.02041	0.00550639	down	yes
PHYSODRAFT_536295	NA	1.8269	0.00555187	up	yes
PHYSODRAFT_285320	NA	-2.0032	0.00556075	down	yes
PHYSODRAFT_325046	zeta class glutathione S-transferase [Pinus tabuliformis]	-2.0087	0.00558259	down	yes
PHYSODRAFT_359310	NA	-2.00628	0.0057369	down	yes
PHYSODRAFT_321562	NA	-2.03722	0.00585233	down	yes
PHYSODRAFT_473073	predicted protein [Micromonas pusilla CCMP1545]	-2.04166	0.00588129	down	yes
PHYSODRAFT_430406	NA	1.82933	0.00592875	up	yes
PHYSODRAFT_320435	NA	-2.00692	0.00599258	down	yes
PHYSODRAFT_479008	ecotropic viral integration site 5 protein homolog isoform X1 [Sesamum indicum]	-1.98715	0.00602289	down	yes
PHYSODRAFT_516278	NA	1.73352	0.0060251	up	yes
PHYSODRAFT_331215	NA	-2.00375	0.00618192	down	yes
PHYSODRAFT_524094	NA	-2.06381	0.00633073	down	yes
PHYSODRAFT_326053	hypothetical protein CEUSTIGMA_g3819.t1 [Chlamydomonas eustigma]	-1.97626	0.0063793	down	yes
PHYSODRAFT_288612	NA	-1.97364	0.00638809	down	yes
PHYSODRAFT_263805	NA	1.783	0.00649177	up	yes
PHYSODRAFT_262769	NA	1.73731	0.00649853	up	yes
PHYSODRAFT_333668	hypothetical protein GPECTOR_19g332 [Gonium pectorale]	-1.99122	0.00655957	down	yes
PHYSODRAFT_480405	NA	-2.02079	0.00656794	down	yes
PHYSODRAFT_529049	NA	1.7408	0.00661716	up	yes
PHYSODRAFT_332788	NA	1.80339	0.00662067	up	yes
PHYSODRAFT_329589	SCP-like extracellular [Monoraphidium neglectum]	1.80212	0.00664388	up	yes
PHYSODRAFT_494718	NA	-1.96298	0.00664511	down	yes
PHYSODRAFT_548046	NA	1.71525	0.00664716	up	yes
PHYSODRAFT_354921	short-chain dehydrogenase/reductase SDR [Bathycoccus prasinos]	1.71609	0.0067112	up	yes
PHYSODRAFT_563917	hypothetical protein CEUSTIGMA_g9080.t1 [Chlamydomonas eustigma]	-1.95371	0.0068739	down	yes
PHYSODRAFT_334198	NA	-1.95103	0.00693824	down	yes
PHYSODRAFT_483765	NA	1.74861	0.00694282	up	yes
PHYSODRAFT_554581	NA	1.78416	0.00701076	up	yes
PHYSODRAFT_481980	ribonuclease HII [Micractinium conductrix]	-1.95279	0.00703842	down	yes
PHYSODRAFT_523501	NA	-2.01123	0.00707806	down	yes
PHYSODRAFT_298559	NA	-1.95219	0.00710156	down	yes
PHYSODRAFT_255531	NA	-1.94728	0.00711486	down	yes
PHYSODRAFT_325803	NA	1.71602	0.00720972	up	yes
PHYSODRAFT_513204	NA	1.69471	0.00732874	up	yes
PHYSODRAFT_496566	hypothetical protein KFL_001350250 [Klebsormidium nitens]	-1.95049	0.00736843	down	yes
PHYSODRAFT_490305	diacylglycerol O-acyltransferase 2D-like [Arachis duranensis]	-1.93374	0.00742141	down	yes
PHYSODRAFT_467050	NA	-1.93992	0.00747219	down	yes
PHYSODRAFT_339066	ADP-ribosylation factor-like isoform X1 [Coffea arabica]	-1.94422	0.00756703	down	yes
PHYSODRAFT_333452	lipase 1-like [Quercus suber]	1.73152	0.00757778	up	yes
PHYSODRAFT_246325	NA	-1.975	0.00766477	down	yes
PHYSODRAFT_390310	PREDICTED: mitogen-activated protein kinase kinase kinase NPK1-like [Pyrus x bretschneideri]	1.77879	0.00766563	up	yes
PHYSODRAFT_320910	NA	-1.9849	0.00767211	down	yes
PHYSODRAFT_495645	NA	-1.95054	0.0077569	down	yes
PHYSODRAFT_510274	hypothetical protein CBR_g54923 [Chara braunii]	1.66298	0.00779092	up	yes
PHYSODRAFT_354502	NA	-1.92516	0.00780704	down	yes
PHYSODRAFT_334794	NA	1.70084	0.00784576	up	yes
PHYSODRAFT_327714	BnaAnng13960D [Brassica napus]	-1.92092	0.00789513	down	yes
PHYSODRAFT_519419	NA	-1.91834	0.00792483	down	yes
PHYSODRAFT_314064	hypothetical protein GPECTOR_5g430 [Gonium pectorale]	-1.99358	0.00793957	down	yes
PHYSODRAFT_334123	NA	-1.97555	0.00812563	down	yes
PHYSODRAFT_261764	kinesin-2 motor subunit FLA8 [Dunaliella salina]	-1.93315	0.00813045	down	yes
PHYSODRAFT_545197	hypothetical protein AXG93_2210s1050 [Marchantia polymorpha subsp. ruderalis]	-1.91453	0.00816942	down	yes
PHYSODRAFT_354741	NA	-1.91191	0.00820311	down	yes
PHYSODRAFT_484386	ecotropic viral integration site 5 protein homolog isoform X1 [Sesamum indicum]	-1.91079	0.00820423	down	yes
PHYSODRAFT_343005	TBC-domain-containing protein [Coccomyxa subellipsoidea C-169]	-1.90984	0.00823153	down	yes
PHYSODRAFT_285321	NA	-1.91293	0.00831463	down	yes
PHYSODRAFT_331007	NA	1.65685	0.00841288	up	yes
PHYSODRAFT_544256	PREDICTED: lipase-like [Gossypium hirsutum]	1.67187	0.00856496	up	yes
PHYSODRAFT_496960	hypothetical protein C2E20_5468 [Micractinium conductrix]	-1.9439	0.00859221	down	yes
PHYSODRAFT_360220	NA	-1.89494	0.00869523	down	yes
PHYSODRAFT_284266	Transmembrane protein 14A [Tetrabaena socialis]	-1.89679	0.0087242	down	yes
PHYSODRAFT_441522	NA	1.65679	0.00873362	up	yes
PHYSODRAFT_289025	glutamine synthetase [Zea mays]	1.63388	0.00875566	up	yes
PHYSODRAFT_510177	hypothetical protein CBR_g54923 [Chara braunii]	1.63239	0.00887053	up	yes
PHYSODRAFT_506868	NA	-2.01324	0.00889897	down	yes
PHYSODRAFT_333297	NA	1.66821	0.00899305	up	yes
PHYSODRAFT_515598	NA	1.63044	0.00899393	up	yes
PHYSODRAFT_482345	NA	-1.96183	0.00903812	down	yes
PHYSODRAFT_326157	Calcium-dependent protein kinase 34 [Vitis vinifera]	-1.95432	0.00906169	down	yes
PHYSODRAFT_321084	NA	-1.90067	0.00907109	down	yes
PHYSODRAFT_301074	Na+/solute symporter [Micromonas pusilla CCMP1545]	1.68443	0.00908112	up	yes
PHYSODRAFT_289026	glutamine synthetase [Zea mays]	1.62491	0.00908516	up	yes
PHYSODRAFT_286439	NA	-1.89827	0.00912598	down	yes
PHYSODRAFT_305131	NA	-1.92144	0.00912992	down	yes
PHYSODRAFT_361576	2-methylene-furan-3-one reductase [Prunus yedoensis var. nudiflora]	-1.87994	0.00942007	down	yes
PHYSODRAFT_391055	NA	-1.87222	0.00969689	down	yes
PHYSODRAFT_497688	hypothetical protein SELMODRAFT_164122 [Selaginella moellendorffii]	-1.92942	0.00983542	down	yes
PHYSODRAFT_353770	hypothetical protein CDL15_Pgr026666 [Punica granatum]	-1.8707	0.00985928	down	yes
PHYSODRAFT_490992	NA	-1.89871	0.00991082	down	yes
PHYSODRAFT_299869	NA	-1.8762	0.0100325	down	yes
PHYSODRAFT_333263	putative glucose-6-phosphate 1-epimerase isoform X2 [Selaginella moellendorffii]	1.67409	0.0101393	up	yes
PHYSODRAFT_322531	NA	-1.87699	0.0101468	down	yes
PHYSODRAFT_504450	NA	-1.92169	0.0102069	down	yes
PHYSODRAFT_313783	NA	-1.8667	0.010223	down	yes
PHYSODRAFT_470331	NA	-1.92117	0.0102631	down	yes
PHYSODRAFT_351491	Thermostable beta-glucosidase B [Dorcoceras hygrometricum]	-1.87567	0.0103855	down	yes
PHYSODRAFT_285410	phosphatidylinositol 4-phosphate 5-kinase its3-like [Quercus suber]	-1.85133	0.0104748	down	yes
PHYSODRAFT_529363	NA	-1.86228	0.0105198	down	yes
PHYSODRAFT_345045	hypothetical protein CHLNCDRAFT_140767 [Chlorella variabilis]	-1.86481	0.010644	down	yes
PHYSODRAFT_255978	ABC transporter G family [Klebsormidium nitens]	1.67079	0.0106729	up	yes
PHYSODRAFT_510805	NA	-1.96409	0.0107286	down	yes
PHYSODRAFT_319813	NA	-1.84269	0.0107863	down	yes
PHYSODRAFT_321055	NA	1.623	0.0108382	up	yes
PHYSODRAFT_314382	hypothetical protein CEUSTIGMA_g8565.t1 [Chlamydomonas eustigma]	-1.86431	0.0108406	down	yes
PHYSODRAFT_529732	1,3-beta-glucanosyltransferase gel1-like [Quercus suber]	-1.84576	0.0109098	down	yes
PHYSODRAFT_360349	hypothetical protein CEUSTIGMA_g7725.t1 [Chlamydomonas eustigma]	-1.83462	0.0112146	down	yes
PHYSODRAFT_523336	NA	-1.88027	0.0112449	down	yes
PHYSODRAFT_554513	NA	-1.82945	0.0113028	down	yes
PHYSODRAFT_354162	NA	-1.8264	0.011506	down	yes
PHYSODRAFT_480720	uncharacterized protein LOC9656140 [Selaginella moellendorffii]	-1.82449	0.011619	down	yes
PHYSODRAFT_310419	NA	-1.83525	0.0116266	down	yes
PHYSODRAFT_338140	NA	-1.84492	0.0116675	down	yes
PHYSODRAFT_306814	NA	-1.86747	0.0116925	down	yes
PHYSODRAFT_534748	NA	-1.84142	0.0117036	down	yes
PHYSODRAFT_487824	NA	1.56989	0.0117811	up	yes
PHYSODRAFT_482299	hypothetical protein PHAVU_001G061900g [Phaseolus vulgaris]	-1.93646	0.0118792	down	yes
PHYSODRAFT_308305	NA	-1.81869	0.0118928	down	yes
PHYSODRAFT_329186	NA	-1.906	0.0119279	down	yes
PHYSODRAFT_555023	NA	-1.9063	0.0119654	down	yes
PHYSODRAFT_530148	NA	-1.8795	0.0120098	down	yes
PHYSODRAFT_415819	NA	-1.89061	0.0120326	down	yes
PHYSODRAFT_531025	NA	-1.83944	0.0121735	down	yes
PHYSODRAFT_348745	hypothetical protein PHYPA_018304 [Physcomitrella patens]	-1.81752	0.0121816	down	yes
PHYSODRAFT_325482	NA	-1.8258	0.0123611	down	yes
PHYSODRAFT_483013	hypothetical protein CEUSTIGMA_g281.t1 [Chlamydomonas eustigma]	-1.84338	0.0124903	down	yes
PHYSODRAFT_351914	uncharacterized membrane protein C365.16-like [Quercus suber]	1.55972	0.0125031	up	yes
PHYSODRAFT_560168	NA	1.5467	0.0125668	up	yes
PHYSODRAFT_317690	nitrite reductase [NAD(P)H]-like [Quercus suber]	1.65061	0.0125749	up	yes
PHYSODRAFT_476606	NA	-1.83274	0.012631	down	yes
PHYSODRAFT_304307	NA	-1.82467	0.0126366	down	yes
PHYSODRAFT_255139	PREDICTED: endoplasmin homolog [Ipomoea nil]	1.54372	0.0126563	up	yes
PHYSODRAFT_320871	hypothetical protein SELMODRAFT_236021 [Selaginella moellendorffii]	-1.8484	0.0126962	down	yes
PHYSODRAFT_468874	probable tubulin polyglutamylase TTLL9 [Selaginella moellendorffii]	-1.90917	0.0127722	down	yes
PHYSODRAFT_262522	NA	-1.84158	0.0128744	down	yes
PHYSODRAFT_473607	NA	-1.79828	0.0128952	down	yes
PHYSODRAFT_255079	NA	-1.83892	0.0129721	down	yes
PHYSODRAFT_260692	NA	1.60822	0.0130264	up	yes
PHYSODRAFT_318628	NA	-1.8077	0.0130669	down	yes
PHYSODRAFT_339044	NA	-1.84676	0.0131075	down	yes
PHYSODRAFT_499294	Phosphoenolpyruvate carboxylase kinase 1 [Capsicum chinense]	-1.81045	0.0132695	down	yes
PHYSODRAFT_521544	cytochrome P450 94A2-like [Chenopodium quinoa]	-1.88117	0.0133693	down	yes
PHYSODRAFT_351929	NA	-1.80413	0.0133831	down	yes
PHYSODRAFT_549883	NA	-1.78792	0.0135304	down	yes
PHYSODRAFT_469325	NA	-1.79322	0.0135318	down	yes
PHYSODRAFT_284489	NA	-1.81631	0.013559	down	yes
PHYSODRAFT_482598	predicted protein [Micromonas commoda]	-1.79479	0.0136114	down	yes
PHYSODRAFT_493198	PREDICTED: catechol O-methyltransferase, partial [Beta vulgaris subsp. vulgaris]	-1.79025	0.0138262	down	yes
PHYSODRAFT_498700	NA	-1.85227	0.0138809	down	yes
PHYSODRAFT_395840	NA	-1.80506	0.0140112	down	yes
PHYSODRAFT_286984	NA	-1.78756	0.0140282	down	yes
PHYSODRAFT_298269	NA	-1.8303	0.014154	down	yes
PHYSODRAFT_482983	NA	1.58756	0.0141856	up	yes
PHYSODRAFT_287162	predicted protein [Micromonas commoda]	1.51829	0.0141883	up	yes
PHYSODRAFT_468895	NAD(P)-binding protein [Coccomyxa subellipsoidea C-169]	1.53321	0.0142085	up	yes
PHYSODRAFT_261404	NA	-1.88008	0.0142264	down	yes
PHYSODRAFT_324431	NA	-1.80343	0.0142323	down	yes
PHYSODRAFT_533503	UTP:RNA uridylyltransferase 1 isoform X2 [Asparagus officinalis]	1.54478	0.0142323	up	yes
PHYSODRAFT_337991	hypothetical protein AXX17_ATUG04170 [Arabidopsis thaliana]	1.52533	0.0142606	up	yes
PHYSODRAFT_331486	cytochrome P450 86B1-like [Cucurbita pepo subsp. pepo]	-1.88764	0.0142781	down	yes
PHYSODRAFT_333436	NA	-1.81304	0.0145202	down	yes
PHYSODRAFT_322923	Cytochrome c oxidase assembly protein CtaG/Cox11,domain [Ostreococcus tauri]	-1.77088	0.0145774	down	yes
PHYSODRAFT_508634	NA	-1.79786	0.0146373	down	yes
PHYSODRAFT_370874	NA	1.5596	0.0146825	up	yes
PHYSODRAFT_340333	NA	1.59294	0.0147025	up	yes
PHYSODRAFT_286509	hypothetical protein BHE74_00000890 [Ensete ventricosum]	-1.76374	0.0147988	down	yes
PHYSODRAFT_518366	beta-glucanase precursor [Zea mays]	1.50898	0.0148697	up	yes
PHYSODRAFT_534043	NA	-1.78216	0.0148845	down	yes
PHYSODRAFT_531566	NA	-1.77026	0.0149702	down	yes
PHYSODRAFT_481128	calcium-activated potassium channel subunit alpha-1-like [Selaginella moellendorffii]	-1.77947	0.0149721	down	yes
PHYSODRAFT_263748	predicted protein [Micromonas pusilla CCMP1545]	-1.75885	0.0150665	down	yes
PHYSODRAFT_488062	NA	1.50546	0.0150891	up	yes
PHYSODRAFT_263158	probable glutamate carboxypeptidase LAMP1 isoform X1 [Papaver somniferum]	-1.77576	0.0151328	down	yes
PHYSODRAFT_507730	hypothetical protein CBR_g54923 [Chara braunii]	1.51204	0.015142	up	yes
PHYSODRAFT_318015	predicted protein [Micromonas commoda]	1.51562	0.0152514	up	yes
PHYSODRAFT_301444	NA	-1.76759	0.0152522	down	yes
PHYSODRAFT_246459	probable pectin lyase B [Quercus suber]	1.49656	0.0154061	up	yes
PHYSODRAFT_249587	NA	-1.76105	0.0156983	down	yes
PHYSODRAFT_517698	hypothetical protein BRADI_2g41977v3 [Brachypodium distachyon]	-1.76815	0.0157126	down	yes
PHYSODRAFT_472659	Protease-associated (PA) RING/U-box zinc finger family protein [Klebsormidium nitens]	-1.74646	0.0158736	down	yes
PHYSODRAFT_359660	annexin D5-like [Cucurbita pepo subsp. pepo]	1.48352	0.0160035	up	yes
PHYSODRAFT_320870	NA	-1.80575	0.0160049	down	yes
PHYSODRAFT_336716	NA	1.48431	0.0160049	up	yes
PHYSODRAFT_331403	NA	1.50436	0.0160331	up	yes
PHYSODRAFT_331008	NA	1.49462	0.0161048	up	yes
PHYSODRAFT_359074	SNF1-related protein kinase catalytic subunit alpha like [Actinidia chinensis var. chinensis]	-1.73792	0.0163614	down	yes
PHYSODRAFT_253357	NA	1.49711	0.0163716	up	yes
PHYSODRAFT_336421	NA	-1.74893	0.0164007	down	yes
PHYSODRAFT_331310	NA	-1.76874	0.0165781	down	yes
PHYSODRAFT_284770	Phosphatidylinositol 4-phosphate 5-kinase 9 [Capsicum chinense]	1.49471	0.0166016	up	yes
PHYSODRAFT_516289	NA	-1.76779	0.0166516	down	yes
PHYSODRAFT_491661	hypothetical protein VOLCADRAFT_78980 [Volvox carteri f. nagariensis]	-1.75875	0.0166745	down	yes
PHYSODRAFT_309973	Na+/solute symporter [Micromonas pusilla CCMP1545]	1.56694	0.0167694	up	yes
PHYSODRAFT_301920	NA	1.48835	0.0168292	up	yes
PHYSODRAFT_512812	transcription factor IIB [Klebsormidium nitens]	-1.74549	0.0169387	down	yes
PHYSODRAFT_510888	NA	1.53703	0.016944	up	yes
PHYSODRAFT_339641	aquaporin-3-like [Quercus suber]	-1.72979	0.0170995	down	yes
PHYSODRAFT_492226	calcium-dependent protein kinase 7-like isoform X2 [Durio zibethinus]	-1.7512	0.017157	down	yes
PHYSODRAFT_483167	NA	-1.78671	0.0171678	down	yes
PHYSODRAFT_246288	hypothetical protein CHLNCDRAFT_53340 [Chlorella variabilis]	-1.76737	0.0172078	down	yes
PHYSODRAFT_565202	D-lactate dehydrogenase [cytochrome], mitochondrial [Sorghum bicolor]	-1.72134	0.0174624	down	yes
PHYSODRAFT_311521	hypothetical protein COCSUDRAFT_45719 [Coccomyxa subellipsoidea C-169]	1.49886	0.0175917	up	yes
PHYSODRAFT_536639	probable endo-1,3(4)-beta-glucanase ARB_01444 [Quercus suber]	-1.77198	0.017777	down	yes
PHYSODRAFT_405166	NA	1.48834	0.0177874	up	yes
PHYSODRAFT_563993	NA	1.48456	0.0177978	up	yes
PHYSODRAFT_337994	beta-glucanase precursor [Zea mays]	1.46107	0.0178252	up	yes
PHYSODRAFT_310950	hypothetical protein CBR_g31513 [Chara braunii]	1.47206	0.0178939	up	yes
PHYSODRAFT_310076	NA	-1.75078	0.0180037	down	yes
PHYSODRAFT_485173	RING-H2 finger protein ATL39-like isoform X2 [Carica papaya]	-1.76802	0.0180661	down	yes
PHYSODRAFT_354868	NA	-1.7225	0.0181037	down	yes
PHYSODRAFT_559259	NA	-1.71384	0.0181132	down	yes
PHYSODRAFT_285972	Flavoprotein-like protein YCP4 [Tetrabaena socialis]	1.4542	0.0181247	up	yes
PHYSODRAFT_294084	voltage-gated ion channel superfamily [Micromonas commoda]	-1.83194	0.0182453	down	yes
PHYSODRAFT_566115	ABC transporter G family member 31-like isoform X2 [Physcomitrella patens]	1.44597	0.0185328	up	yes
PHYSODRAFT_313495	NA	-1.73458	0.0187542	down	yes
PHYSODRAFT_285144	NA	1.44633	0.0188547	up	yes
PHYSODRAFT_467180	voltage-gated ion channel superfamily [Micromonas commoda]	-1.70727	0.0188792	down	yes
PHYSODRAFT_329735	predicted protein [Bathycoccus prasinos]	1.45512	0.0190177	up	yes
PHYSODRAFT_490370	NA	1.46852	0.0191334	up	yes
PHYSODRAFT_260939	NA	1.49061	0.0191521	up	yes
PHYSODRAFT_337062	hypothetical protein CDL15_Pgr026890 [Punica granatum]	1.49002	0.01919	up	yes
PHYSODRAFT_286553	NA	-1.75175	0.0192379	down	yes
PHYSODRAFT_566486	NA	-1.69633	0.0192571	down	yes
PHYSODRAFT_355799	NA	-1.74168	0.019263	down	yes
PHYSODRAFT_483955	NA	1.47039	0.0192649	up	yes
PHYSODRAFT_304175	unknown [Picea sitchensis]	-1.74404	0.0195166	down	yes
PHYSODRAFT_300855	calcium-binding mitochondrial carrier protein Aralar2-like [Quercus suber]	1.52958	0.019562	up	yes
PHYSODRAFT_460901	NA	1.46168	0.0195933	up	yes
PHYSODRAFT_501877	NA	-1.69894	0.0196216	down	yes
PHYSODRAFT_487500	NA	1.48491	0.019663	up	yes
PHYSODRAFT_286375	histone-lysine N-methyltransferase, H3 lysine-36 specific-like [Quercus suber]	-1.70656	0.019699	down	yes
PHYSODRAFT_248423	ABC transporter C family member 2 isoform A [Micractinium conductrix]	-1.70042	0.0199681	down	yes
PHYSODRAFT_346459	NA	1.4623	0.0202537	up	yes
PHYSODRAFT_496906	calcium-dependent protein kinase [Klebsormidium nitens]	-1.68791	0.0203178	down	yes
PHYSODRAFT_557013	NA	-1.71653	0.0203278	down	yes
PHYSODRAFT_354312	tubulin-folding cofactor D isoform X1 [Sesamum indicum]	-1.68216	0.020362	down	yes
PHYSODRAFT_303765	NA	-1.68621	0.0204008	down	yes
PHYSODRAFT_467681	H(+)/Cl(-) exchange transporter 5-like [Quercus suber]	-1.69409	0.0204371	down	yes
PHYSODRAFT_565438	alpha tubulin 2 [Micromonas commoda]	-1.67908	0.0204534	down	yes
PHYSODRAFT_338679	NA	-1.7979	0.0205346	down	yes
PHYSODRAFT_392559	hypothetical protein CHLNCDRAFT_35098 [Chlorella variabilis]	1.4602	0.0205408	up	yes
PHYSODRAFT_288609	NA	-1.67927	0.0206313	down	yes
PHYSODRAFT_486768	NA	-1.67874	0.0206874	down	yes
PHYSODRAFT_343429	NA	1.41815	0.0207877	up	yes
PHYSODRAFT_483861	Arginase/deacetylase [Dorcoceras hygrometricum]	-1.73819	0.0208033	down	yes
PHYSODRAFT_338674	NA	-1.74042	0.0209879	down	yes
PHYSODRAFT_330016	NA	1.44158	0.0209909	up	yes
PHYSODRAFT_477849	NA	-1.67308	0.0210117	down	yes
PHYSODRAFT_312750	hypothetical protein AQUCO_01300288v1 [Aquilegia coerulea]	-1.67248	0.0213165	down	yes
PHYSODRAFT_337080	NA	-1.74435	0.0213167	down	yes
PHYSODRAFT_299721	NA	-1.7252	0.0214318	down	yes
PHYSODRAFT_317051	NA	-1.69212	0.021516	down	yes
PHYSODRAFT_532724	predicted protein [Hordeum vulgare subsp. vulgare]	-1.68419	0.021531	down	yes
PHYSODRAFT_497896	NA	-1.7723	0.0215402	down	yes
PHYSODRAFT_485256	PREDICTED: probable folate-biopterin transporter 4 [Beta vulgaris subsp. vulgaris]	1.51331	0.0215402	up	yes
PHYSODRAFT_496477	NA	-1.6849	0.0215413	down	yes
PHYSODRAFT_539206	mitochondrial Mn superoxide dismutase [Haematococcus lacustris]	1.40574	0.0216731	up	yes
PHYSODRAFT_305592	NA	-1.66825	0.0218527	down	yes
PHYSODRAFT_308282	unknown [Picea sitchensis]	-1.71333	0.0218622	down	yes
PHYSODRAFT_353812	PREDICTED: calreticulin-like [Gossypium hirsutum]	1.40128	0.0219637	up	yes
PHYSODRAFT_564578	NA	-1.68654	0.0219778	down	yes
PHYSODRAFT_285788	NA	-1.65819	0.0221171	down	yes
PHYSODRAFT_286884	NA	1.39886	0.0221411	up	yes
PHYSODRAFT_293967	NA	1.42239	0.0224575	up	yes
PHYSODRAFT_459435	NA	-1.67202	0.0224904	down	yes
PHYSODRAFT_452356	NA	1.47243	0.0228438	up	yes
PHYSODRAFT_503640	NA	1.42248	0.0229405	up	yes
PHYSODRAFT_348281	protein disulfide-isomerase A6 [Klebsormidium nitens]	1.39048	0.0230645	up	yes
PHYSODRAFT_330087	hypothetical protein C2E20_8527 [Micractinium conductrix]	-1.64825	0.0231975	down	yes
PHYSODRAFT_316138	unnamed protein product, partial [Vitis vinifera]	1.42033	0.0233474	up	yes
PHYSODRAFT_561209	NA	-1.64973	0.0233722	down	yes
PHYSODRAFT_332721	hypothetical protein KFL_012800010, partial [Klebsormidium nitens]	1.41889	0.0233885	up	yes
PHYSODRAFT_312213	hypothetical protein VOLCADRAFT_117059 [Volvox carteri f. nagariensis]	-1.64979	0.0234032	down	yes
PHYSODRAFT_554220	NA	-1.76078	0.0235722	down	yes
PHYSODRAFT_304734	predicted protein [Micromonas commoda]	1.40001	0.0236827	up	yes
PHYSODRAFT_509757	hypothetical protein AXG93_3096s1030 [Marchantia polymorpha subsp. ruderalis]	-1.6379	0.023949	down	yes
PHYSODRAFT_558285	transcription factor DIVARICATA-like [Cicer arietinum]	-1.66868	0.0239684	down	yes
PHYSODRAFT_527717	NA	-1.72426	0.0240501	down	yes
PHYSODRAFT_534773	NA	-1.67053	0.0242026	down	yes
PHYSODRAFT_517543	NA	-1.74018	0.0242666	down	yes
PHYSODRAFT_262149	hypothetical protein KFL_001050140 [Klebsormidium nitens]	1.39521	0.024334	up	yes
PHYSODRAFT_481577	NA	-1.76474	0.0243676	down	yes
PHYSODRAFT_506430	General substrate transporter [Macleaya cordata]	-1.64298	0.0244241	down	yes
PHYSODRAFT_478244	hypothetical protein CHLRE_09g408600v5 [Chlamydomonas reinhardtii]	-1.64807	0.0244579	down	yes
PHYSODRAFT_490809	NA	-1.64077	0.0244616	down	yes
PHYSODRAFT_350115	phosphate acyltransferase [Micractinium conductrix]	-1.63211	0.0246209	down	yes
PHYSODRAFT_262368	NA	-1.674	0.0246218	down	yes
PHYSODRAFT_489267	hypothetical protein APUTEX25_000974, partial [Auxenochlorella protothecoides]	-1.70972	0.0247142	down	yes
PHYSODRAFT_347440	PREDICTED: 2-methylene-furan-3-one reductase-like [Populus euphratica]	-1.74672	0.0248906	down	yes
PHYSODRAFT_387496	flagellar/basal body specific protein [Volvox carteri f. nagariensis]	-1.65367	0.0249086	down	yes
PHYSODRAFT_524234	NA	-1.66234	0.0249591	down	yes
PHYSODRAFT_525302	nucleoside transporter family protein [Artemisia annua]	1.38273	0.0250874	up	yes
PHYSODRAFT_554641	Cupredoxin [Ostreococcus tauri]	-1.62457	0.0251578	down	yes
PHYSODRAFT_311575	NA	-1.62458	0.025299	down	yes
PHYSODRAFT_286519	NA	1.46365	0.025326	up	yes
PHYSODRAFT_558638	NA	1.36343	0.0253425	up	yes
PHYSODRAFT_286818	NA	-1.62199	0.0255861	down	yes
PHYSODRAFT_527238	NA	-1.65265	0.0255913	down	yes
PHYSODRAFT_305059	uncharacterized endoplasmic reticulum membrane protein YGL010W [Selaginella moellendorffii]	1.36166	0.0258226	up	yes
PHYSODRAFT_286882	NA	1.35757	0.0258489	up	yes
PHYSODRAFT_543933	NA	-1.6157	0.0259543	down	yes
PHYSODRAFT_493645	SCP-like extracellular [Chlorella sorokiniana]	-1.69444	0.0261507	down	yes
PHYSODRAFT_336344	NA	1.37495	0.0262109	up	yes
PHYSODRAFT_303035	NA	1.45769	0.026327	up	yes
PHYSODRAFT_485167	NA	-1.69866	0.0267191	down	yes
PHYSODRAFT_297806	predicted protein [Chlamydomonas reinhardtii]	-1.70329	0.0271867	down	yes
PHYSODRAFT_516155	hypothetical protein CDL15_Pgr026890 [Punica granatum]	1.3838	0.0274264	up	yes
PHYSODRAFT_284684	2-cys peroxiredoxin [Chlorella sorokiniana]	1.34858	0.0274421	up	yes
PHYSODRAFT_261380	ABC transporter A family member 1 isoform X3 [Cynara cardunculus var. scolymus]	1.40743	0.0275988	up	yes
PHYSODRAFT_286702	NA	-1.60042	0.0276059	down	yes
PHYSODRAFT_353054	UDP-Glycosyltransferase superfamily protein [Klebsormidium nitens]	1.46958	0.0277008	up	yes
PHYSODRAFT_566494	predicted protein [Micromonas pusilla CCMP1545]	-1.59888	0.0278427	down	yes
PHYSODRAFT_350953	NA	1.35242	0.0278745	up	yes
PHYSODRAFT_324320	PREDICTED: receptor-like protein kinase FERONIA [Capsicum annuum]	-1.62478	0.0279045	down	yes
PHYSODRAFT_466695	NA	1.34428	0.0279162	up	yes
PHYSODRAFT_352694	NA	1.33609	0.0280046	up	yes
PHYSODRAFT_558669	ABC transporter A family member 1 isoform X3 [Cynara cardunculus var. scolymus]	-1.59835	0.0281352	down	yes
PHYSODRAFT_525426	NA	-1.66818	0.0281522	down	yes
PHYSODRAFT_318600	Niemann-Pick C1 protein-like [Chenopodium quinoa]	1.33424	0.0282269	up	yes
PHYSODRAFT_343884	protein disulfide isomerase [Coccomyxa subellipsoidea C-169]	1.34773	0.028238	up	yes
PHYSODRAFT_250316	NA	-1.61183	0.0283875	down	yes
PHYSODRAFT_502840	NA	-1.5994	0.0284246	down	yes
PHYSODRAFT_563565	NA	-1.59153	0.0284706	down	yes
PHYSODRAFT_516641	NA	-1.70262	0.0284737	down	yes
PHYSODRAFT_250287	probable E3 ubiquitin-protein ligase XBOS34 isoform X1 [Dendrobium catenatum]	-1.59163	0.0285043	down	yes
PHYSODRAFT_288751	NA	-1.60315	0.0288413	down	yes
PHYSODRAFT_311802	NA	-1.61729	0.0290066	down	yes
PHYSODRAFT_332170	NA	1.35472	0.0290862	up	yes
PHYSODRAFT_295712	NA	-1.62604	0.0291579	down	yes
PHYSODRAFT_390062	glucose 6-phosphate dehydrogenase (plastid) [Hordeum vulgare]	1.41851	0.0291674	up	yes
PHYSODRAFT_376219	NA	-1.6715	0.0292089	down	yes
PHYSODRAFT_293856	NA	1.33783	0.02942	up	yes
PHYSODRAFT_250786	NA	1.3338	0.0294344	up	yes
PHYSODRAFT_355151	NA	1.32286	0.0295567	up	yes
PHYSODRAFT_494013	SCP-like extracellular [Chlorella sorokiniana]	-1.63755	0.0296146	down	yes
PHYSODRAFT_560711	phosphoglycerate kinase [Chlamydomonas reinhardtii]	1.33716	0.0296361	up	yes
PHYSODRAFT_264618	hypothetical protein GPECTOR_24g199 [Gonium pectorale]	1.32136	0.0297114	up	yes
PHYSODRAFT_548576	NADP-dependent alcohol dehydrogenase 7-like [Quercus suber]	1.32538	0.0297738	up	yes
PHYSODRAFT_298016	NA	-1.6277	0.02986	down	yes
PHYSODRAFT_354845	NA	-1.57905	0.0299359	down	yes
PHYSODRAFT_500731	carboxylic ester hydrolase [Chlorella sorokiniana]	1.31788	0.029961	up	yes
PHYSODRAFT_528750	predicted protein [Micromonas pusilla CCMP1545]	-1.60926	0.0302693	down	yes
PHYSODRAFT_301387	hypothetical protein MNEG_6153 [Monoraphidium neglectum]	1.39423	0.0304266	up	yes
PHYSODRAFT_309171	probable adenylate kinase 5, chloroplastic [Ananas comosus]	-1.57805	0.0306329	down	yes
PHYSODRAFT_561047	NA	1.31268	0.0306341	up	yes
PHYSODRAFT_565997	amino acid transporter [Micractinium conductrix]	-1.57366	0.0307362	down	yes
PHYSODRAFT_295711	NA	-1.61196	0.0308772	down	yes
PHYSODRAFT_355836	NA	1.35411	0.0309406	up	yes
PHYSODRAFT_484036	glutamine amidotransferase [Monoraphidium neglectum]	-1.64445	0.0310068	down	yes
PHYSODRAFT_434673	NA	-1.64728	0.0310981	down	yes
PHYSODRAFT_286376	PREDICTED: luminal-binding protein 5-like [Gossypium hirsutum]	1.30556	0.0312772	up	yes
PHYSODRAFT_351206	ras-related protein RABE1c [Asparagus officinalis]	-1.56662	0.0313954	down	yes
PHYSODRAFT_546965	probable pectin lyase B [Quercus suber]	1.3542	0.0315297	up	yes
PHYSODRAFT_488847	NA	1.34778	0.0318477	up	yes
PHYSODRAFT_347561	NADP-dependent alcohol dehydrogenase 7-like [Quercus suber]	1.3017	0.0319994	up	yes
PHYSODRAFT_342448	Leucine-rich repeat-containing protein [Artemisia annua]	1.3979	0.03202	up	yes
PHYSODRAFT_549705	NA	-1.57098	0.0322058	down	yes
PHYSODRAFT_522513	ABC transporter G family member 36 [Setaria italica]	-1.56441	0.0322198	down	yes
PHYSODRAFT_336343	NA	1.29489	0.0325406	up	yes
PHYSODRAFT_335206	NA	-1.67096	0.0328175	down	yes
PHYSODRAFT_254686	ABC transporter G family member 31 isoform X1 [Medicago truncatula]	-1.67107	0.0328175	down	yes
PHYSODRAFT_354920	short-chain dehydrogenase/reductase SDR [Bathycoccus prasinos]	1.33713	0.0328424	up	yes
PHYSODRAFT_477374	hypothetical protein CEUSTIGMA_g7780.t1 [Chlamydomonas eustigma]	-1.61209	0.0329299	down	yes
PHYSODRAFT_484709	lysophosphatidic acid acyltransferase/triacylglycerol lipase/phosphatidylcholine hydrolase, CGI-53 homolog [Klebsormidium nitens]	-1.55243	0.0330059	down	yes
PHYSODRAFT_263266	NA	-1.57769	0.0330392	down	yes
PHYSODRAFT_402717	hypothetical protein DY000_00001861 [Brassica cretica]	-1.59192	0.033046	down	yes
PHYSODRAFT_492774	NA	-1.5809	0.0331403	down	yes
PHYSODRAFT_566110	ABC transporter G family member 37 [Setaria italica]	1.28862	0.033449	up	yes
PHYSODRAFT_298256	NA	1.3518	0.0335796	up	yes
PHYSODRAFT_495189	NA	1.32211	0.0335977	up	yes
PHYSODRAFT_468328	NA	-1.60983	0.0338258	down	yes
PHYSODRAFT_317306	hypothetical protein SELMODRAFT_439982 [Selaginella moellendorffii]	1.38104	0.0338688	up	yes
PHYSODRAFT_310633	NA	1.28537	0.0338787	up	yes
PHYSODRAFT_467730	NA	-1.58862	0.0340983	down	yes
PHYSODRAFT_502568	NA	-1.54094	0.0341746	down	yes
PHYSODRAFT_509169	hypothetical protein MARPO_0057s0110 [Marchantia polymorpha]	-1.5442	0.0342029	down	yes
PHYSODRAFT_558553	serine/threonine-protein kinase HT1-like [Cajanus cajan]	1.37651	0.0342637	up	yes
PHYSODRAFT_315347	NA	1.41783	0.0342877	up	yes
PHYSODRAFT_246685	hypothetical protein AQUCO_04900129v1 [Aquilegia coerulea]	-1.58603	0.0343945	down	yes
PHYSODRAFT_469633	serine hydrolase FSH [Artemisia annua]	1.29643	0.0344155	up	yes
PHYSODRAFT_264405	NA	-1.56591	0.034533	down	yes
PHYSODRAFT_320359	hypothetical protein Rsub_06973 [Raphidocelis subcapitata]	1.28105	0.0345544	up	yes
PHYSODRAFT_473081	probable endo-1,3(4)-beta-glucanase ARB_01444 [Quercus suber]	-1.5885	0.0346311	down	yes
PHYSODRAFT_331251	probable folate-biopterin transporter 4 isoform X1 [Selaginella moellendorffii]	1.2836	0.034692	up	yes
PHYSODRAFT_351747	NA	-1.55594	0.0346976	down	yes
PHYSODRAFT_317915	chloride Carrier/Channel family, partial [Micromonas pusilla CCMP1545]	-1.56876	0.0348643	down	yes
PHYSODRAFT_530355	predicted protein [Ostreococcus lucimarinus CCE9901]	1.30158	0.0349078	up	yes
PHYSODRAFT_255315	PREDICTED: succinate-semialdehyde dehydrogenase, mitochondrial isoform X1 [Tarenaya hassleriana]	-1.59495	0.035017	down	yes
PHYSODRAFT_560377	hypothetical protein CHLNCDRAFT_32147 [Chlorella variabilis]	-1.53497	0.0350321	down	yes
PHYSODRAFT_344027	predicted protein [Chlamydomonas reinhardtii]	-1.53641	0.0350854	down	yes
PHYSODRAFT_349825	hypothetical protein CDL15_Pgr011934 [Punica granatum]	-1.53466	0.035115	down	yes
PHYSODRAFT_299419	NA	-1.57311	0.0351698	down	yes
PHYSODRAFT_297758	NA	-1.56652	0.0352223	down	yes
PHYSODRAFT_405686	NA	-1.55905	0.0353538	down	yes
PHYSODRAFT_285389	probable enoyl-CoA hydratase, mitochondrial [Physcomitrella patens]	1.272	0.0353588	up	yes
PHYSODRAFT_476816	hypothetical protein KFL_003590130 [Klebsormidium nitens]	-1.59116	0.0354453	down	yes
PHYSODRAFT_256974	NA	1.27552	0.0357119	up	yes
PHYSODRAFT_489187	SCP-like extracellular [Chlorella sorokiniana]	-1.60765	0.0357833	down	yes
PHYSODRAFT_373767	NA	-1.52999	0.0358681	down	yes
PHYSODRAFT_360713	NA	1.34023	0.035955	up	yes
PHYSODRAFT_284494	NA	1.27195	0.0359567	up	yes
PHYSODRAFT_543462	NF-X1 zinc finger and helicase domain protein [Klebsormidium nitens]	1.27185	0.0359751	up	yes
PHYSODRAFT_515572	hypothetical protein CBR_g40798 [Chara braunii]	-1.53716	0.0360623	down	yes
PHYSODRAFT_325870	NA	1.27119	0.0360733	up	yes
PHYSODRAFT_346916	NA	-1.58694	0.0361955	down	yes
PHYSODRAFT_316871	predicted protein [Hordeum vulgare subsp. vulgare]	-1.5228	0.0364903	down	yes
PHYSODRAFT_539541	sarcosine oxidase [Klebsormidium nitens]	1.26903	0.0365096	up	yes
PHYSODRAFT_313472	flagellar outer arm dynein alpha chain [Micromonas pusilla CCMP1545]	-1.52574	0.0365415	down	yes
PHYSODRAFT_554382	PREDICTED: spastin [Ipomoea nil]	-1.52196	0.0365908	down	yes
PHYSODRAFT_297757	NA	-1.59785	0.0367119	down	yes
PHYSODRAFT_353748	peptidyl-prolyl cis-trans isomerase, FKBP-type [Chlamydomonas reinhardtii]	1.26248	0.0367379	up	yes
PHYSODRAFT_527334	NA	-1.52024	0.0370456	down	yes
PHYSODRAFT_502458	NA	-1.56434	0.0371962	down	yes
PHYSODRAFT_325869	NA	1.26168	0.0372552	up	yes
PHYSODRAFT_525688	NA	1.26664	0.0372789	up	yes
PHYSODRAFT_566196	NA	-1.51612	0.0373237	down	yes
PHYSODRAFT_487209	ultraviolet-B receptor UVR8 isoform X3 [Brassica napus]	-1.52668	0.0373506	down	yes
PHYSODRAFT_332706	NA	1.2679	0.0373585	up	yes
PHYSODRAFT_498549	NA	-1.61611	0.0375337	down	yes
PHYSODRAFT_313258	predicted protein [Micromonas pusilla CCMP1545]	-1.53536	0.0376918	down	yes
PHYSODRAFT_501276	NA	-1.63238	0.0377315	down	yes
PHYSODRAFT_318356	NA	1.26603	0.0377451	up	yes
PHYSODRAFT_248097	NA	-1.52766	0.0378066	down	yes
PHYSODRAFT_565773	mitochondrial intermembrane space import and assembly protein 40-like [Physcomitrella patens]	-1.51199	0.0379662	down	yes
PHYSODRAFT_549587	Chaperonin mitochondrial [Chlorella sorokiniana]	1.25155	0.0380362	up	yes
PHYSODRAFT_285667	NA	1.25683	0.0382096	up	yes
PHYSODRAFT_552600	probable plastidic glucose transporter 2 isoform X1 [Physcomitrella patens]	-1.52882	0.038388	down	yes
PHYSODRAFT_248380	hypothetical protein CHLRE_03g145127v5 [Chlamydomonas reinhardtii]	-1.523	0.038397	down	yes
PHYSODRAFT_494082	PREDICTED: ultraviolet-B receptor UVR8-like [Raphanus sativus]	-1.53867	0.0384923	down	yes
PHYSODRAFT_306712	xylose isomerase [Setaria italica]	1.24737	0.0385492	up	yes
PHYSODRAFT_541353	omega-amidase [Monoraphidium neglectum]	1.24852	0.0385542	up	yes
PHYSODRAFT_523350	NA	-1.50847	0.0389019	down	yes
PHYSODRAFT_544363	predicted protein [Hordeum vulgare subsp. vulgare]	-1.50837	0.0389289	down	yes
PHYSODRAFT_308739	NA	-1.61317	0.038978	down	yes
PHYSODRAFT_321081	NA	-1.57878	0.0391011	down	yes
PHYSODRAFT_255883	NA	-1.5072	0.0391067	down	yes
PHYSODRAFT_503916	uncharacterized protein LOC112021387 [Quercus suber]	-1.5201	0.0391967	down	yes
PHYSODRAFT_354038	NA	1.24641	0.0392058	up	yes
PHYSODRAFT_492589	Trm112p-domain-containing protein [Coccomyxa subellipsoidea C-169]	1.26707	0.0392331	up	yes
PHYSODRAFT_344634	NA	-1.50491	0.0392338	down	yes
PHYSODRAFT_485048	NA	-1.53509	0.0393958	down	yes
PHYSODRAFT_531738	hypothetical protein AQUCO_04900129v1 [Aquilegia coerulea]	-1.53771	0.0396705	down	yes
PHYSODRAFT_502527	NA	-1.50103	0.0397085	down	yes
PHYSODRAFT_522675	ABC transporter G family member 36 [Setaria italica]	-1.50252	0.0397727	down	yes
PHYSODRAFT_375656	NA	-1.58735	0.0398223	down	yes
PHYSODRAFT_353893	hypothetical protein CDL15_Pgr000943 [Punica granatum]	1.23957	0.0398619	up	yes
PHYSODRAFT_507251	NA	-1.53371	0.03994	down	yes
PHYSODRAFT_298493	hypothetical protein CBR_g17666 [Chara braunii]	-1.50683	0.0399696	down	yes
PHYSODRAFT_479288	calcium-activated potassium channel subunit alpha-1 isoform X1 [Selaginella moellendorffii]	-1.52569	0.0399902	down	yes
PHYSODRAFT_355817	heat shock protein 90 [Salicornia europaea]	1.23652	0.0400231	up	yes
PHYSODRAFT_353936	hypothetical protein SELMODRAFT_89330 [Selaginella moellendorffii]	-1.49532	0.0401696	down	yes
PHYSODRAFT_527110	NA	1.32732	0.040178	up	yes
PHYSODRAFT_427501	NA	1.24874	0.0402153	up	yes
PHYSODRAFT_476744	hypothetical protein CEUSTIGMA_g9156.t1 [Chlamydomonas eustigma]	-1.52121	0.040449	down	yes
PHYSODRAFT_254010	NA	1.24238	0.0405357	up	yes
PHYSODRAFT_303267	NA	-1.53014	0.040642	down	yes
PHYSODRAFT_482785	PREDICTED: magnesium transporter MRS2-7-like [Brassica oleracea var. oleracea]	-1.4994	0.0406966	down	yes
PHYSODRAFT_327283	NA	-1.4978	0.0407861	down	yes
PHYSODRAFT_351401	PREDICTED: interferon-related developmental regulator 1 [Theobroma cacao]	-1.49152	0.0408688	down	yes
PHYSODRAFT_331366	hypothetical protein MNEG_2327 [Monoraphidium neglectum]	-1.49055	0.040897	down	yes
PHYSODRAFT_354938	hypothetical protein CEUSTIGMA_g3525.t1 [Chlamydomonas eustigma]	1.23165	0.0410246	up	yes
PHYSODRAFT_336498	NA	1.32766	0.0411402	up	yes
PHYSODRAFT_512655	NA	1.26666	0.0411715	up	yes
PHYSODRAFT_481309	bidirectional sugar transporter SWEET17-like [Helianthus annuus]	1.24077	0.0412429	up	yes
PHYSODRAFT_478286	NA	1.23276	0.041368	up	yes
PHYSODRAFT_314854	cytochrome P450 704B1 [Oryza sativa Japonica Group]	1.26464	0.0413736	up	yes
PHYSODRAFT_335197	NA	-1.51957	0.0414343	down	yes
PHYSODRAFT_517075	NA	1.22553	0.0417532	up	yes
PHYSODRAFT_491965	NA	1.29641	0.0418008	up	yes
PHYSODRAFT_532111	PREDICTED: phospholipid-transporting ATPase 3 [Prunus mume]	-1.5171	0.0418644	down	yes
PHYSODRAFT_484450	NA	-1.52175	0.0423506	down	yes
PHYSODRAFT_325485	NA	-1.50213	0.0423988	down	yes
PHYSODRAFT_330641	NA	-1.50839	0.042487	down	yes
PHYSODRAFT_316445	NA	1.28724	0.0424955	up	yes
PHYSODRAFT_422464	NA	-1.56641	0.0424963	down	yes
PHYSODRAFT_535875	NA	1.31105	0.0427422	up	yes
PHYSODRAFT_319494	NA	-1.47771	0.0428903	down	yes
PHYSODRAFT_498463	Nuclear transport factor 2, Eukaryote [Cynara cardunculus var. scolymus]	-1.55815	0.0429602	down	yes
PHYSODRAFT_488746	FAP133 [Chlamydomonas reinhardtii]	-1.50135	0.0431424	down	yes
PHYSODRAFT_384653	NA	-1.48918	0.0432357	down	yes
PHYSODRAFT_463474	NA	1.22902	0.0432502	up	yes
PHYSODRAFT_520398	hypothetical protein GPECTOR_9g527 [Gonium pectorale]	-1.54795	0.043254	down	yes
PHYSODRAFT_361266	NA	1.22237	0.04328	up	yes
PHYSODRAFT_298682	protoporphyrinogen oxidase 1, chloroplastic [Prunus persica]	-1.47327	0.0434172	down	yes
PHYSODRAFT_335204	NA	-1.48234	0.0438182	down	yes
PHYSODRAFT_531526	hypothetical protein MARPO_0014s0102 [Marchantia polymorpha]	1.22943	0.0438422	up	yes
PHYSODRAFT_298900	uncharacterized protein LOC112007979 [Quercus suber]	-1.53644	0.0443029	down	yes
PHYSODRAFT_531293	NA	-1.60228	0.0443383	down	yes
PHYSODRAFT_285408	glyceraldehyde-3-phosphate dehydrogenase of plastid 2 [Artemisia annua]	1.20814	0.0445055	up	yes
PHYSODRAFT_565503	xylose isomerase-like [Physcomitrella patens]	1.20596	0.044575	up	yes
PHYSODRAFT_344149	NA	-1.46544	0.0447496	down	yes
PHYSODRAFT_285276	NA	1.25119	0.0448401	up	yes
PHYSODRAFT_347462	predicted protein [Micromonas pusilla CCMP1545]	1.21162	0.0448425	up	yes
PHYSODRAFT_305031	NA	1.32827	0.0450006	up	yes
PHYSODRAFT_293355	hypothetical protein POPTR_008G206200 [Populus trichocarpa]	1.23802	0.0450324	up	yes
PHYSODRAFT_247631	NA	-1.46197	0.0451098	down	yes
PHYSODRAFT_353461	NA	-1.56755	0.0451274	down	yes
PHYSODRAFT_520447	predicted protein [Micromonas commoda]	1.2129	0.0451463	up	yes
PHYSODRAFT_346482	NA	-1.47043	0.0452205	down	yes
PHYSODRAFT_326305	NA	-1.55653	0.0452844	down	yes
PHYSODRAFT_335210	NA	-1.49302	0.0453637	down	yes
PHYSODRAFT_482015	NA	-1.46298	0.0453984	down	yes
PHYSODRAFT_248364	predicted protein [Chlamydomonas reinhardtii]	-1.48439	0.0454186	down	yes
PHYSODRAFT_512794	NA	-1.47387	0.0454788	down	yes
PHYSODRAFT_548365	unnamed protein product [Coffea canephora]	1.20076	0.0455643	up	yes
PHYSODRAFT_541890	NA	-1.45844	0.0455701	down	yes
PHYSODRAFT_506724	NA	1.22992	0.0456993	up	yes
PHYSODRAFT_315958	Serine threonine- kinase CTR1 [Chlorella sorokiniana]	1.21488	0.0457162	up	yes
PHYSODRAFT_560932	NA	-1.471	0.0457172	down	yes
PHYSODRAFT_334416	hypothetical protein AXG93_2960s1350 [Marchantia polymorpha subsp. ruderalis]	-1.51855	0.0457992	down	yes
PHYSODRAFT_524483	hypothetical protein BHE74_00001311 [Ensete ventricosum]	1.19852	0.0458764	up	yes
PHYSODRAFT_284397	NA	-1.468	0.0460291	down	yes
PHYSODRAFT_543126	hypothetical protein H632_c849p1 [Helicosporidium sp. ATCC 50920]	-1.54559	0.0460366	down	yes
PHYSODRAFT_552261	PREDICTED: probable voltage-gated potassium channel subunit beta [Beta vulgaris subsp. vulgaris]	1.19744	0.0461023	up	yes
PHYSODRAFT_343247	NA	-1.47837	0.0461291	down	yes
PHYSODRAFT_476212	NA	1.26026	0.0461832	up	yes
PHYSODRAFT_368768	NA	-1.48143	0.0462095	down	yes
PHYSODRAFT_293695	NA	-1.50019	0.0463108	down	yes
PHYSODRAFT_499248	Hypothetical protein KFL_005030050 [Klebsormidium nitens]	1.22881	0.0464176	up	yes
PHYSODRAFT_520764	NA	-1.56394	0.0466692	down	yes
PHYSODRAFT_320232	NA	-1.48132	0.0466774	down	yes
PHYSODRAFT_488713	NA	-1.54757	0.0466808	down	yes
PHYSODRAFT_335212	NA	-1.52013	0.046705	down	yes
PHYSODRAFT_505882	hypothetical protein BHE74_00000890 [Ensete ventricosum]	-1.49643	0.0467057	down	yes
PHYSODRAFT_298151	cyclin-dependent kinase E-1 [Cucurbita moschata]	-1.45289	0.0467384	down	yes
PHYSODRAFT_330173	uncharacterized protein LOC112345788 isoform X2 [Selaginella moellendorffii]	-1.47553	0.0469131	down	yes
PHYSODRAFT_508704	NA	-1.45062	0.0469151	down	yes
PHYSODRAFT_298475	NA	1.22982	0.0470038	up	yes
PHYSODRAFT_288456	NA	1.19135	0.0470522	up	yes
PHYSODRAFT_539550	sarcosine oxidase [Klebsormidium nitens]	1.1925	0.0473728	up	yes
PHYSODRAFT_306867	NA	1.19179	0.0477665	up	yes
PHYSODRAFT_260691	serine/threonine-protein kinase HT1-like [Panicum miliaceum]	1.20236	0.0478058	up	yes
PHYSODRAFT_564447	fumarate isoform A [Micractinium conductrix]	1.18563	0.0479587	up	yes
PHYSODRAFT_505788	probable glutamate carboxypeptidase LAMP1 [Oryza sativa Japonica Group]	1.19916	0.0480499	up	yes
PHYSODRAFT_305881	NA	1.18661	0.0481827	up	yes
PHYSODRAFT_327261	Zinc transporter 5 [Auxenochlorella protothecoides]	1.18605	0.0482946	up	yes
PHYSODRAFT_297663	ZIP Zinc transporter [Helicosporidium sp. ATCC 50920]	1.19127	0.0483296	up	yes
PHYSODRAFT_557536	NA	1.28654	0.0483501	up	yes
PHYSODRAFT_519494	NA	1.19093	0.0483918	up	yes
PHYSODRAFT_491658	sulfate transporter 4.1, chloroplastic-like isoform X1 [Phalaenopsis equestris]	1.18236	0.0484347	up	yes
PHYSODRAFT_533261	polycystin cation channel family [Raphidocelis subcapitata]	1.25959	0.048961	up	yes
PHYSODRAFT_472499	NA	-1.43995	0.0489711	down	yes
PHYSODRAFT_503748	CBL-interacting protein kinase 24 [Panicum hallii]	-1.43681	0.0490499	down	yes
PHYSODRAFT_295305	NA	-1.49188	0.0492757	down	yes
PHYSODRAFT_263938	NA	-1.4403	0.0492834	down	yes
PHYSODRAFT_302803	NA	-1.46801	0.0499597	down	yes
PHYSODRAFT_521557	predicted protein, partial [Chlamydomonas reinhardtii]	1.1996	0.0502277	up	no
PHYSODRAFT_375302	NA	-1.48813	0.0504495	down	no
PHYSODRAFT_494837	NA	-1.49982	0.0504495	down	no
PHYSODRAFT_327975	NA	-1.53646	0.0505527	down	no
PHYSODRAFT_302410	NA	1.18773	0.0508527	up	no
PHYSODRAFT_260783	NA	-1.46691	0.0508758	down	no
PHYSODRAFT_564322	E3 ubiquitin-protein ligase UPL6-like [Chenopodium quinoa]	-1.43027	0.0509014	down	no
PHYSODRAFT_563743	NA	1.17169	0.0509936	up	no
PHYSODRAFT_355963	phosphoglycerate kinase-like [Quercus suber]	1.16491	0.0512843	up	no
PHYSODRAFT_361606	argininosuccinate lyase [Chlorella sorokiniana]	1.1655	0.0514222	up	no
PHYSODRAFT_286830	NA	1.16384	0.0515429	up	no
PHYSODRAFT_325970	NA	1.20399	0.0517126	up	no
PHYSODRAFT_515759	NA	1.16699	0.0517542	up	no
PHYSODRAFT_505906	NA	-1.45192	0.0517584	down	no
PHYSODRAFT_467790	PREDICTED: actin-1-like [Brassica rapa]	-1.47595	0.0517757	down	no
PHYSODRAFT_307863	NA	-1.49591	0.0519442	down	no
PHYSODRAFT_409967	NA	-1.51793	0.0519659	down	no
PHYSODRAFT_245923	NA	1.17428	0.0521882	up	no
PHYSODRAFT_307273	formate dehydrogenase-like [Quercus suber]	-1.42959	0.0523316	down	no
PHYSODRAFT_327115	NA	-1.42641	0.0523376	down	no
PHYSODRAFT_531345	NA	-1.42702	0.0523478	down	no
PHYSODRAFT_427699	PREDICTED: urease accessory protein D [Vigna angularis]	1.1738	0.0523981	up	no
PHYSODRAFT_316624	predicted protein [Chlamydomonas reinhardtii]	-1.42875	0.0524012	down	no
PHYSODRAFT_507312	NA	-1.42551	0.0524129	down	no
PHYSODRAFT_451184	NA	1.16735	0.0524232	up	no
PHYSODRAFT_557500	chitin synthase A-like [Quercus suber]	1.15888	0.0526054	up	no
PHYSODRAFT_435313	NA	-1.43449	0.0527093	down	no
PHYSODRAFT_346237	NA	-1.44604	0.052912	down	no
PHYSODRAFT_498950	Carabin [Monoraphidium neglectum]	-1.41638	0.0530328	down	no
PHYSODRAFT_560381	NA	1.15621	0.0530513	up	no
PHYSODRAFT_451004	NA	1.24144	0.0531517	up	no
PHYSODRAFT_259407	transketolase, chloroplastic [Selaginella moellendorffii]	1.15465	0.0531806	up	no
PHYSODRAFT_507213	hypothetical protein C2E21_1297 [Chlorella sorokiniana]	-1.52691	0.0533779	down	no
PHYSODRAFT_317347	NA	-1.41388	0.0534395	down	no
PHYSODRAFT_286325	PREDICTED: malate dehydrogenase, mitochondrial [Gossypium hirsutum]	1.15306	0.0535274	up	no
PHYSODRAFT_488643	PREDICTED: catechol O-methyltransferase, partial [Beta vulgaris subsp. vulgaris]	-1.41864	0.0537751	down	no
PHYSODRAFT_335214	NA	-1.42603	0.0538188	down	no
PHYSODRAFT_470921	hypothetical protein KFL_004360100 [Klebsormidium nitens]	-1.43868	0.0538705	down	no
PHYSODRAFT_261176	pyridine nucleotide-disulfide oxidoreductase domain-containing protein 2 [Eutrema salsugineum]	-1.40966	0.0539139	down	no
PHYSODRAFT_288962	NA	1.15611	0.0539935	up	no
PHYSODRAFT_355996	NA	-1.4258	0.054022	down	no
PHYSODRAFT_479543	NA	-1.41168	0.0540653	down	no
PHYSODRAFT_262571	NA	-1.4199	0.0543743	down	no
PHYSODRAFT_518209	N-acetyltransferase ats1-like [Quercus suber]	1.16625	0.0544487	up	no
PHYSODRAFT_435081	NA	-1.44237	0.0545812	down	no
PHYSODRAFT_339878	NA	1.19428	0.0548525	up	no
PHYSODRAFT_356062	NA	-1.40389	0.0549063	down	no
PHYSODRAFT_474772	NA	-1.40501	0.0549992	down	no
PHYSODRAFT_561053	NA	1.16058	0.0550269	up	no
PHYSODRAFT_309848	protein DETOXIFICATION 16-like [Ananas comosus]	-1.4036	0.0550634	down	no
PHYSODRAFT_333730	NA	1.22877	0.0552125	up	no
PHYSODRAFT_320033	PREDICTED: serine carboxypeptidase-like 47 [Brassica oleracea var. oleracea]	-1.42863	0.0553475	down	no
PHYSODRAFT_510403	hypothetical protein VOLCADRAFT_103627 [Volvox carteri f. nagariensis]	-1.46316	0.0553943	down	no
PHYSODRAFT_285661	predicted protein [Bathycoccus prasinos]	1.14193	0.0556657	up	no
PHYSODRAFT_408526	NA	1.14793	0.0558585	up	no
PHYSODRAFT_248120	betaine aldehyde dehydrogenase 1, chloroplastic [Populus trichocarpa]	1.19093	0.0558819	up	no
PHYSODRAFT_337900	NA	-1.40785	0.0558969	down	no
PHYSODRAFT_284928	NA	1.14099	0.05594	up	no
PHYSODRAFT_349787	hypothetical protein BHE74_00000287 [Ensete ventricosum]	1.14074	0.0559465	up	no
PHYSODRAFT_553409	NA	1.15891	0.0560153	up	no
PHYSODRAFT_335208	NA	-1.41441	0.0561619	down	no
PHYSODRAFT_396496	NA	1.22158	0.0562228	up	no
PHYSODRAFT_356005	NA	-1.39685	0.0562587	down	no
PHYSODRAFT_331265	NA	-1.44291	0.05631	down	no
PHYSODRAFT_248209	NA	-1.40064	0.0563718	down	no
PHYSODRAFT_462719	NA	-1.45261	0.0564016	down	no
PHYSODRAFT_358119	NA	1.14403	0.0564612	up	no
PHYSODRAFT_381602	NA	1.14126	0.0565373	up	no
PHYSODRAFT_515956	hypothetical protein Rsub_10391 [Raphidocelis subcapitata]	-1.40244	0.0566508	down	no
PHYSODRAFT_315031	PREDICTED: metal transporter Nramp3 [Solanum tuberosum]	1.19037	0.056652	up	no
PHYSODRAFT_337153	NA	1.16513	0.0566555	up	no
PHYSODRAFT_565610	BTB/POZ and MATH domain-containing protein 3-like isoform X1 [Olea europaea var. sylvestris]	-1.39632	0.0567295	down	no
PHYSODRAFT_507525	lipase [Trifolium pratense]	-1.46005	0.0568299	down	no
PHYSODRAFT_476071	snurportin-1 isoform X2 [Amborella trichopoda]	-1.40045	0.0569821	down	no
PHYSODRAFT_314592	Dyneins heavy chain [Klebsormidium nitens]	-1.40782	0.0570513	down	no
PHYSODRAFT_355133	NA	1.13408	0.057066	up	no
PHYSODRAFT_252196	MDR-like ABC transporter [Catharanthus roseus]	-1.39354	0.0570796	down	no
PHYSODRAFT_318617	NA	1.17811	0.0573388	up	no
PHYSODRAFT_496979	NA	-1.39412	0.0573555	down	no
PHYSODRAFT_458613	MFS general substrate transporter [Coccomyxa subellipsoidea C-169]	1.18659	0.0573715	up	no
PHYSODRAFT_477968	hypothetical protein DM860_008759 [Cuscuta australis]	-1.39059	0.0574175	down	no
PHYSODRAFT_488521	NA	1.15448	0.0576523	up	no
PHYSODRAFT_496155	NAD(P)-binding domain-containing protein [Cynara cardunculus var. scolymus]	1.14294	0.0577527	up	no
PHYSODRAFT_484521	hypothetical protein KFL_000400260 [Klebsormidium nitens]	-1.39389	0.0578694	down	no
PHYSODRAFT_331176	hypothetical protein CHLNCDRAFT_35098 [Chlorella variabilis]	1.1405	0.0579245	up	no
PHYSODRAFT_494883	NA	-1.39495	0.0581531	down	no
PHYSODRAFT_552906	NA	-1.38833	0.0582286	down	no
PHYSODRAFT_519365	PREDICTED: uncharacterized protein LOC105041640 [Elaeis guineensis]	1.17245	0.0582341	up	no
PHYSODRAFT_487865	probable prolyl 4-hydroxylase 6 [Cucurbita moschata]	1.14259	0.0582353	up	no
PHYSODRAFT_294849	NA	-1.39711	0.0582684	down	no
PHYSODRAFT_516194	NA	-1.42844	0.0582816	down	no
PHYSODRAFT_371068	NA	1.14024	0.0582886	up	no
PHYSODRAFT_537442	hypothetical protein CEUSTIGMA_g348.t1 [Chlamydomonas eustigma]	1.12789	0.0582968	up	no
PHYSODRAFT_286550	1-(5-phosphoribosyl)-5-[(5-phosphoribosylamino)methylideneamino] imidazole-4-carboxamide isomerase, chloroplastic [Setaria italica]	-1.38825	0.0583632	down	no
PHYSODRAFT_285170	superoxide dismutase [Mn] [Volvox carteri f. nagariensis]	1.1259	0.0584702	up	no
PHYSODRAFT_563288	carnitine O-acetyltransferase, mitochondrial-like [Quercus suber]	1.12737	0.0586962	up	no
PHYSODRAFT_471974	hypothetical protein SELMODRAFT_415365 [Selaginella moellendorffii]	-1.3862	0.0586987	down	no
PHYSODRAFT_556434	Acyl-coenzyme A oxidase [Zea mays]	1.13761	0.0589948	up	no
PHYSODRAFT_317496	AP-2 complex subunit mu [Physcomitrella patens]	-1.38414	0.059162	down	no
PHYSODRAFT_333740	hypothetical protein MNEG_8915 [Monoraphidium neglectum]	-1.4603	0.0592139	down	no
PHYSODRAFT_308500	Dyneins heavy chain [Klebsormidium nitens]	-1.38692	0.0594061	down	no
PHYSODRAFT_530768	hypothetical protein Rsub_06973 [Raphidocelis subcapitata]	1.17015	0.0594795	up	no
PHYSODRAFT_320624	NA	-1.40126	0.05955	down	no
PHYSODRAFT_345313	mediator of DNA damage checkpoint protein 1 isoform X1 [Panicum miliaceum]	-1.38098	0.0596258	down	no
PHYSODRAFT_306168	NA	-1.41901	0.059627	down	no
PHYSODRAFT_517440	NA	-1.45103	0.0596959	down	no
PHYSODRAFT_322247	NA	1.15699	0.0598258	up	no
PHYSODRAFT_499526	probable endo-1,3(4)-beta-glucanase ARB_01444 [Quercus suber]	-1.40422	0.0598436	down	no
PHYSODRAFT_466985	NA	-1.50327	0.0598489	down	no
PHYSODRAFT_354365	NA	-1.38424	0.0599907	down	no
PHYSODRAFT_543580	unnamed protein product [Coffea canephora]	-1.37977	0.0601477	down	no
PHYSODRAFT_286828	NA	1.11704	0.060205	up	no
PHYSODRAFT_354226	Acyl-CoA oxidase [Klebsormidium nitens]	1.11736	0.0602087	up	no
PHYSODRAFT_566404	dynein light chain 1, cytoplasmic [Physcomitrella patens]	-1.38644	0.0603449	down	no
PHYSODRAFT_352093	polyunsaturated fatty acid elongase [Marchantia polymorpha]	1.12022	0.060389	up	no
PHYSODRAFT_257374	pleiotropic drug resistance protein 3-like [Coffea arabica]	1.16201	0.0606595	up	no
PHYSODRAFT_563237	NA	-1.3732	0.060849	down	no
PHYSODRAFT_525490	NA	1.11463	0.060859	up	no
PHYSODRAFT_561350	hypothetical protein MARPO_0004s0245 [Marchantia polymorpha]	1.12042	0.0610304	up	no
PHYSODRAFT_286907	Tyrosine--tRNA ligase, cytoplasmic [Tetrabaena socialis]	1.11258	0.0611621	up	no
PHYSODRAFT_356067	NA	1.11987	0.0612047	up	no
PHYSODRAFT_256062	NA	1.13743	0.0612305	up	no
PHYSODRAFT_487639	PREDICTED: probable E3 ubiquitin-protein ligase ARI8 [Ipomoea nil]	-1.37554	0.0612731	down	no
PHYSODRAFT_518839	NA	1.11309	0.0612998	up	no
PHYSODRAFT_255048	vacuolar proton-inorganic pyrophosphatase [Bathycoccus prasinos]	1.11157	0.0613124	up	no
PHYSODRAFT_518551	uncharacterized protein LOC112279043 [Physcomitrella patens]	-1.40203	0.0614729	down	no
PHYSODRAFT_347096	hypothetical protein VOLCADRAFT_74602 [Volvox carteri f. nagariensis]	1.11056	0.0616563	up	no
PHYSODRAFT_355919	aquaporin-3-like [Quercus suber]	-1.37144	0.0618093	down	no
PHYSODRAFT_490439	hypothetical protein CHLRE_12g487450v5 [Chlamydomonas reinhardtii]	-1.37738	0.0619293	down	no
PHYSODRAFT_335852	NA	1.10925	0.0619914	up	no
PHYSODRAFT_560450	mitochondrial carrier protein [Bathycoccus prasinos]	-1.36892	0.0620051	down	no
PHYSODRAFT_360486	NA	-1.37008	0.0621582	down	no
PHYSODRAFT_325900	Acyl- thioesterase 1 [Chlorella sorokiniana]	1.15421	0.0622752	up	no
PHYSODRAFT_562449	serine/threonine-protein kinase HT1-like [Physcomitrella patens]	1.16653	0.0623101	up	no
PHYSODRAFT_303692	PREDICTED: dynein light chain 1, cytoplasmic-like [Fragaria vesca subsp. vesca]	-1.3806	0.062399	down	no
PHYSODRAFT_469242	NA	1.19566	0.06246	up	no
PHYSODRAFT_560791	NA	1.10738	0.0624822	up	no
PHYSODRAFT_334130	NA	-1.42376	0.0626772	down	no
PHYSODRAFT_497898	PREDICTED: endothelin-converting enzyme 1-like [Pyrus x bretschneideri]	-1.37474	0.0627235	down	no
PHYSODRAFT_360745	unknown [Zea mays]	1.10438	0.0629723	up	no
PHYSODRAFT_434139	NA	-1.42004	0.0630202	down	no
PHYSODRAFT_344427	NA	-1.37561	0.0632472	down	no
PHYSODRAFT_296512	NA	-1.47328	0.0633529	down	no
PHYSODRAFT_355169	Tyrosine--tRNA ligase, cytoplasmic [Tetrabaena socialis]	1.10163	0.0634033	up	no
PHYSODRAFT_358118	NA	1.10788	0.063527	up	no
PHYSODRAFT_489637	hypothetical protein F511_09458 [Dorcoceras hygrometricum]	1.12227	0.0635615	up	no
PHYSODRAFT_388477	NA	1.13756	0.0635655	up	no
PHYSODRAFT_507736	NA	1.11072	0.0635876	up	no
PHYSODRAFT_344549	spore coat A-like protein [Trifolium pratense]	1.10331	0.0637344	up	no
PHYSODRAFT_553795	cysteine oxygenase/2-aminoethanethiol dioxygenase, RmlC-like jelly roll fold protein [Artemisia annua]	-1.35926	0.0640124	down	no
PHYSODRAFT_555569	PREDICTED: serine carboxypeptidase-like [Oryza brachyantha]	1.10473	0.064159	up	no
PHYSODRAFT_361865	enoyl-CoA isomerase [Klebsormidium nitens]	1.10226	0.0642961	up	no
PHYSODRAFT_389466	Niemann-Pick C1 protein-like [Chenopodium quinoa]	1.09753	0.0644187	up	no
PHYSODRAFT_284423	NA	-1.41838	0.0644194	down	no
PHYSODRAFT_285407	glyceraldehyde-3-phosphate dehydrogenase GAPCP1, chloroplastic [Amborella trichopoda]	1.0992	0.064457	up	no
PHYSODRAFT_326485	NA	-1.36975	0.0645435	down	no
PHYSODRAFT_311662	hypothetical protein CHLNCDRAFT_140767 [Chlorella variabilis]	-1.35591	0.0645785	down	no
PHYSODRAFT_543722	major facilitator superfamily protein [Klebsormidium nitens]	-1.38735	0.0646012	down	no
PHYSODRAFT_358122	2-methylene-furan-3-one reductase [Prunus yedoensis var. nudiflora]	-1.3585	0.0646116	down	no
PHYSODRAFT_342005	NA	-1.36378	0.0646783	down	no
PHYSODRAFT_403839	NA	-1.3973	0.064694	down	no
PHYSODRAFT_552420	NA	1.09797	0.0647298	up	no
PHYSODRAFT_459511	NA	-1.36112	0.06486	down	no
PHYSODRAFT_475934	NA	1.15898	0.0648798	up	no
PHYSODRAFT_561618	NA	-1.35706	0.0648892	down	no
PHYSODRAFT_263687	NA	-1.37817	0.0648963	down	no
PHYSODRAFT_498949	NA	1.16477	0.0649106	up	no
PHYSODRAFT_292763	NA	-1.35486	0.064923	down	no
PHYSODRAFT_404882	NA	1.0976	0.0650213	up	no
PHYSODRAFT_463939	NA	-1.40259	0.0650225	down	no
PHYSODRAFT_259785	NA	-1.35717	0.0651132	down	no
PHYSODRAFT_549577	NA	1.09645	0.0652005	up	no
PHYSODRAFT_521052	NA	-1.35325	0.0654786	down	no
PHYSODRAFT_313559	enoyl-(acyl carrier protein) reductase [Helicosporidium sp. ATCC 50920]	1.11228	0.0655038	up	no
PHYSODRAFT_558080	NA	1.10959	0.0655431	up	no
PHYSODRAFT_559527	Hypothetical protein KFL_001930070 [Klebsormidium nitens]	1.12358	0.0655963	up	no
PHYSODRAFT_317018	PREDICTED: CBL-interacting protein kinase 18 [Nelumbo nucifera]	-1.38169	0.0656217	down	no
PHYSODRAFT_557124	NA	-1.35198	0.0657149	down	no
PHYSODRAFT_561876	NA	-1.40967	0.0660028	down	no
PHYSODRAFT_490665	hypothetical protein VOLCADRAFT_115831 [Volvox carteri f. nagariensis]	1.10652	0.0660617	up	no
PHYSODRAFT_354453	NA	-1.36983	0.0660783	down	no
PHYSODRAFT_488328	Glyoxylate/hydroxypyruvate reductase A [Auxenochlorella protothecoides]	1.11305	0.0661146	up	no
PHYSODRAFT_522260	NA	-1.34864	0.066165	down	no
PHYSODRAFT_285965	NA	1.08826	0.0661925	up	no
PHYSODRAFT_469049	NA	-1.36393	0.0663122	down	no
PHYSODRAFT_444636	polysaccharide deacetylase [Klebsormidium nitens]	-1.36495	0.0664482	down	no
PHYSODRAFT_354918	NA	1.1427	0.0666075	up	no
PHYSODRAFT_558636	NA	-1.38243	0.0666092	down	no
PHYSODRAFT_262124	protein REVEILLE 6-like isoform X2 [Papaver somniferum]	-1.34952	0.0666212	down	no
PHYSODRAFT_563705	hypothetical protein SELMODRAFT_1844, partial [Selaginella moellendorffii]	-1.3462	0.0667183	down	no
PHYSODRAFT_341906	hypothetical protein AXG93_4875s1150 [Marchantia polymorpha subsp. ruderalis]	1.10895	0.0671522	up	no
PHYSODRAFT_346270	mitochondrial substrate carrier family protein B-like [Cajanus cajan]	-1.34536	0.0672292	down	no
PHYSODRAFT_249260	NA	-1.41298	0.0672507	down	no
PHYSODRAFT_555272	NA	-1.34513	0.0673909	down	no
PHYSODRAFT_521913	ABC transporter B family member 4 [Sorghum bicolor]	1.09389	0.0677786	up	no
PHYSODRAFT_332983	NA	1.08441	0.0677933	up	no
PHYSODRAFT_384925	DNA mismatch repair and recombination [Micromonas pusilla CCMP1545]	1.15219	0.0678319	up	no
PHYSODRAFT_345845	hypothetical protein CDL15_Pgr026890 [Punica granatum]	1.08343	0.0679185	up	no
PHYSODRAFT_516057	geranylgeranyl pyrophosphate synthase-like [Quercus suber]	1.09019	0.0679721	up	no
PHYSODRAFT_346783	NA	-1.35066	0.0681614	down	no
PHYSODRAFT_338330	hypothetical protein MARPO_0014s0102 [Marchantia polymorpha]	-1.35178	0.0682565	down	no
PHYSODRAFT_285784	NA	1.08006	0.0682625	up	no
PHYSODRAFT_317964	Transcription factor MYB3R-1, partial [Mucuna pruriens]	-1.38221	0.0685394	down	no
PHYSODRAFT_324965	NA	1.16741	0.0686025	up	no
PHYSODRAFT_255506	HSP70-domain-containing protein [Coccomyxa subellipsoidea C-169]	1.07856	0.0686453	up	no
PHYSODRAFT_392303	zf-AN1-domain-containing protein [Coccomyxa subellipsoidea C-169]	-1.33686	0.0686513	down	no
PHYSODRAFT_321395	PREDICTED: AP-2 complex subunit alpha-1-like [Fragaria vesca subsp. vesca]	-1.33679	0.0687129	down	no
PHYSODRAFT_344556	PREDICTED: alcohol dehydrogenase class-3 [Elaeis guineensis]	1.07803	0.0687182	up	no
PHYSODRAFT_495494	p-type atpase [Raphidocelis subcapitata]	1.07757	0.0687248	up	no
PHYSODRAFT_286774	Adenylate kinase [Ostreococcus tauri]	1.07837	0.0687351	up	no
PHYSODRAFT_508591	NA	-1.34596	0.0688466	down	no
PHYSODRAFT_309767	predicted protein [Micromonas pusilla CCMP1545]	-1.36385	0.0689381	down	no
PHYSODRAFT_343060	hypothetical protein KFL_000220360 [Klebsormidium nitens]	-1.42516	0.0689794	down	no
PHYSODRAFT_287346	NA	-1.37655	0.0690699	down	no
PHYSODRAFT_264095	hypothetical protein H632_c314p0 [Helicosporidium sp. ATCC 50920]	1.09046	0.0691205	up	no
PHYSODRAFT_552449	hypothetical protein AQUCO_02600158v1 [Aquilegia coerulea]	1.07764	0.0691406	up	no
PHYSODRAFT_476023	voltage-gated ion channel superfamily [Micromonas commoda]	-1.35959	0.0692203	down	no
PHYSODRAFT_528062	hypothetical protein SELMODRAFT_402429 [Selaginella moellendorffii]	1.11872	0.0692601	up	no
PHYSODRAFT_516459	mitogen activated kinase [Chlorella sorokiniana]	-1.35479	0.0693083	down	no
PHYSODRAFT_537041	hypothetical protein KFL_001060280 [Klebsormidium nitens]	-1.33778	0.0694251	down	no
PHYSODRAFT_319425	NA	1.10722	0.0694989	up	no
PHYSODRAFT_519056	calpain-type cysteine protease ADL1 isoform X2 [Phalaenopsis equestris]	-1.34803	0.0696352	down	no
PHYSODRAFT_501373	NA	1.10594	0.0696592	up	no
PHYSODRAFT_555336	Kinesin KIF2A [Chlorella sorokiniana]	-1.33463	0.069711	down	no
PHYSODRAFT_457249	NA	1.11021	0.0697426	up	no
PHYSODRAFT_284579	unnamed protein product [Coffea canephora]	1.0727	0.0698348	up	no
PHYSODRAFT_356163	NA	1.09169	0.0698975	up	no
PHYSODRAFT_351306	short/branched chain specific acyl-CoA dehydrogenase, mitochondrial-like [Quercus suber]	1.0712	0.0700099	up	no
PHYSODRAFT_563952	serine/threonine-protein kinase CTR1 [Momordica charantia]	1.08918	0.0700481	up	no
PHYSODRAFT_506323	NA	1.08302	0.0701954	up	no
PHYSODRAFT_483581	serine/threonine-protein kinase CTR1 [Momordica charantia]	1.08519	0.0702425	up	no
PHYSODRAFT_479501	DNA glycosylase [Klebsormidium nitens]	-1.34778	0.070463	down	no
PHYSODRAFT_526889	NA	-1.36014	0.070655	down	no
PHYSODRAFT_502236	NA	-1.43532	0.0707925	down	no
PHYSODRAFT_346899	NA	1.07043	0.070827	up	no
PHYSODRAFT_313210	dynein 18 kDa light chain, flagellar outer arm [Micromonas commoda]	-1.42692	0.0709282	down	no
PHYSODRAFT_284682	2-cys peroxiredoxin [Chlorella sorokiniana]	1.07591	0.070936	up	no
PHYSODRAFT_259705	NA	-1.35846	0.0712518	down	no
PHYSODRAFT_326371	NA	-1.34743	0.0712905	down	no
PHYSODRAFT_251822	NA	-1.38026	0.0714352	down	no
PHYSODRAFT_295825	NA	-1.34903	0.0718344	down	no
PHYSODRAFT_526895	NA	-1.32385	0.0719642	down	no
PHYSODRAFT_499234	PREDICTED: probable polyamine transporter At1g31830 isoform X1 [Cucumis melo]	-1.33216	0.0720046	down	no
PHYSODRAFT_351217	NA	1.06292	0.0721548	up	no
PHYSODRAFT_313617	PREDICTED: equilibrative nucleotide transporter 1-like [Nicotiana tabacum]	-1.32153	0.0721771	down	no
PHYSODRAFT_539675	hypothetical protein SELMODRAFT_411114 [Selaginella moellendorffii]	-1.32438	0.0722033	down	no
PHYSODRAFT_474647	NA	1.06783	0.0722385	up	no
PHYSODRAFT_250480	NA	-1.32283	0.0722473	down	no
PHYSODRAFT_471049	NA	-1.33131	0.0722753	down	no
PHYSODRAFT_355099	NA	1.0616	0.0722791	up	no
PHYSODRAFT_306472	NA	1.06213	0.0725075	up	no
PHYSODRAFT_533390	PREDICTED: centromere protein X isoform X1 [Capsicum annuum]	-1.33257	0.0725535	down	no
PHYSODRAFT_288894	PREDICTED: mitochondrial pyruvate carrier 1-like [Raphanus sativus]	1.06375	0.072696	up	no
PHYSODRAFT_247035	putative transcription factor C2H2 family [Rosa chinensis]	-1.33068	0.0727784	down	no
PHYSODRAFT_546788	NA	-1.3195	0.0728305	down	no
PHYSODRAFT_525446	NA	1.06421	0.0729854	up	no
PHYSODRAFT_356071	H0102C09.1 [Oryza sativa]	-1.34311	0.0730048	down	no
PHYSODRAFT_548149	NA	-1.35418	0.0731328	down	no
PHYSODRAFT_440828	NA	1.08434	0.0732367	up	no
PHYSODRAFT_329084	hypothetical protein VOLCADRAFT_115831 [Volvox carteri f. nagariensis]	1.09683	0.073334	up	no
PHYSODRAFT_321557	PREDICTED: cytochrome P450 704C1-like [Daucus carota subsp. sativus]	-1.32348	0.0733589	down	no
PHYSODRAFT_387004	PREDICTED: rho GTPase-activating protein 5 [Tarenaya hassleriana]	-1.35327	0.073516	down	no
PHYSODRAFT_528743	NA	1.07507	0.0738629	up	no
PHYSODRAFT_524154	PREDICTED: ABC transporter G family member 36 [Camelina sativa]	-1.42754	0.0739056	down	no
PHYSODRAFT_487523	NA	-1.31968	0.0740657	down	no
PHYSODRAFT_344723	hypothetical protein AXG93_3825s1000 [Marchantia polymorpha subsp. ruderalis]	-1.3204	0.0741049	down	no
PHYSODRAFT_301861	NA	-1.31943	0.0741452	down	no
PHYSODRAFT_301589	protein DETOXIFICATION 12 [Oryza sativa Japonica Group]	-1.3159	0.0741578	down	no
PHYSODRAFT_553774	Amino acid/polyamine transporter I [Cynara cardunculus var. scolymus]	1.05387	0.074278	up	no
PHYSODRAFT_507234	lipase 1-like [Quercus suber]	-1.36787	0.0742896	down	no
PHYSODRAFT_348067	NA	1.13803	0.0743161	up	no
PHYSODRAFT_335199	NA	-1.34278	0.0744742	down	no
PHYSODRAFT_519998	PREDICTED: zingipain-2 [Eucalyptus grandis]	-1.31875	0.0744774	down	no
PHYSODRAFT_504849	NA	1.05413	0.0745076	up	no
PHYSODRAFT_337154	NA	1.07374	0.0745206	up	no
PHYSODRAFT_487436	flagellar outer arm dynein 14 kDa light chain LC5 [Chlamydomonas reinhardtii]	-1.34255	0.0746708	down	no
PHYSODRAFT_380534	NA	-1.37052	0.0746713	down	no
PHYSODRAFT_324575	NA	1.08803	0.0747351	up	no
PHYSODRAFT_499822	hypothetical protein H632_c2652p0 [Helicosporidium sp. ATCC 50920]	1.12652	0.0747476	up	no
PHYSODRAFT_392472	NA	-1.41038	0.0747476	down	no
PHYSODRAFT_285271	ribosomal protein [Pteris vittata]	-1.31747	0.0747651	down	no
PHYSODRAFT_349622	predicted protein [Micromonas pusilla CCMP1545]	1.05164	0.0747969	up	no
PHYSODRAFT_317681	probable inorganic phosphate transporter 1-7 [Populus trichocarpa]	1.05802	0.0749695	up	no
PHYSODRAFT_550665	glutathione reductase-like [Quercus suber]	1.05126	0.0750383	up	no
PHYSODRAFT_296862	hypothetical protein CEUSTIGMA_g1039.t1 [Chlamydomonas eustigma]	-1.3107	0.0751849	down	no
PHYSODRAFT_478302	excitatory amino acid transporter 4 isoform X2 [Selaginella moellendorffii]	1.13836	0.0753573	up	no
PHYSODRAFT_493203	putative sterigmatocystin biosynthesis peroxidase stcC [Quercus suber]	1.07862	0.0756789	up	no
PHYSODRAFT_284145	plastidic glucose transporter 4 [Asparagus officinalis]	-1.31971	0.0758759	down	no
PHYSODRAFT_479459	putative Transcription factor Tfb2 [Klebsormidium nitens]	-1.30638	0.0759236	down	no
PHYSODRAFT_450878	NA	-1.32332	0.0759334	down	no
PHYSODRAFT_546345	RGS domain-containing serine/threonine-protein kinase A-like [Selaginella moellendorffii]	1.13827	0.075954	up	no
PHYSODRAFT_504062	hypothetical protein KFL_002860140 [Klebsormidium nitens]	1.07374	0.0761599	up	no
PHYSODRAFT_356124	hypothetical protein Rsub_10391 [Raphidocelis subcapitata]	1.0461	0.0763093	up	no
PHYSODRAFT_563985	protein REVEILLE 1 [Morus notabilis]	-1.31985	0.0765619	down	no
PHYSODRAFT_508531	protein DETOXIFICATION 12 [Oryza sativa Japonica Group]	-1.30538	0.0766355	down	no
PHYSODRAFT_527958	NA	-1.30223	0.0766482	down	no
PHYSODRAFT_329590	hypothetical protein Rsub_05639 [Raphidocelis subcapitata]	1.11797	0.0767351	up	no
PHYSODRAFT_475742	repressible alkaline phosphatase-like [Quercus suber]	1.06316	0.0767484	up	no
PHYSODRAFT_354429	PREDICTED: isovaleryl-CoA dehydrogenase, mitochondrial [Nicotiana tomentosiformis]	1.04299	0.0767921	up	no
PHYSODRAFT_553896	putative plasma membrane-type proton ATPase [Coccomyxa subellipsoidea C-169]	1.04201	0.07693	up	no
PHYSODRAFT_289235	chaperonin 10 [Chlamydomonas reinhardtii]	1.04527	0.0769429	up	no
PHYSODRAFT_358108	hypothetical protein DM860_003329 [Cuscuta australis]	1.043	0.0769815	up	no
PHYSODRAFT_518945	NA	-1.31069	0.0771181	down	no
PHYSODRAFT_352487	UDP-N-acetylglucosamine--dolichyl-phosphate N-acetylglucosaminephosphotransferase-like isoform X1 [Physcomitrella patens]	1.04853	0.0772415	up	no
PHYSODRAFT_520956	calcium-transporting ATPase 8, plasma membrane-type-like [Physcomitrella patens]	-1.30045	0.077258	down	no
PHYSODRAFT_315488	GDSL esterase/lipase At5g62930 [Dendrobium catenatum]	-1.3238	0.0773915	down	no
PHYSODRAFT_478695	NA	-1.3008	0.0774476	down	no
PHYSODRAFT_557171	NA	1.04348	0.0776208	up	no
PHYSODRAFT_294625	NA	-1.31092	0.0777252	down	no
PHYSODRAFT_360475	Twin-arginine translocation pathway, signal sequence [Ostreococcus tauri]	-1.29781	0.0777414	down	no
PHYSODRAFT_306859	NA	1.06161	0.0778075	up	no
PHYSODRAFT_551631	threonine--tRNA ligase, mitochondrial 1-like [Panicum hallii]	1.0403	0.0778707	up	no
PHYSODRAFT_297885	serine/threonine-protein kinase AtPK2/AtPK19 [Amborella trichopoda]	-1.30713	0.0778867	down	no
PHYSODRAFT_486368	predicted protein [Micromonas pusilla CCMP1545]	1.04478	0.0779182	up	no
PHYSODRAFT_562308	NA	1.04924	0.0781224	up	no
PHYSODRAFT_319420	NA	-1.41018	0.0783558	down	no
PHYSODRAFT_501475	hypothetical protein VOLCADRAFT_108932 [Volvox carteri f. nagariensis]	1.03589	0.0784621	up	no
PHYSODRAFT_354913	hypothetical protein VOLCADRAFT_89892 [Volvox carteri f. nagariensis]	1.03862	0.0784951	up	no
PHYSODRAFT_531218	ATP binding cassette subfamily B [Klebsormidium nitens]	1.063	0.0785486	up	no
PHYSODRAFT_498965	uncharacterized protein LOC112021387 [Quercus suber]	-1.32728	0.0786747	down	no
PHYSODRAFT_551733	PREDICTED: pre-mRNA-splicing factor 38B [Theobroma cacao]	-1.29457	0.0787762	down	no
PHYSODRAFT_313396	uncharacterized protein LOC112007979 [Quercus suber]	-1.30741	0.0788186	down	no
PHYSODRAFT_474098	reticuline oxidase [Micractinium conductrix]	1.114	0.0788302	up	no
PHYSODRAFT_523944	NA	-1.39157	0.0789113	down	no
PHYSODRAFT_346310	threonine--tRNA ligase, mitochondrial 1-like [Panicum hallii]	1.03622	0.0790168	up	no
PHYSODRAFT_346620	P-type ATPase, phosphorylation site [Ostreococcus tauri]	1.03341	0.0791006	up	no
PHYSODRAFT_474685	NA	-1.30147	0.0791077	down	no
PHYSODRAFT_500717	asparate aminotransferase [Klebsormidium nitens]	1.03939	0.0791302	up	no
PHYSODRAFT_555928	NA	-1.29337	0.0792737	down	no
PHYSODRAFT_488306	NA	-1.30316	0.0793107	down	no
PHYSODRAFT_317011	NA	1.12217	0.0793868	up	no
PHYSODRAFT_245875	Cation-transporting P-type ATPase, C-terminal [Ostreococcus tauri]	-1.2942	0.0796403	down	no
PHYSODRAFT_250369	hypothetical protein VOLCADRAFT_81306 [Volvox carteri f. nagariensis]	-1.29417	0.0798928	down	no
PHYSODRAFT_301346	NA	1.06068	0.0799879	up	no
PHYSODRAFT_507695	NA	-1.29164	0.0802185	down	no
PHYSODRAFT_526336	PREDICTED: phosphomannomutase [Nicotiana attenuata]	1.02929	0.0806783	up	no
PHYSODRAFT_516456	uncharacterized protein LOC110007729 isoform X1 [Amborella trichopoda]	-1.2926	0.0806921	down	no
PHYSODRAFT_492800	NA	-1.28837	0.0808132	down	no
PHYSODRAFT_246485	uncharacterized protein LOC111983618 [Quercus suber]	1.10273	0.0810621	up	no
PHYSODRAFT_542471	hypothetical protein MARPO_0200s0007 [Marchantia polymorpha]	1.02635	0.0810852	up	no
PHYSODRAFT_552537	sulfite reductase [NADPH] subunit beta-like [Quercus suber]	1.02579	0.0811071	up	no
PHYSODRAFT_534637	unknown [Picea sitchensis]	-1.2985	0.0811257	down	no
PHYSODRAFT_334024	Dyneins heavy chain [Klebsormidium nitens]	-1.28917	0.0812358	down	no
PHYSODRAFT_559639	NA	1.02861	0.0812738	up	no
PHYSODRAFT_476945	NA	1.03345	0.0814525	up	no
PHYSODRAFT_557596	hypothetical protein MARPO_0056s0142 [Marchantia polymorpha]	1.02396	0.0815063	up	no
PHYSODRAFT_340063	NA	1.03042	0.0815183	up	no
PHYSODRAFT_552306	NA	1.02668	0.0815982	up	no
PHYSODRAFT_305463	NA	-1.30478	0.0817718	down	no
PHYSODRAFT_306225	NA	-1.34543	0.0817792	down	no
PHYSODRAFT_335217	NA	-1.32157	0.0820726	down	no
PHYSODRAFT_518683	PREDICTED: dynein light chain 1, cytoplasmic isoform X1 [Nicotiana tomentosiformis]	-1.30695	0.082103	down	no
PHYSODRAFT_509084	uncharacterized protein LOC112176586 isoform X1 [Rosa chinensis]	-1.28319	0.0821422	down	no
PHYSODRAFT_446113	NA	-1.32605	0.0821691	down	no
PHYSODRAFT_498973	NA	-1.2831	0.0822471	down	no
PHYSODRAFT_354308	polyunsaturated fatty acid elongase [Marchantia polymorpha]	1.02129	0.0824118	up	no
PHYSODRAFT_467505	hypothetical protein CHLNCDRAFT_53340 [Chlorella variabilis]	1.02769	0.082599	up	no
PHYSODRAFT_560996	PREDICTED: protein-lysine N-methyltransferase N6amt2 [Malus domestica]	1.03724	0.082669	up	no
PHYSODRAFT_476910	PREDICTED: TLC domain-containing protein 2 [Erythranthe guttata]	-1.28526	0.0826881	down	no
PHYSODRAFT_476336	PREDICTED: SWR1 complex subunit 6-like [Camelina sativa]	-1.3021	0.0830138	down	no
PHYSODRAFT_565311	Oxidoreductase HTATIP2 [Chlorella sorokiniana]	-1.28126	0.083058	down	no
PHYSODRAFT_566039	hypothetical protein MNEG_8133 [Monoraphidium neglectum]	-1.28232	0.0830828	down	no
PHYSODRAFT_323992	hypothetical protein CEUSTIGMA_g5555.t1 [Chlamydomonas eustigma]	-1.29076	0.0830901	down	no
PHYSODRAFT_284984	NA	1.01913	0.0832552	up	no
PHYSODRAFT_361838	aurora kinase 2 splicing variant [Arabidopsis thaliana]	1.02625	0.0832725	up	no
PHYSODRAFT_323311	ferric reduction oxidase 7, chloroplastic-like [Rosa chinensis]	1.09897	0.0832849	up	no
PHYSODRAFT_354067	NA	-1.27645	0.0832907	down	no
PHYSODRAFT_354823	hypothetical protein CHLRE_09g401886v5 [Chlamydomonas reinhardtii]	1.01708	0.0833004	up	no
PHYSODRAFT_565653	Oligosaccharyltransferase [Klebsormidium nitens]	1.01806	0.0833103	up	no
PHYSODRAFT_490687	hypothetical protein AXG93_3426s1050 [Marchantia polymorpha subsp. ruderalis]	-1.27959	0.0833494	down	no
PHYSODRAFT_321189	hypothetical protein Rsub_04679 [Raphidocelis subcapitata]	-1.30926	0.0834163	down	no
PHYSODRAFT_285741	triose phosphate isomerase [Helicosporidium sp. ex Simulium jonesi]	1.01704	0.0835205	up	no
PHYSODRAFT_294452	NA	-1.34393	0.083581	down	no
PHYSODRAFT_493273	NA	-1.30965	0.0836761	down	no
PHYSODRAFT_327750	hypothetical protein SELMODRAFT_449995 [Selaginella moellendorffii]	1.01728	0.083947	up	no
PHYSODRAFT_350758	NA	-1.2953	0.0839994	down	no
PHYSODRAFT_288977	NA	-1.28962	0.0841939	down	no
PHYSODRAFT_329542	PREDICTED: protein RTE1-HOMOLOG [Oryza brachyantha]	-1.27171	0.084415	down	no
PHYSODRAFT_551039	hypothetical protein MARPO_0014s0102 [Marchantia polymorpha]	-1.30159	0.0844673	down	no
PHYSODRAFT_301356	NA	1.03064	0.084567	up	no
PHYSODRAFT_476500	NA	-1.27863	0.0846316	down	no
PHYSODRAFT_561392	NA	1.0127	0.0847801	up	no
PHYSODRAFT_484193	NA	1.02714	0.0847846	up	no
PHYSODRAFT_476719	NA	-1.27527	0.0848408	down	no
PHYSODRAFT_472576	hypothetical protein KFL_000800340 [Klebsormidium nitens]	-1.27233	0.0849169	down	no
PHYSODRAFT_346147	hypothetical protein COLO4_02182 [Corchorus olitorius]	1.01643	0.0849562	up	no
PHYSODRAFT_296073	NA	1.01128	0.085019	up	no
PHYSODRAFT_295704	NA	1.03582	0.0851046	up	no
PHYSODRAFT_355157	NA	-1.36106	0.0851118	down	no
PHYSODRAFT_313731	hypothetical protein CARUB_v10019706mg, partial [Capsella rubella]	-1.27083	0.0851119	down	no
PHYSODRAFT_544658	beta-glucosidase 27 [Arabidopsis lyrata subsp. lyrata]	-1.26795	0.0852532	down	no
PHYSODRAFT_358246	hypothetical protein PHAVU_009G153900g [Phaseolus vulgaris]	-1.26901	0.0853398	down	no
PHYSODRAFT_487342	Inorganic pyrophosphatase 2 [Mucuna pruriens]	1.01604	0.0853881	up	no
PHYSODRAFT_320767	trafficking protein particle complex subunit 6B-like [Chenopodium quinoa]	-1.27047	0.0855906	down	no
PHYSODRAFT_319765	NA	1.0669	0.0856611	up	no
PHYSODRAFT_482867	BnaC03g22950D [Brassica napus]	-1.31939	0.0856736	down	no
PHYSODRAFT_264436	NA	1.06138	0.0856745	up	no
PHYSODRAFT_510613	Peptidase S9 [Cinnamomum micranthum f. kanehirae]	1.01297	0.0857237	up	no
PHYSODRAFT_533528	NA	-1.27428	0.0858752	down	no
PHYSODRAFT_479236	NA	-1.37054	0.0861695	down	no
PHYSODRAFT_530509	galactokinase, putative [Ricinus communis]	-1.26484	0.0862459	down	no
PHYSODRAFT_498206	hypothetical protein KFL_009950020 [Klebsormidium nitens]	1.04159	0.086441	up	no
PHYSODRAFT_473931	NA	1.02016	0.0865154	up	no
PHYSODRAFT_509220	NA	-1.26666	0.0865514	down	no
PHYSODRAFT_321730	unnamed protein product [Brassica oleracea]	-1.28113	0.0866183	down	no
PHYSODRAFT_484706	2-cys peroxiredoxin [Chlorella sorokiniana]	1.01969	0.0866976	up	no
PHYSODRAFT_515950	unnamed protein product, partial [Vitis vinifera]	1.11419	0.0868416	up	no
PHYSODRAFT_332912	NA	1.01177	0.0868755	up	no
PHYSODRAFT_324610	bidirectional sugar transporter SWEET4-like [Chenopodium quinoa]	1.0638	0.086975	up	no
PHYSODRAFT_355185	NA	1.00472	0.0870477	up	no
PHYSODRAFT_540532	NA	1.03188	0.0874364	up	no
PHYSODRAFT_303870	Aspartic peptidase [Cynara cardunculus var. scolymus]	-1.2637	0.0875415	down	no
PHYSODRAFT_246949	NA	1.01086	0.0876273	up	no
PHYSODRAFT_360389	NA	-1.29585	0.0878371	down	no
PHYSODRAFT_308293	NA	1.0322	0.0878959	up	no
PHYSODRAFT_509222	EEF1A lysine methyltransferase 1 [Citrus sinensis]	1.07708	0.0879009	up	no
PHYSODRAFT_297137	NA	1.05647	0.0879406	up	no
PHYSODRAFT_309220	NA	-1.32215	0.0879406	down	no
PHYSODRAFT_346289	NA	-1.33391	0.0880882	down	no
PHYSODRAFT_501168	PREDICTED: pyruvate dehydrogenase (acetyl-transferring) kinase, mitochondrial-like [Solanum tuberosum]	-1.31584	0.0880882	down	no
PHYSODRAFT_563591	NA	1.01078	0.0881834	up	no
PHYSODRAFT_385900	uncharacterized protein LOC107611750 [Arachis ipaensis]	-1.28056	0.0883855	down	no
PHYSODRAFT_311437	NA	1.04798	0.0884184	up	no
PHYSODRAFT_565817	autophagy-related 13 [Chlorella sorokiniana]	-1.25668	0.0885798	down	no
PHYSODRAFT_480690	NA	1.00288	0.0886989	up	no
PHYSODRAFT_321290	NA	0.999849	0.088773	up	no
PHYSODRAFT_530325	NA	-1.28733	0.0888443	down	no
PHYSODRAFT_524913	NA	1.125	0.0889054	up	no
PHYSODRAFT_559636	PREDICTED: NADP-dependent malic enzyme [Cucumis melo]	0.997439	0.088956	up	no
PHYSODRAFT_532317	ABC transporter G family member 31-like isoform X2 [Physcomitrella patens]	0.995826	0.088974	up	no
PHYSODRAFT_539853	NA	0.996992	0.0889781	up	no
PHYSODRAFT_259768	NA	-1.32762	0.0890006	down	no
PHYSODRAFT_331585	methyltransferase-like protein 13 [Asparagus officinalis]	1.0234	0.0890052	up	no
PHYSODRAFT_494985	NA	1.02651	0.0890165	up	no
PHYSODRAFT_480767	acetyl-CoA acetyltransferase [Ostreococcus tauri]	0.996029	0.0890345	up	no
PHYSODRAFT_488152	NA	-1.29677	0.0890916	down	no
PHYSODRAFT_297579	NA	1.08499	0.0892245	up	no
PHYSODRAFT_313255	hypothetical protein CEUSTIGMA_g2258.t1 [Chlamydomonas eustigma]	-1.27284	0.0893	down	no
PHYSODRAFT_489338	uncharacterized protein LOC110807853 isoform X1 [Carica papaya]	1.00177	0.0893102	up	no
PHYSODRAFT_286093	NA	0.995401	0.0893169	up	no
PHYSODRAFT_507019	histone-lysine N-methyltransferase SUVR5 isoform X1 [Lactuca sativa]	-1.26274	0.0895266	down	no
PHYSODRAFT_549993	NA	0.999001	0.0895454	up	no
PHYSODRAFT_345775	pyridoxal phosphate-dependent transferase [Ostreococcus tauri]	0.994605	0.0896547	up	no
PHYSODRAFT_288524	NA	-1.25425	0.0897621	down	no
PHYSODRAFT_466754	vacuolar-sorting receptor 3-like [Physcomitrella patens]	-1.25658	0.0897944	down	no
PHYSODRAFT_565596	DNA topoisomerase [Ostreococcus tauri]	0.998459	0.0898492	up	no
PHYSODRAFT_483867	NA	-1.25572	0.0898666	down	no
PHYSODRAFT_494905	hypothetical protein CHLNCDRAFT_56812 [Chlorella variabilis]	-1.2545	0.0900433	down	no
PHYSODRAFT_310282	alpha-mannosidase I MNS4 isoform X2 [Ananas comosus]	1.00551	0.0901337	up	no
PHYSODRAFT_473223	predicted protein [Micromonas commoda]	-1.27412	0.0902758	down	no
PHYSODRAFT_522592	NA	1.00126	0.090387	up	no
PHYSODRAFT_353564	NA	-1.2519	0.0904129	down	no
PHYSODRAFT_555949	NA	-1.25629	0.0905355	down	no
PHYSODRAFT_309078	NA	-1.31171	0.0906395	down	no
PHYSODRAFT_353855	NA	0.991841	0.0907583	up	no
PHYSODRAFT_353833	RNA polymerase II subunit A [Corchorus olitorius]	-1.25624	0.0907597	down	no
PHYSODRAFT_309818	PREDICTED: uncharacterized protein LOC18600855 [Theobroma cacao]	-1.25964	0.0907824	down	no
PHYSODRAFT_253450	NA	-1.25229	0.0908278	down	no
PHYSODRAFT_516859	polyunsaturated fatty acid elongase [Marchantia polymorpha]	0.989499	0.0908348	up	no
PHYSODRAFT_324118	NA	-1.28952	0.0908443	down	no
PHYSODRAFT_558555	NA	-1.25188	0.0909567	down	no
PHYSODRAFT_551168	predicted protein [Micromonas commoda]	0.987943	0.0912374	up	no
PHYSODRAFT_496570	Leucine-rich repeat [Ostreococcus tauri]	1.07918	0.0912928	up	no
PHYSODRAFT_530496	short chain dehydrogenase [Coccomyxa subellipsoidea C-169]	0.990431	0.0913579	up	no
PHYSODRAFT_513152	NA	-1.25175	0.0914368	down	no
PHYSODRAFT_487528	NA	-1.2564	0.0914613	down	no
PHYSODRAFT_355948	NA	-1.25626	0.0915401	down	no
PHYSODRAFT_475771	major facilitator superfamily protein [Klebsormidium nitens]	-1.28788	0.0915913	down	no
PHYSODRAFT_356077	NA	-1.26544	0.0917306	down	no
PHYSODRAFT_309859	bardet-biedl syndrome 4 [Micromonas pusilla CCMP1545]	-1.26275	0.0918474	down	no
PHYSODRAFT_388544	Serine/threonine-protein phosphatase BSU1 [Arabidopsis lyrata subsp. lyrata]	-1.29151	0.0918676	down	no
PHYSODRAFT_481821	NA	-1.27048	0.0918912	down	no
PHYSODRAFT_557802	NA	-1.24596	0.0921357	down	no
PHYSODRAFT_517932	NA	0.989888	0.0922569	up	no
PHYSODRAFT_486860	NA	-1.24553	0.0923419	down	no
PHYSODRAFT_297337	PREDICTED: VHS domain-containing protein At3g16270 [Vigna angularis]	-1.24349	0.092352	down	no
PHYSODRAFT_300364	hypothetical protein BE221DRAFT_189968 [Ostreococcus tauri]	0.990379	0.0923763	up	no
PHYSODRAFT_561623	hypothetical protein AXG93_1962s1510 [Marchantia polymorpha subsp. ruderalis]	-1.24164	0.0925354	down	no
PHYSODRAFT_353479	hypothetical protein CEUSTIGMA_g12662.t1 [Chlamydomonas eustigma]	0.983758	0.0925662	up	no
PHYSODRAFT_393328	NA	-1.2511	0.0926199	down	no
PHYSODRAFT_308616	NA	-1.25144	0.0927898	down	no
PHYSODRAFT_307464	NA	-1.26092	0.0928402	down	no
PHYSODRAFT_256840	NA	-1.2723	0.0929925	down	no
PHYSODRAFT_312000	NA	-1.24397	0.0930462	down	no
PHYSODRAFT_286005	NA	-1.25498	0.0931006	down	no
PHYSODRAFT_537941	hypothetical protein AXG93_1976s1350 [Marchantia polymorpha subsp. ruderalis]	0.994198	0.0932395	up	no
PHYSODRAFT_285949	NA	0.98318	0.0932659	up	no
PHYSODRAFT_436943	NA	-1.25708	0.0932678	down	no
PHYSODRAFT_355037	NA	0.98016	0.0935026	up	no
PHYSODRAFT_317851	NA	-1.32851	0.0935591	down	no
PHYSODRAFT_303228	NA	-1.31454	0.0935591	down	no
PHYSODRAFT_295196	kinesin-like protein unc-104 [Quercus suber]	-1.23752	0.0939111	down	no
PHYSODRAFT_284595	aspartate aminotransferase, mitochondrial-like [Quercus suber]	0.978745	0.0939397	up	no
PHYSODRAFT_284519	fructose-bisphosphate aldolase 1-like [Quercus suber]	0.978279	0.0939728	up	no
PHYSODRAFT_563390	NA	-1.24064	0.0940944	down	no
PHYSODRAFT_322580	NA	-1.26225	0.0941726	down	no
PHYSODRAFT_495301	NA	-1.32191	0.0941852	down	no
PHYSODRAFT_285527	Ribosome associated membrane protein RAMP4 [Klebsormidium nitens]	0.978333	0.0942315	up	no
PHYSODRAFT_343568	predicted protein [Micromonas commoda]	-1.23631	0.094271	down	no
PHYSODRAFT_505323	unknown [Picea sitchensis]	1.00308	0.0946588	up	no
PHYSODRAFT_431364	hypothetical protein Csa_2G433930 [Cucumis sativus]	-1.30097	0.0947889	down	no
PHYSODRAFT_385208	NA	-1.33907	0.0948641	down	no
PHYSODRAFT_546417	bifunctional purine biosynthesis protein ADE17-like [Quercus suber]	0.97534	0.0950453	up	no
PHYSODRAFT_324311	serine/threonine-protein kinase STY46-like [Physcomitrella patens]	0.98771	0.0950515	up	no
PHYSODRAFT_460595	NA	-1.26721	0.0950799	down	no
PHYSODRAFT_259039	NA	-1.34473	0.0951563	down	no
PHYSODRAFT_493493	NA	-1.28737	0.0952236	down	no
PHYSODRAFT_454958	hypothetical protein APUTEX25_001364, partial [Auxenochlorella protothecoides]	-1.23771	0.0952238	down	no
PHYSODRAFT_288740	hypothetical protein GPECTOR_13g796 [Gonium pectorale]	0.974939	0.0953784	up	no
PHYSODRAFT_543699	glycerol kinase-like [Lactuca sativa]	0.973366	0.0953918	up	no
PHYSODRAFT_284520	fructose-bisphosphate aldolase 1-like [Quercus suber]	0.973397	0.095414	up	no
PHYSODRAFT_246411	DNA polymerase V [Prunus avium]	0.976899	0.0956031	up	no
PHYSODRAFT_494856	NA	1.02271	0.0957703	up	no
PHYSODRAFT_284123	Protein transport protein Sec61 subunit alpha [Zostera marina]	0.972333	0.0957853	up	no
PHYSODRAFT_341763	NA	0.971314	0.0959346	up	no
PHYSODRAFT_320817	cationic amino acid transporter [Monoraphidium neglectum]	0.974845	0.0959425	up	no
PHYSODRAFT_502298	protein argonaute 1B [Sorghum bicolor]	1.0216	0.0962951	up	no
PHYSODRAFT_482301	NA	0.972589	0.0963445	up	no
PHYSODRAFT_324877	NA	-1.22922	0.0966114	down	no
PHYSODRAFT_258326	PREDICTED: probable ADP-ribosylation factor GTPase-activating protein AGD14 isoform X1 [Ipomoea nil]	-1.22924	0.096669	down	no
PHYSODRAFT_318366	formin-like protein 20 [Cynara cardunculus var. scolymus]	-1.2287	0.0967071	down	no
PHYSODRAFT_283992	hypothetical protein CEUSTIGMA_g4006.t1 [Chlamydomonas eustigma]	0.969153	0.0968092	up	no
PHYSODRAFT_330889	NA	0.970613	0.0968631	up	no
PHYSODRAFT_325543	NA	0.978746	0.0969129	up	no
PHYSODRAFT_559724	NA	-1.23171	0.0969464	down	no
PHYSODRAFT_319887	hypothetical protein KFL_002480030 [Klebsormidium nitens]	1.0626	0.0971198	up	no
PHYSODRAFT_326460	predicted protein [Micromonas commoda]	0.976675	0.0971475	up	no
PHYSODRAFT_299307	NA	-1.26096	0.0971776	down	no
PHYSODRAFT_556200	NA	0.970896	0.0974257	up	no
PHYSODRAFT_555681	PREDICTED: UPF0183 protein At3g51130 [Daucus carota subsp. sativus]	-1.22521	0.0975048	down	no
PHYSODRAFT_513985	NA	-1.23372	0.0976673	down	no
PHYSODRAFT_503999	NA	-1.23662	0.0977535	down	no
PHYSODRAFT_344450	NA	0.969112	0.0980835	up	no
PHYSODRAFT_516119	NADPH-dependent alkenal/one oxidoreductase, chloroplastic [Glycine soja]	0.967851	0.098099	up	no
PHYSODRAFT_351545	NA	0.964406	0.0981012	up	no
PHYSODRAFT_312478	NA	-1.22541	0.0984612	down	no
PHYSODRAFT_361894	NA	-1.22622	0.0987181	down	no
PHYSODRAFT_347669	2-oxoglutarate dehydrogenase, mitochondrial [Dichanthelium oligosanthes]	0.962385	0.0987879	up	no
PHYSODRAFT_258475	NA	-1.24215	0.099194	down	no
PHYSODRAFT_487030	hypothetical protein OsI_26705 [Oryza sativa Indica Group]	-1.22287	0.0994863	down	no
PHYSODRAFT_300359	NA	-1.21855	0.0995126	down	no
PHYSODRAFT_302895	hypothetical protein CHLRE_03g150900v5 [Chlamydomonas reinhardtii]	0.976444	0.099546	up	no
PHYSODRAFT_523069	PREDICTED: sugar transport protein 10-like [Brassica oleracea var. oleracea]	0.963187	0.0998038	up	no
PHYSODRAFT_490132	hypothetical protein MICPUN_113945 [Micromonas commoda]	-1.22421	0.100071	down	no
PHYSODRAFT_485860	NA	-1.22352	0.100204	down	no
PHYSODRAFT_523343	NA	-1.25363	0.100231	down	no
PHYSODRAFT_476233	hypothetical protein H632_c654p0 [Helicosporidium sp. ATCC 50920]	-1.29004	0.100311	down	no
PHYSODRAFT_504655	NA	-1.23437	0.100453	down	no
PHYSODRAFT_507209	NA	0.964703	0.100482	up	no
PHYSODRAFT_246201	dehydrogenase/reductase SDR family member on chromosome X homolog [Ziziphus jujuba]	-1.26382	0.10056	down	no
PHYSODRAFT_418557	serine/threonine-protein kinase STY13-like [Cynara cardunculus var. scolymus]	0.992705	0.10085	up	no
PHYSODRAFT_560339	unknown [Zea mays]	0.961694	0.100861	up	no
PHYSODRAFT_504391	catalase [Klebsormidium nitens]	-1.22668	0.100874	down	no
PHYSODRAFT_482286	NA	0.959357	0.10103	up	no
PHYSODRAFT_526501	NA	-1.21763	0.101163	down	no
PHYSODRAFT_535782	hypothetical protein CHLRE_07g338300v5 [Chlamydomonas reinhardtii]	-1.26933	0.101342	down	no
PHYSODRAFT_343317	NA	-1.28706	0.101591	down	no
PHYSODRAFT_325908	NA	0.95263	0.101762	up	no
PHYSODRAFT_353200	hypothetical protein BHE74_00007142 [Ensete ventricosum]	0.960185	0.101921	up	no
PHYSODRAFT_464256	NA	-1.25017	0.102161	down	no
PHYSODRAFT_380280	NA	1.01906	0.102399	up	no
PHYSODRAFT_322645	UDP-galactose transporter related protein [Klebsormidium nitens]	0.954511	0.102424	up	no
PHYSODRAFT_501916	NA	-1.20954	0.102474	down	no
PHYSODRAFT_329411	NA	0.954059	0.102571	up	no
PHYSODRAFT_251306	calcium-binding mitochondrial carrier protein Aralar2-like [Quercus suber]	0.951473	0.102737	up	no
PHYSODRAFT_551426	PREDICTED: vacuolar amino acid transporter 1-like [Erythranthe guttata]	-1.21211	0.102811	down	no
PHYSODRAFT_354299	PREDICTED: methylmalonate-semialdehyde dehydrogenase [acylating], mitochondrial [Ipomoea nil]	0.949114	0.102829	up	no
PHYSODRAFT_322020	NA	0.956601	0.102868	up	no
PHYSODRAFT_288622	hypothetical protein SELMODRAFT_36823, partial [Selaginella moellendorffii]	-1.21826	0.102933	down	no
PHYSODRAFT_326633	Pyruvate kinase, barrel [Ostreococcus tauri]	-1.22401	0.102967	down	no
PHYSODRAFT_496425	domain containing [Micractinium conductrix]	0.950573	0.103064	up	no
PHYSODRAFT_459946	tripeptidyl-peptidase sed2-like [Quercus suber]	-1.20667	0.103218	down	no
PHYSODRAFT_562305	NA	0.971062	0.103356	up	no
PHYSODRAFT_520548	insulin-degrading enzyme-like 1, peroxisomal [Selaginella moellendorffii]	1.00597	0.103554	up	no
PHYSODRAFT_285688	NA	-1.20927	0.103632	down	no
PHYSODRAFT_354245	NA	0.966355	0.103668	up	no
PHYSODRAFT_537835	hypothetical protein VOLCADRAFT_74529 [Volvox carteri f. nagariensis]	0.945422	0.103885	up	no
PHYSODRAFT_355974	uncharacterized protein LOC112274636 [Physcomitrella patens]	0.948027	0.104027	up	no
PHYSODRAFT_299361	NA	0.992782	0.104089	up	no
PHYSODRAFT_449873	NA	-1.21119	0.104454	down	no
PHYSODRAFT_560510	NA	-1.21111	0.104614	down	no
PHYSODRAFT_475546	Hypothetical protein KFL_005030050 [Klebsormidium nitens]	0.976509	0.104627	up	no
PHYSODRAFT_481040	hypothetical protein BRARA_C02521 [Brassica rapa]	0.951428	0.104721	up	no
PHYSODRAFT_258843	NA	0.980629	0.104921	up	no
PHYSODRAFT_476964	NA	-1.2193	0.10507	down	no
PHYSODRAFT_476098	NA	-1.21427	0.105155	down	no
PHYSODRAFT_549457	NPC intracellular cholesterol transporter 1 isoform X2 [Vigna unguiculata]	0.941375	0.105175	up	no
PHYSODRAFT_366831	NA	0.947552	0.105219	up	no
PHYSODRAFT_335870	NA	1.0203	0.10522	up	no
PHYSODRAFT_311566	bidirectional sugar transporter SWEET5 [Solanum pennellii]	-1.20565	0.105352	down	no
PHYSODRAFT_469665	ABC transporter family protein [Hevea brasiliensis]	-1.19974	0.105469	down	no
PHYSODRAFT_530809	NA	-1.27431	0.105506	down	no
PHYSODRAFT_323696	uncharacterized protein LOC112882759 isoform X5 [Panicum hallii]	0.950146	0.105606	up	no
PHYSODRAFT_369743	NA	-1.22139	0.105844	down	no
PHYSODRAFT_391233	NA	1.02005	0.105853	up	no
PHYSODRAFT_264462	hypothetical protein KFL_004360060 [Klebsormidium nitens]	0.989349	0.105926	up	no
PHYSODRAFT_559437	NA	-1.22473	0.10594	down	no
PHYSODRAFT_323092	NA	-1.24315	0.106001	down	no
PHYSODRAFT_476843	NA	-1.22879	0.10605	down	no
PHYSODRAFT_285564	PREDICTED: glucose-6-phosphate isomerase, cytosolic [Cucumis sativus]	0.938184	0.106382	up	no
PHYSODRAFT_329293	NA	-1.21724	0.106477	down	no
PHYSODRAFT_485491	Hydroxymethylglutaryl-CoA synthase, partial [Ananas comosus]	0.956317	0.106582	up	no
PHYSODRAFT_350351	NA	0.941018	0.10669	up	no
PHYSODRAFT_557322	hypothetical protein CEUSTIGMA_g127.t1 [Chlamydomonas eustigma]	0.937408	0.106708	up	no
PHYSODRAFT_320068	NA	-1.19511	0.106804	down	no
PHYSODRAFT_507629	uncharacterized protein LOC109794476, partial [Cajanus cajan]	0.937857	0.106903	up	no
PHYSODRAFT_440116	NA	-1.21186	0.106909	down	no
PHYSODRAFT_505316	NA	1.01755	0.106927	up	no
PHYSODRAFT_411900	NA	-1.23073	0.106936	down	no
PHYSODRAFT_303590	NA	-1.21768	0.106947	down	no
PHYSODRAFT_252268	aquaporin-3-like [Quercus suber]	0.961719	0.107101	up	no
PHYSODRAFT_325979	NA	-1.19799	0.107358	down	no
PHYSODRAFT_536264	subtilisin-like protease SBT6.1 [Brachypodium distachyon]	0.955218	0.107373	up	no
PHYSODRAFT_563080	hypothetical protein CBR_g54923 [Chara braunii]	0.938143	0.107419	up	no
PHYSODRAFT_522438	ABC transporter G family member 31-like [Cucurbita pepo subsp. pepo]	-1.20745	0.107616	down	no
PHYSODRAFT_348327	NA	0.933611	0.107656	up	no
PHYSODRAFT_532337	NA	-1.19951	0.107772	down	no
PHYSODRAFT_284295	PREDICTED: enolase [Musa acuminata subsp. malaccensis]	0.932992	0.107854	up	no
PHYSODRAFT_517723	NA	0.951863	0.10802	up	no
PHYSODRAFT_558034	NA	0.93355	0.10812	up	no
PHYSODRAFT_490868	dual specificity protein phosphatase 1 isoform X2 [Citrus clementina]	-1.25017	0.108122	down	no
PHYSODRAFT_354581	probable histone chaperone ASF1A [Amborella trichopoda]	0.932988	0.108716	up	no
PHYSODRAFT_550642	CocE/NonD hydrolase [Coccomyxa subellipsoidea C-169]	0.930064	0.10891	up	no
PHYSODRAFT_510673	probable pectin lyase B [Quercus suber]	-1.21066	0.108937	down	no
PHYSODRAFT_359811	peroxisomal acyl-coenzyme A oxidase 1 [Selaginella moellendorffii]	0.936417	0.108977	up	no
PHYSODRAFT_310323	hypothetical protein KFL_000820080 [Klebsormidium nitens]	-1.26913	0.109366	down	no
PHYSODRAFT_471041	PREDICTED: oxygen-dependent choline dehydrogenase-like [Gossypium hirsutum]	0.937216	0.109414	up	no
PHYSODRAFT_411214	NA	-1.18836	0.109656	down	no
PHYSODRAFT_459131	NA	0.956179	0.109721	up	no
PHYSODRAFT_508222	Expansin-YoaJ [Auxenochlorella protothecoides]	0.952966	0.11023	up	no
PHYSODRAFT_560950	hypothetical protein PHAVU_003G264000g [Phaseolus vulgaris]	-1.18414	0.110293	down	no
PHYSODRAFT_298519	E3 ubiquitin-protein ligase RING1-like [Apostasia shenzhenica]	-1.1885	0.11031	down	no
PHYSODRAFT_556845	hypothetical protein SOVF_143450 [Spinacia oleracea]	0.925297	0.110592	up	no
PHYSODRAFT_285579	glyceraldehyde-3-phosphate dehydrogenase, cytosolic [Zea mays]	0.924394	0.110619	up	no
PHYSODRAFT_468057	NA	1.00442	0.110641	up	no
PHYSODRAFT_506643	kinesin-like protein KIN-5A [Panicum hallii]	0.93248	0.110771	up	no
PHYSODRAFT_543997	NA	-1.18406	0.110786	down	no
PHYSODRAFT_488596	NA	0.927226	0.110908	up	no
PHYSODRAFT_471773	NA	-1.21809	0.110918	down	no
PHYSODRAFT_320193	NA	-1.18509	0.110946	down	no
PHYSODRAFT_559231	NA	-1.18861	0.110979	down	no
PHYSODRAFT_495458	PREDICTED: glycine dehydrogenase (decarboxylating), mitochondrial isoform X2 [Ipomoea nil]	0.923516	0.11121	up	no
PHYSODRAFT_548876	NA	0.978241	0.111228	up	no
PHYSODRAFT_348996	predicted protein [Hordeum vulgare subsp. vulgare]	0.922623	0.111296	up	no
PHYSODRAFT_549251	NA	0.927804	0.111423	up	no
PHYSODRAFT_561698	BAG-associated GRAM protein 1 isoform X1 [Solanum lycopersicum]	0.923468	0.111456	up	no
PHYSODRAFT_477165	NA	-1.19339	0.111531	down	no
PHYSODRAFT_352121	acyl-CoA desaturase-like [Quercus suber]	-1.18018	0.1116	down	no
PHYSODRAFT_532776	NA	-1.26135	0.111716	down	no
PHYSODRAFT_303546	NA	-1.18073	0.111801	down	no
PHYSODRAFT_466741	NA	0.954992	0.112129	up	no
PHYSODRAFT_309663	NA	0.925265	0.112137	up	no
PHYSODRAFT_349796	putative GTP cyclohydrolase URC1 [Quercus suber]	0.920903	0.112148	up	no
PHYSODRAFT_351041	cysteine desulfurase [Chlorella sorokiniana]	-1.19293	0.11246	down	no
PHYSODRAFT_519269	NA	-1.19759	0.112529	down	no
PHYSODRAFT_556852	NA	-1.17832	0.112626	down	no
PHYSODRAFT_261605	NA	-1.18174	0.112662	down	no
PHYSODRAFT_245739	NA	1.00583	0.113128	up	no
PHYSODRAFT_251750	Adipose-regulatory protein, Seipin [Ostreococcus tauri]	-1.17628	0.113174	down	no
PHYSODRAFT_536624	Heat stress transcription factor A-1 like [Actinidia chinensis var. chinensis]	0.919185	0.11322	up	no
PHYSODRAFT_310969	calcium-translocating P-type PMCA-type [Chlorella sorokiniana]	-1.23434	0.113308	down	no
PHYSODRAFT_335573	NA	-1.19405	0.113444	down	no
PHYSODRAFT_555201	NA	-1.18259	0.11368	down	no
PHYSODRAFT_319854	NA	0.91612	0.113925	up	no
PHYSODRAFT_518156	NA	-1.28756	0.113936	down	no
PHYSODRAFT_262623	PREDICTED: FHA domain-containing protein At4g14490-like [Musa acuminata subsp. malaccensis]	-1.17898	0.113961	down	no
PHYSODRAFT_507370	N-ethylmaleimide reductase [Monoraphidium neglectum]	0.961023	0.114106	up	no
PHYSODRAFT_301066	NA	0.986674	0.114178	up	no
PHYSODRAFT_343844	ATP-dependent 6-phosphofructokinase 3-like [Vigna unguiculata]	0.91479	0.114599	up	no
PHYSODRAFT_481264	NA	-1.17355	0.114835	down	no
PHYSODRAFT_476077	NA	0.92089	0.114939	up	no
PHYSODRAFT_353780	glutamate decarboxylase [Solanum pennellii]	0.912024	0.115035	up	no
PHYSODRAFT_362618	NA	0.913009	0.115065	up	no
PHYSODRAFT_404232	GAMMA-TUBULIN COMPLEX PROTEIN 4 [Artemisia annua]	0.931668	0.115156	up	no
PHYSODRAFT_360628	NA	0.912592	0.115195	up	no
PHYSODRAFT_300357	hypothetical protein KFL_000980340 [Klebsormidium nitens]	-1.17287	0.115219	down	no
PHYSODRAFT_481494	protofilament ribbon protein of flagellar microtubules [Chlamydomonas reinhardtii]	-1.20004	0.115375	down	no
PHYSODRAFT_558645	PREDICTED: F-box protein At1g78280 isoform X1 [Elaeis guineensis]	-1.17152	0.115492	down	no
PHYSODRAFT_264516	NA	-1.17744	0.115672	down	no
PHYSODRAFT_563676	NADP-dependent alcohol dehydrogenase 7-like [Quercus suber]	0.910542	0.115752	up	no
PHYSODRAFT_503109	uncharacterized protein LOC112021387 [Quercus suber]	-1.18919	0.115853	down	no
PHYSODRAFT_286435	NA	-1.1759	0.115893	down	no
PHYSODRAFT_555161	hypothetical protein Rsub_11957 [Raphidocelis subcapitata]	-1.16811	0.116049	down	no
PHYSODRAFT_484736	NA	0.922195	0.116055	up	no
PHYSODRAFT_522988	NA	0.934644	0.11625	up	no
PHYSODRAFT_284136	NA	-1.17563	0.116275	down	no
PHYSODRAFT_295084	NA	1.01689	0.116457	up	no
PHYSODRAFT_467529	NA	-1.2237	0.116475	down	no
PHYSODRAFT_306940	NA	0.954016	0.116552	up	no
PHYSODRAFT_552527	NA	-1.16756	0.116854	down	no
PHYSODRAFT_348222	glutamate--cysteine ligase-like [Quercus suber]	0.906953	0.116857	up	no
PHYSODRAFT_292954	NA	-1.19369	0.117093	down	no
PHYSODRAFT_458051	NA	0.925217	0.117147	up	no
PHYSODRAFT_476677	NA	0.989867	0.117179	up	no
PHYSODRAFT_341980	NA	-1.16915	0.117309	down	no
PHYSODRAFT_309368	probable polyamine transporter At1g31830 isoform X2 [Quercus suber]	-1.21268	0.117492	down	no
PHYSODRAFT_294993	NA	0.907718	0.117685	up	no
PHYSODRAFT_294767	phosphatidylinositol 3,4,5-trisphosphate 3-phosphatase and protein-tyrosine-phosphatase PTEN2A-like [Spinacia oleracea]	-1.16375	0.117735	down	no
PHYSODRAFT_338681	ATP-binding cassette transporter, subfamily C, member 4, SmABCC4 [Selaginella moellendorffii]	0.911754	0.11774	up	no
PHYSODRAFT_391046	hypothetical protein KFL_000070450 [Klebsormidium nitens]	-1.16252	0.117928	down	no
PHYSODRAFT_337186	voltage-gated ion channel superfamily [Micromonas pusilla CCMP1545]	-1.18302	0.117951	down	no
PHYSODRAFT_506088	Kinesin KIF2A [Chlorella sorokiniana]	0.964561	0.118343	up	no
PHYSODRAFT_525121	NA	0.936189	0.118391	up	no
PHYSODRAFT_293395	mitochondrial aconitate hydratase [Volvox carteri f. nagariensis]	0.901695	0.118421	up	no
PHYSODRAFT_457786	NA	0.936249	0.118567	up	no
PHYSODRAFT_353922	malic enzyme [Chlorella sorokiniana]	0.902293	0.118637	up	no
PHYSODRAFT_333458	NA	-1.17891	0.118716	down	no
PHYSODRAFT_515577	hypothetical protein CEUSTIGMA_g12612.t1 [Chlamydomonas eustigma]	-1.22451	0.118965	down	no
PHYSODRAFT_298275	NA	0.966507	0.119073	up	no
PHYSODRAFT_251122	PREDICTED: UMP-CMP kinase 4-like [Musa acuminata subsp. malaccensis]	0.907352	0.119085	up	no
PHYSODRAFT_251340	hypothetical protein CBR_g54923 [Chara braunii]	0.943319	0.119229	up	no
PHYSODRAFT_335853	NA	0.90161	0.119235	up	no
PHYSODRAFT_516970	PAP1 protein [Gonium pectorale]	0.913558	0.119293	up	no
PHYSODRAFT_492849	NA	0.919017	0.11954	up	no
PHYSODRAFT_285307	NA	0.897932	0.119694	up	no
PHYSODRAFT_478745	predicted protein [Bathycoccus prasinos]	0.918045	0.119729	up	no
PHYSODRAFT_501549	ABC transporter C family member 14-like [Cucurbita pepo subsp. pepo]	0.97269	0.119821	up	no
PHYSODRAFT_481425	NA	-1.17117	0.11983	down	no
PHYSODRAFT_472009	NA	0.90673	0.11984	up	no
PHYSODRAFT_556052	PREDICTED: dihydrolipoyl dehydrogenase 1, mitochondrial-like [Nelumbo nucifera]	0.898222	0.119867	up	no
PHYSODRAFT_284006	3-hydroxyisobutyrate dehydrogenase-related protein [Klebsormidium nitens]	0.897497	0.120064	up	no
PHYSODRAFT_289135	Pleiotropic drug resistance protein [Actinidia chinensis var. chinensis]	-1.17765	0.120112	down	no
PHYSODRAFT_308938	NA	0.896959	0.120231	up	no
PHYSODRAFT_515035	probable serine/threonine-protein kinase SIS8 isoform X1 [Helianthus annuus]	0.905401	0.120278	up	no
PHYSODRAFT_485027	hypothetical protein CEUSTIGMA_g6450.t1 [Chlamydomonas eustigma]	-1.1724	0.120289	down	no
PHYSODRAFT_511223	PREDICTED: cytochrome P450 704C1 isoform X4 [Theobroma cacao]	-1.15727	0.120322	down	no
PHYSODRAFT_345333	nitric oxide synthase-interacting protein [Phalaenopsis equestris]	-1.16026	0.120553	down	no
PHYSODRAFT_329682	dolichol-phosphate mannosyltransferase [Klebsormidium nitens]	0.899654	0.120597	up	no
PHYSODRAFT_547637	NA	-1.15497	0.120757	down	no
PHYSODRAFT_300133	NA	-1.15754	0.120764	down	no
PHYSODRAFT_558599	predicted protein [Micromonas commoda]	-1.16899	0.120854	down	no
PHYSODRAFT_306978	NA	-1.15448	0.120916	down	no
PHYSODRAFT_558546	Aspartic proteinase [Triticum urartu]	-1.15326	0.121005	down	no
PHYSODRAFT_297923	NA	-1.2419	0.121036	down	no
PHYSODRAFT_339922	uncharacterized protein LOC111983618 [Quercus suber]	0.920388	0.121141	up	no
PHYSODRAFT_311969	Kinesin-like protein [Klebsormidium nitens]	0.96853	0.121141	up	no
PHYSODRAFT_299160	serine/threonine-protein phosphatase 4 regulatory subunit 3A isoform X4 [Selaginella moellendorffii]	-1.15573	0.121272	down	no
PHYSODRAFT_492911	hypothetical protein AXG93_4875s1150 [Marchantia polymorpha subsp. ruderalis]	0.896081	0.12131	up	no
PHYSODRAFT_525397	NA	0.93247	0.12133	up	no
PHYSODRAFT_248070	NA	-1.22519	0.121441	down	no
PHYSODRAFT_508739	cytochrome P450 704C1-like [Helianthus annuus]	0.921977	0.121473	up	no
PHYSODRAFT_284752	histone H3-like centromeric protein CSE4 [Oryza sativa Japonica Group]	0.905349	0.121486	up	no
PHYSODRAFT_514382	hypothetical protein Ahy_B10g106373 isoform A [Arachis hypogaea]	-1.17931	0.121829	down	no
PHYSODRAFT_471658	hypothetical protein B296_00017414 [Ensete ventricosum]	-1.15356	0.121852	down	no
PHYSODRAFT_531194	PREDICTED: zinc phosphodiesterase ELAC protein 2 isoform X1 [Nicotiana tomentosiformis]	0.928293	0.121865	up	no
PHYSODRAFT_551911	NA	-1.15094	0.122041	down	no
PHYSODRAFT_364761	NA	0.950919	0.122145	up	no
PHYSODRAFT_260428	enolase [Abrus precatorius]	0.890573	0.12239	up	no
PHYSODRAFT_296879	hypothetical protein CEUSTIGMA_g5821.t1 [Chlamydomonas eustigma]	-1.15211	0.122555	down	no
PHYSODRAFT_504737	NA	-1.17256	0.122839	down	no
PHYSODRAFT_345608	NA	-1.15854	0.122899	down	no
PHYSODRAFT_564102	uncharacterized protein LOC102611924 [Citrus sinensis]	0.902567	0.122956	up	no
PHYSODRAFT_374901	NA	0.894933	0.122994	up	no
PHYSODRAFT_321631	NA	-1.15874	0.123152	down	no
PHYSODRAFT_287020	NA	-1.14741	0.1233	down	no
PHYSODRAFT_554333	hypothetical protein MARPO_0041s0070 [Marchantia polymorpha]	0.893454	0.123366	up	no
PHYSODRAFT_529377	NA	-1.18409	0.1234	down	no
PHYSODRAFT_316657	NA	0.927078	0.123478	up	no
PHYSODRAFT_478408	NA	-1.15887	0.12356	down	no
PHYSODRAFT_289221	NA	-1.15588	0.123583	down	no
PHYSODRAFT_353129	hypothetical protein MNEG_4482 [Monoraphidium neglectum]	-1.14771	0.123592	down	no
PHYSODRAFT_338144	tubulin alpha-4 chain [Cucurbita maxima]	-1.17669	0.123772	down	no
PHYSODRAFT_405105	NA	0.893592	0.12379	up	no
PHYSODRAFT_523009	NA	0.943525	0.123932	up	no
PHYSODRAFT_564720	hypothetical protein CEUSTIGMA_g5056.t1 [Chlamydomonas eustigma]	0.887047	0.124021	up	no
PHYSODRAFT_302542	NA	-1.20666	0.124082	down	no
PHYSODRAFT_311096	PREDICTED: heat stress transcription factor A-6b [Cucumis sativus]	-1.14948	0.124103	down	no
PHYSODRAFT_508340	hypothetical protein GPECTOR_3g395 [Gonium pectorale]	-1.16648	0.124258	down	no
PHYSODRAFT_531795	NA	-1.16771	0.124423	down	no
PHYSODRAFT_298633	NA	-1.16838	0.124455	down	no
PHYSODRAFT_247392	ABC transporter C family member 3 [Prunus persica]	0.937549	0.124547	up	no
PHYSODRAFT_362242	NA	0.946154	0.124723	up	no
PHYSODRAFT_476693	reticuline oxidase [Micractinium conductrix]	0.94481	0.124834	up	no
PHYSODRAFT_304103	NA	-1.19766	0.124991	down	no
PHYSODRAFT_434092	NA	0.920879	0.12515	up	no
PHYSODRAFT_316644	hypothetical protein CBR_g38503 [Chara braunii]	-1.1597	0.125164	down	no
PHYSODRAFT_515825	transmembrane protein 135-like [Physcomitrella patens]	-1.14339	0.125205	down	no
PHYSODRAFT_515663	Heat stress transcription factor A-1 like [Actinidia chinensis var. chinensis]	0.885315	0.125642	up	no
PHYSODRAFT_326570	hypothetical protein KFL_000340085 [Klebsormidium nitens]	-1.16049	0.125654	down	no
PHYSODRAFT_474791	F-box protein At3g54460 family [Cajanus cajan]	-1.14419	0.125679	down	no
PHYSODRAFT_255250	sucrose transport protein SUT5 [Brachypodium distachyon]	0.885841	0.125708	up	no
PHYSODRAFT_496955	NA	0.882222	0.125719	up	no
PHYSODRAFT_335225	Protein transport protein Sec61 subunit beta [Glycine soja]	0.882825	0.125742	up	no
PHYSODRAFT_302104	hypothetical protein CBR_g872 [Chara braunii]	0.881577	0.125852	up	no
PHYSODRAFT_350543	NA	0.886675	0.125907	up	no
PHYSODRAFT_565908	formin-like protein 18 isoform X1 [Quercus suber]	-1.14015	0.12594	down	no
PHYSODRAFT_503471	hypothetical protein CEUSTIGMA_g10947.t1 [Chlamydomonas eustigma]	-1.14987	0.126069	down	no
PHYSODRAFT_344684	hypothetical protein H632_c621p0 [Helicosporidium sp. ATCC 50920]	-1.1455	0.126315	down	no
PHYSODRAFT_565874	hypothetical protein SELMODRAFT_181842 [Selaginella moellendorffii]	0.887367	0.126559	up	no
PHYSODRAFT_356032	centromere protein V-like [Physcomitrella patens]	-1.13848	0.126609	down	no
PHYSODRAFT_505637	NA	-1.17425	0.126616	down	no
PHYSODRAFT_505932	predicted protein [Micromonas pusilla CCMP1545]	-1.17725	0.126657	down	no
PHYSODRAFT_319148	NA	-1.24708	0.126729	down	no
PHYSODRAFT_343403	NA	0.888534	0.126951	up	no
PHYSODRAFT_248072	NA	-1.14863	0.126959	down	no
PHYSODRAFT_312151	NA	0.895328	0.127009	up	no
PHYSODRAFT_489874	NA	-1.16007	0.127064	down	no
PHYSODRAFT_513891	NA	-1.16396	0.127131	down	no
PHYSODRAFT_259037	carboxylic ester hydrolase [Chlorella sorokiniana]	-1.16094	0.127173	down	no
PHYSODRAFT_300132	NA	-1.20498	0.127268	down	no
PHYSODRAFT_486654	GDPmannose 4,6-dehydratase [Monoraphidium neglectum]	0.888652	0.127369	up	no
PHYSODRAFT_316656	NA	0.885351	0.127425	up	no
PHYSODRAFT_310322	NA	-1.21484	0.127498	down	no
PHYSODRAFT_472673	NA	0.939433	0.127498	up	no
PHYSODRAFT_494225	NA	-1.20709	0.127555	down	no
PHYSODRAFT_359947	clustered mitochondria protein [Capsella rubella]	0.87718	0.127897	up	no
PHYSODRAFT_558697	guanine nucleotide-binding protein-like NSN1 [Amborella trichopoda]	0.879148	0.127986	up	no
PHYSODRAFT_421021	NA	-1.14395	0.128017	down	no
PHYSODRAFT_549561	heat shock cognate 70 kDa protein-like [Ananas comosus]	0.874934	0.128068	up	no
PHYSODRAFT_537889	hypothetical protein AXG93_2615s1100 [Marchantia polymorpha subsp. ruderalis]	-1.13525	0.128075	down	no
PHYSODRAFT_495507	intraflagellar transport protein 88 homolog isoform X1 [Physcomitrella patens]	-1.13934	0.128089	down	no
PHYSODRAFT_300746	homocysteine S-methyltransferase isoform B [Chlorella sorokiniana]	-1.14983	0.128141	down	no
PHYSODRAFT_560296	NA	-1.18004	0.128175	down	no
PHYSODRAFT_355941	NA	0.876085	0.12823	up	no
PHYSODRAFT_299462	NA	0.885692	0.128245	up	no
PHYSODRAFT_295462	hypothetical protein KFL_013530020 [Klebsormidium nitens]	0.909748	0.128349	up	no
PHYSODRAFT_435288	NA	-1.17318	0.128417	down	no
PHYSODRAFT_560159	N-acetyltransferase 9 [Chlorella sorokiniana]	0.904498	0.128618	up	no
PHYSODRAFT_473090	NA	-1.15664	0.128726	down	no
PHYSODRAFT_324571	hypothetical protein CEUSTIGMA_g10311.t1 [Chlamydomonas eustigma]	-1.1337	0.128778	down	no
PHYSODRAFT_347790	myosin-1-like [Quercus suber]	0.873421	0.128812	up	no
PHYSODRAFT_492676	NA	-1.15494	0.128822	down	no
PHYSODRAFT_314145	Hydrolase, alpha/beta fold family protein [Zostera marina]	-1.14015	0.129181	down	no
PHYSODRAFT_361407	hypothetical protein CEUSTIGMA_g1193.t1 [Chlamydomonas eustigma]	0.872237	0.129378	up	no
PHYSODRAFT_557078	hypothetical protein CDL15_Pgr011334 [Punica granatum]	0.873583	0.129422	up	no
PHYSODRAFT_298513	hypothetical protein CBR_g31696 [Chara braunii]	0.876245	0.129707	up	no
PHYSODRAFT_532956	NA	0.873491	0.129783	up	no
PHYSODRAFT_472773	putative plasma membrane-type proton ATPase [Coccomyxa subellipsoidea C-169]	0.870798	0.129797	up	no
PHYSODRAFT_338497	NA	0.884976	0.129893	up	no
PHYSODRAFT_345141	NA	-1.14378	0.129978	down	no
PHYSODRAFT_284799	Erv1/Alr [Ostreococcus tauri]	-1.13141	0.130094	down	no
PHYSODRAFT_527873	NA	-1.14969	0.130141	down	no
PHYSODRAFT_338537	NA	0.893316	0.130163	up	no
PHYSODRAFT_336050	NA	0.893302	0.130213	up	no
PHYSODRAFT_482382	NA	-1.13998	0.130312	down	no
PHYSODRAFT_559940	hypothetical protein VOLCADRAFT_96291 [Volvox carteri f. nagariensis]	-1.12883	0.130407	down	no
PHYSODRAFT_385161	NA	0.914875	0.130437	up	no
PHYSODRAFT_477086	FAD synthase-like [Cucurbita pepo subsp. pepo]	0.912738	0.130461	up	no
PHYSODRAFT_263989	NA	0.870298	0.130464	up	no
PHYSODRAFT_264270	uncharacterized protein LOC112032693 [Quercus suber]	-1.12971	0.130473	down	no
PHYSODRAFT_490672	predicted protein [Micromonas pusilla CCMP1545]	0.875107	0.130583	up	no
PHYSODRAFT_473259	histone H2B [Micromonas commoda]	0.912287	0.130672	up	no
PHYSODRAFT_493104	SCP-like extracellular [Chlorella sorokiniana]	-1.19357	0.130815	down	no
PHYSODRAFT_505107	cAMP phosphodiesterase [Raphidocelis subcapitata]	0.922905	0.130826	up	no
PHYSODRAFT_338720	NA	0.919495	0.130862	up	no
PHYSODRAFT_545408	NADH-dependent glutamate synthase 1 [Klebsormidium nitens]	0.868816	0.13095	up	no
PHYSODRAFT_317890	NA	0.867064	0.131088	up	no
PHYSODRAFT_318979	coleoptile phototropism protein 1 [Zea mays]	-1.12567	0.131178	down	no
PHYSODRAFT_512792	small rab-related GTPase [Chlamydomonas reinhardtii]	-1.20659	0.131208	down	no
PHYSODRAFT_288802	NA	-1.21095	0.131208	down	no
PHYSODRAFT_298889	hypothetical protein CBR_g23146 [Chara braunii]	-1.14448	0.131273	down	no
PHYSODRAFT_520413	Major facilitator superfamily [Macleaya cordata]	0.976629	0.131276	up	no
PHYSODRAFT_526087	NA	0.978335	0.131276	up	no
PHYSODRAFT_554034	hypothetical protein CUMW_190690 [Citrus unshiu]	0.865966	0.131402	up	no
PHYSODRAFT_552372	Serine/threonine-protein kinase EDR1 [Capsicum baccatum]	-1.12759	0.13142	down	no
PHYSODRAFT_329180	NA	-1.12472	0.131888	down	no
PHYSODRAFT_296370	NA	-1.12398	0.132172	down	no
PHYSODRAFT_340572	3-ketoacyl-CoA thiolase 2, peroxisomal [Populus trichocarpa]	0.865862	0.132286	up	no
PHYSODRAFT_504212	conserved hypothetical protein [Ricinus communis]	-1.14109	0.132403	down	no
PHYSODRAFT_348630	NA	-1.13803	0.132417	down	no
PHYSODRAFT_337897	probable cation-transporting ATPase 13A3 isoform X2 [Physcomitrella patens]	0.902524	0.132442	up	no
PHYSODRAFT_286006	NA	-1.13627	0.132707	down	no
PHYSODRAFT_349283	hypothetical protein MNEG_6153 [Monoraphidium neglectum]	0.891781	0.132712	up	no
PHYSODRAFT_561452	PREDICTED: 2-oxoglutarate dehydrogenase, mitochondrial [Elaeis guineensis]	0.862826	0.133027	up	no
PHYSODRAFT_352201	NA	-1.1262	0.13304	down	no
PHYSODRAFT_494659	Serine threonine- kinase CTR1 [Chlorella sorokiniana]	0.919248	0.133234	up	no
PHYSODRAFT_471708	exocyst complex component SEC10b [Arachis duranensis]	-1.13121	0.133246	down	no
PHYSODRAFT_312592	hypothetical protein KFL_009130030 [Klebsormidium nitens]	0.888381	0.133253	up	no
PHYSODRAFT_262732	NA	0.877036	0.133341	up	no
PHYSODRAFT_309366	predicted protein, partial [Micromonas commoda]	-1.12674	0.133472	down	no
PHYSODRAFT_524062	NA	-1.18122	0.133728	down	no
PHYSODRAFT_531138	NA	0.863773	0.134226	up	no
PHYSODRAFT_508680	PREDICTED: probable folate-biopterin transporter 4 [Beta vulgaris subsp. vulgaris]	0.924773	0.134262	up	no
PHYSODRAFT_286474	NA	0.859478	0.134382	up	no
PHYSODRAFT_335024	PREDICTED: cytochrome P450 704C1-like isoform X1 [Tarenaya hassleriana]	-1.15761	0.134508	down	no
PHYSODRAFT_338670	NA	0.858923	0.134523	up	no
PHYSODRAFT_330718	NA	-1.13624	0.134715	down	no
PHYSODRAFT_491286	NA	0.936958	0.134744	up	no
PHYSODRAFT_359247	hypothetical protein MARPO_0029s0083 [Marchantia polymorpha]	-1.11683	0.134833	down	no
PHYSODRAFT_349450	uncharacterized protein At1g32220, chloroplastic-like [Physcomitrella patens]	0.862826	0.134873	up	no
PHYSODRAFT_304054	NA	0.942606	0.13488	up	no
PHYSODRAFT_299378	triacylglycerol lipase SDP1 [Amborella trichopoda]	-1.11803	0.134953	down	no
PHYSODRAFT_490482	predicted protein [Bathycoccus prasinos]	-1.12453	0.134969	down	no
PHYSODRAFT_503796	predicted protein, partial [Ostreococcus lucimarinus CCE9901]	0.888408	0.135014	up	no
PHYSODRAFT_504133	mitochondrial adenine nucleotide transporter ADNT1-like [Papaver somniferum]	0.857447	0.135098	up	no
PHYSODRAFT_327673	NA	-1.15094	0.135313	down	no
PHYSODRAFT_553407	NA	0.859581	0.135347	up	no
PHYSODRAFT_566330	PREDICTED: heat stress transcription factor A-4c-like [Camelina sativa]	0.879354	0.135442	up	no
PHYSODRAFT_355994	NA	0.85522	0.135581	up	no
PHYSODRAFT_348245	NA	-1.12867	0.135702	down	no
PHYSODRAFT_488900	NA	0.869862	0.13577	up	no
PHYSODRAFT_503984	NA	-1.20403	0.135872	down	no
PHYSODRAFT_354931	Electron transfer flavoprotein alpha subunit [Klebsormidium nitens]	0.854825	0.135942	up	no
PHYSODRAFT_511352	NA	0.882887	0.135982	up	no
PHYSODRAFT_345961	hypothetical protein AXG93_1054s1420 [Marchantia polymorpha subsp. ruderalis]	-1.11571	0.136011	down	no
PHYSODRAFT_405901	NA	-1.13637	0.136209	down	no
PHYSODRAFT_562689	PREDICTED: O-acyltransferase WSD1-like isoform X2 [Fragaria vesca subsp. vesca]	0.854361	0.136227	up	no
PHYSODRAFT_540335	hypothetical protein EUGRSUZ_E02906 [Eucalyptus grandis]	0.860507	0.136538	up	no
PHYSODRAFT_353533	Maf/Ham1 [Coccomyxa subellipsoidea C-169]	0.859584	0.136702	up	no
PHYSODRAFT_287073	COBW domain-containing protein 1 [Auxenochlorella protothecoides]	0.854098	0.13689	up	no
PHYSODRAFT_260883	hypothetical protein [Zea mays]	0.87702	0.136995	up	no
PHYSODRAFT_489087	NA	-1.11113	0.137012	down	no
PHYSODRAFT_302094	NA	-1.13298	0.137101	down	no
PHYSODRAFT_286264	NA	0.894938	0.137115	up	no
PHYSODRAFT_288753	NA	-1.11273	0.137216	down	no
PHYSODRAFT_313807	NA	-1.13477	0.137231	down	no
PHYSODRAFT_248877	serine protease 27-like [Chlorella sorokiniana]	0.857185	0.137245	up	no
PHYSODRAFT_327657	methylenetetrahydrofolate dehydrogenase [NAD(+)]-like [Quercus suber]	0.856105	0.137312	up	no
PHYSODRAFT_331067	PREDICTED: probable folate-biopterin transporter 3 [Prunus mume]	-1.14513	0.137702	down	no
PHYSODRAFT_488798	NA	0.850725	0.137781	up	no
PHYSODRAFT_288964	NA	0.851427	0.137781	up	no
PHYSODRAFT_320293	mitochondrial adenine nucleotide transporter ADNT1-like [Papaver somniferum]	0.850745	0.137791	up	no
PHYSODRAFT_476498	urease accessory protein G [Asparagus officinalis]	0.851699	0.13788	up	no
PHYSODRAFT_494380	PREDICTED: phosphatidate phosphatase PAH2-like [Tarenaya hassleriana]	-1.11299	0.137914	down	no
PHYSODRAFT_256119	folate transporter 1, chloroplastic isoform X2 [Medicago truncatula]	0.861436	0.138146	up	no
PHYSODRAFT_475012	unknown [Picea sitchensis]	-1.11172	0.138152	down	no
PHYSODRAFT_345158	NA	-1.10833	0.13819	down	no
PHYSODRAFT_253204	probable phospholipid-transporting ATPase C887.12 [Quercus suber]	-1.16366	0.138306	down	no
PHYSODRAFT_553779	NA	0.848931	0.138396	up	no
PHYSODRAFT_562723	dihydrolipoyllysine-residue acetyltransferase component 2 of pyruvate dehydrogenase complex, mitochondrial-like isoform X1 [Solanum pennellii]	0.849085	0.138479	up	no
PHYSODRAFT_340665	NA	-1.11118	0.138556	down	no
PHYSODRAFT_318683	NA	-1.10815	0.138667	down	no
PHYSODRAFT_544052	NA	0.919874	0.138775	up	no
PHYSODRAFT_485386	DUF947-domain-containing protein [Coccomyxa subellipsoidea C-169]	0.866997	0.138929	up	no
PHYSODRAFT_293443	NA	-1.19169	0.139307	down	no
PHYSODRAFT_322010	NA	0.858833	0.139377	up	no
PHYSODRAFT_295661	NA	-1.14906	0.139399	down	no
PHYSODRAFT_261542	Oligosaccharyltransferase, alpha subunit (ribophorin I) [Handroanthus impetiginosus]	0.846216	0.139435	up	no
PHYSODRAFT_479372	predicted protein [Micromonas pusilla CCMP1545]	-1.12842	0.139455	down	no
PHYSODRAFT_313708	NA	-1.1233	0.13947	down	no
PHYSODRAFT_339591	hypothetical protein KFL_013440010, partial [Klebsormidium nitens]	0.875766	0.139603	up	no
PHYSODRAFT_349334	PREDICTED: WD repeat-containing protein 26 isoform X2 [Populus euphratica]	-1.10471	0.139609	down	no
PHYSODRAFT_288972	leucine aminopeptidase 3 [Zea mays]	0.845651	0.139692	up	no
PHYSODRAFT_288652	NA	-1.19907	0.139748	down	no
PHYSODRAFT_352697	glutamate synthase 1 [NADH], chloroplastic-like isoform X1 [Durio zibethinus]	0.844812	0.139802	up	no
PHYSODRAFT_529470	histone acetyltransferase MCC1-like isoform X2 [Physcomitrella patens]	-1.10789	0.14017	down	no
PHYSODRAFT_309675	NA	-1.10223	0.140192	down	no
PHYSODRAFT_353321	golgin candidate 6-like [Chenopodium quinoa]	0.854301	0.140236	up	no
PHYSODRAFT_361575	2-methylene-furan-3-one reductase [Prunus yedoensis var. nudiflora]	-1.10467	0.140237	down	no
PHYSODRAFT_311166	NA	-1.11201	0.140252	down	no
PHYSODRAFT_252696	NA	0.863345	0.140305	up	no
PHYSODRAFT_263493	NA	-1.11514	0.140411	down	no
PHYSODRAFT_304435	NA	-1.15584	0.140417	down	no
PHYSODRAFT_251840	formin-like protein 18 isoform X1 [Quercus suber]	-1.12542	0.140435	down	no
PHYSODRAFT_545642	allantoicase-like [Quercus suber]	0.845923	0.14048	up	no
PHYSODRAFT_340891	NA	0.866641	0.140495	up	no
PHYSODRAFT_333779	NA	-1.19131	0.140578	down	no
PHYSODRAFT_487332	aurora kinase A [Monoraphidium neglectum]	0.939074	0.140578	up	no
PHYSODRAFT_495687	NA	-1.15153	0.141093	down	no
PHYSODRAFT_337966	hypothetical protein CEUSTIGMA_g2967.t1 [Chlamydomonas eustigma]	-1.11592	0.141193	down	no
PHYSODRAFT_469537	NA	-1.12111	0.141341	down	no
PHYSODRAFT_547153	NA	0.848023	0.141415	up	no
PHYSODRAFT_332613	NA	0.874967	0.141646	up	no
PHYSODRAFT_348740	NA	-1.11482	0.141651	down	no
PHYSODRAFT_471766	NA	-1.14809	0.141668	down	no
PHYSODRAFT_340200	NA	0.84816	0.141668	up	no
PHYSODRAFT_313186	hypothetical protein CEUSTIGMA_g5159.t1 [Chlamydomonas eustigma]	-1.10511	0.141757	down	no
PHYSODRAFT_506891	NA	-1.10926	0.142022	down	no
PHYSODRAFT_506484	NA	-1.13349	0.14204	down	no
PHYSODRAFT_559773	uncharacterized protein LOC112021387 [Quercus suber]	-1.09771	0.142189	down	no
PHYSODRAFT_508297	NA	0.866484	0.142266	up	no
PHYSODRAFT_354005	translation initiation factor 1A [Klebsormidium nitens]	0.838505	0.142392	up	no
PHYSODRAFT_355985	NA	-1.16689	0.142496	down	no
PHYSODRAFT_255016	NA	-1.10863	0.142611	down	no
PHYSODRAFT_509561	NA	0.842153	0.142782	up	no
PHYSODRAFT_558115	NA	-1.10606	0.14298	down	no
PHYSODRAFT_341917	NA	-1.13241	0.14311	down	no
PHYSODRAFT_339346	NA	-1.09712	0.14324	down	no
PHYSODRAFT_319592	galactokinase, putative [Ricinus communis]	-1.09483	0.143331	down	no
PHYSODRAFT_557466	NA	-1.11622	0.143338	down	no
PHYSODRAFT_480264	NA	-1.16869	0.143652	down	no
PHYSODRAFT_299956	NA	0.843209	0.143797	up	no
PHYSODRAFT_526269	NA	-1.0942	0.14385	down	no
PHYSODRAFT_497918	PREDICTED: ABC transporter C family member 2-like [Lupinus angustifolius]	0.842599	0.143863	up	no
PHYSODRAFT_483482	NA	0.84692	0.143937	up	no
PHYSODRAFT_309023	NA	0.839624	0.144111	up	no
PHYSODRAFT_345503	GMP synthase [glutamine-hydrolyzing]-like [Quercus suber]	0.83599	0.144224	up	no
PHYSODRAFT_259189	NA	-1.09352	0.144276	down	no
PHYSODRAFT_394546	NA	-1.18614	0.14431	down	no
PHYSODRAFT_257671	AAA+ ATPase domain-containing protein [Artemisia annua]	0.874388	0.144365	up	no
PHYSODRAFT_310251	hypothetical protein AXF42_Ash002501 [Apostasia shenzhenica]	-1.09492	0.144496	down	no
PHYSODRAFT_324715	NA	-1.1236	0.144667	down	no
PHYSODRAFT_304910	Endocytosis/signaling protein [Klebsormidium nitens]	-1.09182	0.144707	down	no
PHYSODRAFT_344331	NA	0.832654	0.14476	up	no
PHYSODRAFT_248077	mitochondrail-like 3-methylcrotonyl-CoA carboxylase beta chain [Klebsormidium nitens]	-1.13218	0.144881	down	no
PHYSODRAFT_493952	protein DETOXIFICATION 16-like [Aegilops tauschii subsp. tauschii]	-1.10724	0.144927	down	no
PHYSODRAFT_247485	NA	0.84273	0.145018	up	no
PHYSODRAFT_562770	NA	-1.09943	0.145076	down	no
PHYSODRAFT_264034	NA	0.889918	0.145262	up	no
PHYSODRAFT_486498	hypothetical protein BVRB_020400, partial [Beta vulgaris subsp. vulgaris]	0.836385	0.145314	up	no
PHYSODRAFT_314358	calcineurin-like phosphoesterase [Micromonas commoda]	-1.09015	0.145342	down	no
PHYSODRAFT_459616	NA	-1.10569	0.145368	down	no
PHYSODRAFT_284479	NA	-1.19336	0.145556	down	no
PHYSODRAFT_491535	Tryptophanyl-tRNA synthetase [Klebsormidium nitens]	-1.14381	0.145677	down	no
PHYSODRAFT_353788	2-cys peroxiredoxin [Chlamydomonas reinhardtii]	0.831779	0.145902	up	no
PHYSODRAFT_285586	NA	0.830752	0.145906	up	no
PHYSODRAFT_487417	hypothetical protein PRUPE_1G095000 [Prunus persica]	-1.09188	0.145984	down	no
PHYSODRAFT_485631	NA	-1.09259	0.145989	down	no
PHYSODRAFT_495710	NA	-1.0946	0.146104	down	no
PHYSODRAFT_303411	NA	0.84841	0.146515	up	no
PHYSODRAFT_471015	importin-4 isoform X2 [Phalaenopsis equestris]	0.829007	0.146538	up	no
PHYSODRAFT_343404	PREDICTED: inorganic phosphate transporter 1-11-like [Juglans regia]	0.860681	0.146554	up	no
PHYSODRAFT_305401	NA	-1.10134	0.146639	down	no
PHYSODRAFT_294024	tobamovirus multiplication protein 3 [Setaria italica]	-1.0888	0.146702	down	no
PHYSODRAFT_360099	BnaA01g13900D [Brassica napus]	0.831624	0.146736	up	no
PHYSODRAFT_515448	NA	-1.09485	0.146835	down	no
PHYSODRAFT_385422	NA	-1.13499	0.146837	down	no
PHYSODRAFT_353499	NA	-1.08665	0.146928	down	no
PHYSODRAFT_322666	NA	-1.09216	0.147021	down	no
PHYSODRAFT_317375	dihydrolipoamide S-acetyltransferase [Klebsormidium nitens]	0.828964	0.147142	up	no
PHYSODRAFT_349516	NA	0.856276	0.147207	up	no
PHYSODRAFT_553506	PREDICTED: senescence-specific cysteine protease SAG39-like [Ipomoea nil]	-1.11353	0.147207	down	no
PHYSODRAFT_533387	hypothetical protein AXG93_4666s1320 [Marchantia polymorpha subsp. ruderalis]	-1.10007	0.147245	down	no
PHYSODRAFT_359710	NA	-1.0866	0.147261	down	no
PHYSODRAFT_489536	NA	-1.11802	0.147276	down	no
PHYSODRAFT_288735	aquaporin-3-like [Quercus suber]	0.826044	0.147542	up	no
PHYSODRAFT_253635	NA	-1.09656	0.147646	down	no
PHYSODRAFT_345496	hypothetical protein MNEG_6787 [Monoraphidium neglectum]	-1.08485	0.147889	down	no
PHYSODRAFT_560249	GDP-mannose transporter-like [Quercus suber]	0.826288	0.147996	up	no
PHYSODRAFT_472002	Sucrose transport protein SUT1 [Apostasia shenzhenica]	-1.08533	0.148229	down	no
PHYSODRAFT_470337	hypothetical protein CBR_g16050 [Chara braunii]	0.845686	0.14842	up	no
PHYSODRAFT_505039	NA	-1.15939	0.148423	down	no
PHYSODRAFT_316945	predicted protein [Hordeum vulgare subsp. vulgare]	0.828809	0.148536	up	no
PHYSODRAFT_555153	serine carboxypeptidase-like 31 [Artemisia annua]	0.824051	0.1486	up	no
PHYSODRAFT_555738	putative transcription factor [Oryza sativa Japonica Group]	-1.0824	0.148782	down	no
PHYSODRAFT_547595	GTP-binding 1 [Chlorella sorokiniana]	-1.08149	0.148906	down	no
PHYSODRAFT_561622	hypothetical protein GPECTOR_5g345 [Gonium pectorale]	-1.08578	0.148998	down	no
PHYSODRAFT_483935	PREDICTED: ubiquitin carboxyl-terminal hydrolase 27 isoform X1 [Eucalyptus grandis]	-1.08371	0.149001	down	no
PHYSODRAFT_526129	NA	0.83937	0.14903	up	no
PHYSODRAFT_489246	hypothetical protein MARPO_0032s0156 [Marchantia polymorpha]	-1.08972	0.14916	down	no
PHYSODRAFT_484404	DUF1295 domain [Micractinium conductrix]	0.827746	0.149205	up	no
PHYSODRAFT_511177	putative GDP-L-fucose synthetase [Coccomyxa subellipsoidea C-169]	0.830619	0.149437	up	no
PHYSODRAFT_542262	methylmalonyl-coenzyme A mutase [Klebsormidium nitens]	-1.079	0.149745	down	no
PHYSODRAFT_328648	NA	-1.07986	0.14993	down	no
PHYSODRAFT_307441	NA	-1.08258	0.149973	down	no
PHYSODRAFT_344412	NA	0.869599	0.150056	up	no
PHYSODRAFT_558274	carbonic anhydrase [Klebsormidium nitens]	0.820696	0.150088	up	no
PHYSODRAFT_257153	NA	0.83752	0.150219	up	no
PHYSODRAFT_354338	hypothetical protein CEUSTIGMA_g5383.t1 [Chlamydomonas eustigma]	-1.07955	0.15026	down	no
PHYSODRAFT_553352	hypothetical protein OsI_05939 [Oryza sativa Indica Group]	0.819393	0.150306	up	no
PHYSODRAFT_284598	synaptotagmin-3 isoform X1 [Sorghum bicolor]	0.824053	0.150448	up	no
PHYSODRAFT_318155	LOW QUALITY PROTEIN: proteasome activator subunit 4-like [Cicer arietinum]	-1.07735	0.150496	down	no
PHYSODRAFT_490614	hypothetical protein KFL_000870060 [Klebsormidium nitens]	-1.08808	0.150653	down	no
PHYSODRAFT_522311	NA	0.838357	0.150744	up	no
PHYSODRAFT_287412	hypothetical protein DVH24_033639 [Malus domestica]	-1.07672	0.150764	down	no
PHYSODRAFT_554174	Mitogen-activated protein kinase kinase kinase [Monoraphidium neglectum]	0.835072	0.151032	up	no
PHYSODRAFT_351120	PREDICTED: chromatin structure-remodeling complex protein BSH [Prunus mume]	-1.07716	0.151084	down	no
PHYSODRAFT_473205	NA	-1.08505	0.151258	down	no
PHYSODRAFT_356165	prostaglandin reductase-3 isoform X1 [Selaginella moellendorffii]	0.820034	0.151293	up	no
PHYSODRAFT_471425	serine protease 27-like [Chlorella sorokiniana]	0.837857	0.151348	up	no
PHYSODRAFT_564545	Niemann-Pick C1 protein [Actinidia chinensis var. chinensis]	0.817066	0.151451	up	no
PHYSODRAFT_476596	RGS domain-containing serine/threonine-protein kinase A-like [Selaginella moellendorffii]	-1.0805	0.151458	down	no
PHYSODRAFT_492147	hypothetical protein MARPO_0032s0156 [Marchantia polymorpha]	-1.08385	0.151607	down	no
PHYSODRAFT_341213	hypothetical protein AXX17_ATUG04740 [Arabidopsis thaliana]	-1.09504	0.151633	down	no
PHYSODRAFT_533123	hypothetical protein Rsub_10239 [Raphidocelis subcapitata]	-1.07594	0.15166	down	no
PHYSODRAFT_469821	NA	-1.07827	0.151894	down	no
PHYSODRAFT_261067	NA	0.815781	0.151901	up	no
PHYSODRAFT_247505	hypothetical protein BC332_27937 [Capsicum chinense]	-1.08241	0.151912	down	no
PHYSODRAFT_484414	hypothetical protein COCSUDRAFT_63588 [Coccomyxa subellipsoidea C-169]	0.848982	0.151992	up	no
PHYSODRAFT_447642	NA	0.889129	0.152293	up	no
PHYSODRAFT_535630	NA	-1.08703	0.152448	down	no
PHYSODRAFT_460598	NA	0.851451	0.152675	up	no
PHYSODRAFT_331187	NA	0.814672	0.153088	up	no
PHYSODRAFT_487665	NA	-1.11438	0.153177	down	no
PHYSODRAFT_330260	NA	0.812251	0.153557	up	no
PHYSODRAFT_499817	NA	-1.10582	0.153581	down	no
PHYSODRAFT_479318	NA	0.823505	0.153661	up	no
PHYSODRAFT_249752	NA	-1.09958	0.153752	down	no
PHYSODRAFT_356153	NA	0.862393	0.153837	up	no
PHYSODRAFT_340440	NA	-1.1073	0.154074	down	no
PHYSODRAFT_260913	hypothetical protein VOLCADRAFT_95448 [Volvox carteri f. nagariensis]	0.841708	0.154102	up	no
PHYSODRAFT_467464	NA	-1.08895	0.154323	down	no
PHYSODRAFT_256952	putative protein phosphatase 2C 64 [Tetrabaena socialis]	-1.07752	0.154381	down	no
PHYSODRAFT_260934	UDP-N-acetylglucosamine transferase subunit ALG14-like [Quercus suber]	0.818229	0.154383	up	no
PHYSODRAFT_302913	NA	-1.10994	0.154452	down	no
PHYSODRAFT_502629	NA	-1.08189	0.154497	down	no
PHYSODRAFT_562325	NA	-1.06945	0.154654	down	no
PHYSODRAFT_246355	NA	0.844341	0.154684	up	no
PHYSODRAFT_252911	NA	0.814195	0.154733	up	no
PHYSODRAFT_480701	NA	-1.07857	0.154865	down	no
PHYSODRAFT_531374	uncharacterized protein LOC107434133 [Ziziphus jujuba]	-1.06732	0.154889	down	no
PHYSODRAFT_340241	NA	0.818273	0.154911	up	no
PHYSODRAFT_354589	Threonyl-tRNA synthetase [Klebsormidium nitens]	-1.06926	0.154936	down	no
PHYSODRAFT_547344	predicted protein [Hordeum vulgare subsp. vulgare]	0.808321	0.155015	up	no
PHYSODRAFT_320107	NA	-1.06999	0.155075	down	no
PHYSODRAFT_558315	NA	0.850293	0.155205	up	no
PHYSODRAFT_490153	NA	0.859332	0.155285	up	no
PHYSODRAFT_558741	NA	-1.06572	0.155471	down	no
PHYSODRAFT_246190	Apoptosis-inducing factor B [Tetrabaena socialis]	-1.06941	0.155501	down	no
PHYSODRAFT_517683	hypothetical protein AMTR_s00079p00188790 [Amborella trichopoda]	0.813826	0.155538	up	no
PHYSODRAFT_346552	PREDICTED: probable voltage-gated potassium channel subunit beta [Pyrus x bretschneideri]	-1.09537	0.155609	down	no
PHYSODRAFT_354912	plastidic cysteine synthase 1 [Ostreococcus tauri]	0.806881	0.155694	up	no
PHYSODRAFT_500550	NA	0.836182	0.155843	up	no
PHYSODRAFT_325573	NA	-1.10087	0.155891	down	no
PHYSODRAFT_319836	NA	0.816391	0.155902	up	no
PHYSODRAFT_334369	NA	0.853498	0.155993	up	no
PHYSODRAFT_328034	NA	0.846337	0.155993	up	no
PHYSODRAFT_416311	NA	-1.11768	0.155993	down	no
PHYSODRAFT_537011	hypothetical protein PHYPA_006356 [Physcomitrella patens]	0.80657	0.156009	up	no
PHYSODRAFT_355885	NA	0.815083	0.156018	up	no
PHYSODRAFT_481600	NA	0.833017	0.156184	up	no
PHYSODRAFT_469034	NA	0.816532	0.156199	up	no
PHYSODRAFT_257278	NA	-1.09448	0.156224	down	no
PHYSODRAFT_313588	predicted protein [Micromonas commoda]	-1.06522	0.156261	down	no
PHYSODRAFT_552252	Carbohydrate binding module family 20 [Macleaya cordata]	-1.06615	0.15637	down	no
PHYSODRAFT_470466	hypothetical protein COCSUDRAFT_43213 [Coccomyxa subellipsoidea C-169]	-1.09598	0.156435	down	no
PHYSODRAFT_328060	hypothetical protein CDL12_26935 [Handroanthus impetiginosus]	-1.06483	0.156719	down	no
PHYSODRAFT_489707	Fibronectin type-III domain-containing protein 3a [Auxenochlorella protothecoides]	-1.08729	0.156751	down	no
PHYSODRAFT_499935	vacuolar protein sorting-associated protein 25 [Selaginella moellendorffii]	-1.08092	0.156961	down	no
PHYSODRAFT_534861	NA	-1.06649	0.157029	down	no
PHYSODRAFT_518440	hypothetical protein SELMODRAFT_68068, partial [Selaginella moellendorffii]	-1.12966	0.157104	down	no
[truncated: 17,417 more rows]

## Sheet: ΔMTA2-1 vs P6497
gene_ID	Description	log2(fc)	pval	regulation	significant
PHYSODRAFT_348124	plastidic glucose transporter 4-like [Cynara cardunculus var. scolymus]	-8.66313	1.12511e-20	down	yes
PHYSODRAFT_284631	NA	-8.10413	2.43397e-19	down	yes
PHYSODRAFT_550045	plastidic glucose transporter 4-like [Cynara cardunculus var. scolymus]	-8.1294	4.46803e-19	down	yes
PHYSODRAFT_355805	NA	-7.70443	3.78129e-18	down	yes
PHYSODRAFT_356089	NA	-7.3344	1.12482e-16	down	yes
PHYSODRAFT_337270	major facilitator superfamily protein [Artemisia annua]	-6.85435	1.78966e-15	down	yes
PHYSODRAFT_354194	NA	-6.83336	2.43223e-15	down	yes
PHYSODRAFT_558489	NA	-6.55951	1.47263e-14	down	yes
PHYSODRAFT_253216	hypothetical protein MARPO_0013s0191 [Marchantia polymorpha]	5.88246	1.13058e-13	up	yes
PHYSODRAFT_355356	NA	-6.10918	2.71949e-13	down	yes
PHYSODRAFT_339665	aquaporin-3-like [Quercus suber]	5.6811	5.33842e-13	up	yes
PHYSODRAFT_337897	probable cation-transporting ATPase 13A3 isoform X2 [Physcomitrella patens]	5.5855	1.00344e-12	up	yes
PHYSODRAFT_318624	acyl-CoA desaturase-like [Quercus suber]	-5.7437	2.0534e-12	down	yes
PHYSODRAFT_499526	probable endo-1,3(4)-beta-glucanase ARB_01444 [Quercus suber]	5.38918	2.73042e-12	up	yes
PHYSODRAFT_487842	alcohol dehydrogenase 1-like [Quercus suber]	5.42917	2.8598e-12	up	yes
PHYSODRAFT_337901	probable cation-transporting ATPase 13A3 isoform X2 [Physcomitrella patens]	5.36419	3.44808e-12	up	yes
PHYSODRAFT_536639	probable endo-1,3(4)-beta-glucanase ARB_01444 [Quercus suber]	5.3202	4.3793e-12	up	yes
PHYSODRAFT_312562	NA	5.41524	4.55572e-12	up	yes
PHYSODRAFT_488026	NA	5.36177	6.78104e-12	up	yes
PHYSODRAFT_354716	NA	5.30569	8.06376e-12	up	yes
PHYSODRAFT_539673	predicted protein [Bathycoccus prasinos]	-5.52119	1.16523e-11	down	yes
PHYSODRAFT_479846	NA	5.13762	1.3175e-11	up	yes
PHYSODRAFT_351914	uncharacterized membrane protein C365.16-like [Quercus suber]	5.14399	1.40344e-11	up	yes
PHYSODRAFT_303338	NA	-5.48997	2.09443e-11	down	yes
PHYSODRAFT_428227	NA	-5.38266	3.04772e-11	down	yes
PHYSODRAFT_476212	NA	5.00437	5.66576e-11	up	yes
PHYSODRAFT_525056	aquaporin-3-like [Quercus suber]	4.9838	6.45516e-11	up	yes
PHYSODRAFT_260141	sugar transporter ERD6-like 5 isoform X1 [Citrus clementina]	4.88302	6.91742e-11	up	yes
PHYSODRAFT_549764	aquaporin-3-like [Quercus suber]	-5.29905	9.16704e-11	down	yes
PHYSODRAFT_346815	NA	-5.18604	1.18332e-10	down	yes
PHYSODRAFT_284632	NA	-5.20174	1.19904e-10	down	yes
PHYSODRAFT_479983	putative E3 ubiquitin-protein ligase XBAT35 isoform X2 [Rosa chinensis]	4.79584	1.23256e-10	up	yes
PHYSODRAFT_330667	NA	4.84951	1.33e-10	up	yes
PHYSODRAFT_481309	bidirectional sugar transporter SWEET17-like [Helianthus annuus]	4.76279	1.70508e-10	up	yes
PHYSODRAFT_505939	NA	-5.09574	1.9474e-10	down	yes
PHYSODRAFT_319494	NA	-5.08394	2.12283e-10	down	yes
PHYSODRAFT_344687	phosphoenolpyruvate carboxykinase [Chlorella sorokiniana]	-5.01043	2.60054e-10	down	yes
PHYSODRAFT_285267	NA	4.75481	3.11701e-10	up	yes
PHYSODRAFT_517379	NA	-5.09114	3.35678e-10	down	yes
PHYSODRAFT_336989	2-methylene-furan-3-one reductase [Mucuna pruriens]	4.6497	3.65096e-10	up	yes
PHYSODRAFT_355296	NADP-dependent alcohol dehydrogenase 7-like [Quercus suber]	4.56736	5.50451e-10	up	yes
PHYSODRAFT_541857	fumarate reductase flavo [Chlorella sorokiniana]	-4.88805	5.71252e-10	down	yes
PHYSODRAFT_313472	flagellar outer arm dynein alpha chain [Micromonas pusilla CCMP1545]	-4.95799	5.81394e-10	down	yes
PHYSODRAFT_472264	predicted protein [Ostreococcus lucimarinus CCE9901]	-4.87424	6.32138e-10	down	yes
PHYSODRAFT_355221	2-methylene-furan-3-one reductase-like [Arachis ipaensis]	4.59038	6.50648e-10	up	yes
PHYSODRAFT_557013	NA	4.53165	7.36039e-10	up	yes
PHYSODRAFT_337154	NA	4.49408	1.05243e-09	up	yes
PHYSODRAFT_259776	NA	-4.83519	1.07728e-09	down	yes
PHYSODRAFT_299648	NA	-4.88068	1.14688e-09	down	yes
PHYSODRAFT_284280	NA	4.46057	1.18973e-09	up	yes
PHYSODRAFT_304442	NA	4.44716	1.19082e-09	up	yes
PHYSODRAFT_287118	NADP-dependent alcohol dehydrogenase 7-like [Quercus suber]	4.42854	1.33928e-09	up	yes
PHYSODRAFT_545349	NA	4.42923	1.34273e-09	up	yes
PHYSODRAFT_524365	aquaporin-3-like [Quercus suber]	-4.78903	1.37184e-09	down	yes
PHYSODRAFT_539687	NA	4.42703	1.50555e-09	up	yes
PHYSODRAFT_307047	NA	4.53623	1.57789e-09	up	yes
PHYSODRAFT_314006	NA	-4.80871	1.92786e-09	down	yes
PHYSODRAFT_247287	Alternative oxidase, mitochondrial [Tetrabaena socialis]	4.47716	1.96333e-09	up	yes
PHYSODRAFT_323943	NA	4.34777	2.2653e-09	up	yes
PHYSODRAFT_327531	NA	4.33561	2.75853e-09	up	yes
PHYSODRAFT_475132	NA	4.30352	2.99883e-09	up	yes
PHYSODRAFT_327526	NA	4.31493	3.24006e-09	up	yes
PHYSODRAFT_310633	NA	4.25784	3.9763e-09	up	yes
PHYSODRAFT_337153	NA	4.24127	5.9709e-09	up	yes
PHYSODRAFT_517932	NA	4.19311	6.11804e-09	up	yes
PHYSODRAFT_319793	NA	-4.62941	6.12536e-09	down	yes
PHYSODRAFT_501849	NA	4.26413	6.17709e-09	up	yes
PHYSODRAFT_299415	NA	-4.57501	7.10681e-09	down	yes
PHYSODRAFT_484696	NA	-4.49465	7.10942e-09	down	yes
PHYSODRAFT_341950	NA	-4.58134	7.38106e-09	down	yes
PHYSODRAFT_285144	NA	4.15845	7.57626e-09	up	yes
PHYSODRAFT_317154	carboxylic acid transporter protein homolog [Quercus suber]	4.17084	7.76371e-09	up	yes
PHYSODRAFT_344428	predicted protein, partial [Micromonas pusilla CCMP1545]	4.26848	8.22976e-09	up	yes
PHYSODRAFT_540605	NA	-4.46645	8.57751e-09	down	yes
PHYSODRAFT_486395	Dyneins heavy chain [Klebsormidium nitens]	-4.55312	9.953e-09	down	yes
PHYSODRAFT_498700	NA	4.12736	1.034e-08	up	yes
PHYSODRAFT_264020	hypothetical protein COCSUDRAFT_29142 [Coccomyxa subellipsoidea C-169]	4.15459	1.20364e-08	up	yes
PHYSODRAFT_342924	NA	4.07024	1.30697e-08	up	yes
PHYSODRAFT_546788	NA	-4.42899	1.32277e-08	down	yes
PHYSODRAFT_323627	NA	-4.5004	1.34627e-08	down	yes
PHYSODRAFT_490280	hypothetical protein MARPO_0005s0243 [Marchantia polymorpha]	4.15863	1.35188e-08	up	yes
PHYSODRAFT_478556	mannan polymerase complex subunit mnn9-like [Quercus suber]	-4.47823	1.58561e-08	down	yes
PHYSODRAFT_344429	predicted protein, partial [Micromonas pusilla CCMP1545]	4.174	1.73699e-08	up	yes
PHYSODRAFT_534487	NA	-4.35787	1.83137e-08	down	yes
PHYSODRAFT_337538	NA	-4.39362	2.23428e-08	down	yes
PHYSODRAFT_548576	NADP-dependent alcohol dehydrogenase 7-like [Quercus suber]	3.98922	2.28079e-08	up	yes
PHYSODRAFT_498197	NA	4.00978	2.36186e-08	up	yes
PHYSODRAFT_253846	NA	-4.33889	2.42556e-08	down	yes
PHYSODRAFT_564443	NA	-4.33276	2.5294e-08	down	yes
PHYSODRAFT_286984	NA	-4.3577	2.75111e-08	down	yes
PHYSODRAFT_260885	NA	3.96652	2.94896e-08	up	yes
PHYSODRAFT_250943	NA	-4.3428	3.29258e-08	down	yes
PHYSODRAFT_245875	Cation-transporting P-type ATPase, C-terminal [Ostreococcus tauri]	-4.29807	3.41293e-08	down	yes
PHYSODRAFT_563374	coproporphyrinogen III oxidase [Klebsormidium nitens]	-4.31238	3.53569e-08	down	yes
PHYSODRAFT_528513	NA	-4.26497	4.03622e-08	down	yes
PHYSODRAFT_286731	NA	-4.23387	4.23105e-08	down	yes
PHYSODRAFT_536236	NA	-4.25274	4.41047e-08	down	yes
PHYSODRAFT_541826	NAD-specific glutamate dehydrogenase-like [Quercus suber]	-4.21723	4.54258e-08	down	yes
PHYSODRAFT_300746	homocysteine S-methyltransferase isoform B [Chlorella sorokiniana]	3.87604	4.70768e-08	up	yes
PHYSODRAFT_303390	NA	-4.24584	4.90772e-08	down	yes
PHYSODRAFT_551513	hypothetical protein AXG93_4831s1300 [Marchantia polymorpha subsp. ruderalis]	3.98401	5.05976e-08	up	yes
PHYSODRAFT_301322	uncharacterized protein LOC110660291 [Hevea brasiliensis]	-4.20766	5.47843e-08	down	yes
PHYSODRAFT_507370	N-ethylmaleimide reductase [Monoraphidium neglectum]	3.91604	5.48128e-08	up	yes
PHYSODRAFT_343277	pyruvate phosphate dikinase [Volvox carteri f. nagariensis]	-4.15968	5.79989e-08	down	yes
PHYSODRAFT_348119	malic enzyme [Chlorella sorokiniana]	3.99904	5.83902e-08	up	yes
PHYSODRAFT_493546	extracellular ribonuclease LE-like [Sesamum indicum]	3.95772	6.4403e-08	up	yes
PHYSODRAFT_339641	aquaporin-3-like [Quercus suber]	-4.16617	6.97127e-08	down	yes
PHYSODRAFT_324122	NA	-4.14848	7.3335e-08	down	yes
PHYSODRAFT_306978	NA	-4.13179	7.74023e-08	down	yes
PHYSODRAFT_481842	putative E3 ubiquitin-protein ligase XBAT34 [Ricinus communis]	3.78792	8.90978e-08	up	yes
PHYSODRAFT_306065	NA	3.77671	9.46145e-08	up	yes
PHYSODRAFT_410818	calcium-dependent protein kinase 8, partial [Genlisea aurea]	3.90856	9.80716e-08	up	yes
PHYSODRAFT_284911	phosphoenolpyruvate carboxykinase [Chlorella sorokiniana]	-4.05055	1.14522e-07	down	yes
PHYSODRAFT_473609	hypothetical protein GPECTOR_1g122 [Gonium pectorale]	-4.04767	1.16108e-07	down	yes
PHYSODRAFT_325136	NA	-4.04926	1.25602e-07	down	yes
PHYSODRAFT_347561	NADP-dependent alcohol dehydrogenase 7-like [Quercus suber]	3.69772	1.32662e-07	up	yes
PHYSODRAFT_482931	NA	3.80315	1.45092e-07	up	yes
PHYSODRAFT_347756	NA	3.68768	1.48874e-07	up	yes
PHYSODRAFT_353780	glutamate decarboxylase [Solanum pennellii]	3.67117	1.54694e-07	up	yes
PHYSODRAFT_480321	NA	3.77055	1.59245e-07	up	yes
PHYSODRAFT_297516	NA	-4.12282	1.65622e-07	down	yes
PHYSODRAFT_503858	CBL-interacting protein kinase 7 [Dichanthelium oligosanthes]	-3.99523	1.68517e-07	down	yes
PHYSODRAFT_561779	hypothetical protein CHLNCDRAFT_140767 [Chlorella variabilis]	-4.01383	1.82835e-07	down	yes
PHYSODRAFT_358957	NA	-3.95881	2.18703e-07	down	yes
PHYSODRAFT_340819	NA	-3.97293	2.28244e-07	down	yes
PHYSODRAFT_555969	delta-1-pyrroline-5-carboxylate synthase isoform X1 [Citrus clementina]	3.59707	2.42546e-07	up	yes
PHYSODRAFT_318683	NA	-3.92187	2.98335e-07	down	yes
PHYSODRAFT_566110	ABC transporter G family member 37 [Setaria italica]	3.56084	3.03934e-07	up	yes
PHYSODRAFT_485352	NA	3.56843	3.06113e-07	up	yes
PHYSODRAFT_516317	NA	3.59219	3.08408e-07	up	yes
PHYSODRAFT_499139	NA	3.68226	3.42315e-07	up	yes
PHYSODRAFT_336964	NA	-3.87835	3.71218e-07	down	yes
PHYSODRAFT_476244	alanine aminotransferase [Micromonas commoda]	-3.8365	4.25373e-07	down	yes
PHYSODRAFT_327533	NA	3.50932	4.79247e-07	up	yes
PHYSODRAFT_309171	probable adenylate kinase 5, chloroplastic [Ananas comosus]	-3.84845	4.84751e-07	down	yes
PHYSODRAFT_496117	predicted protein [Hordeum vulgare subsp. vulgare]	3.47053	5.21166e-07	up	yes
PHYSODRAFT_309744	hypothetical protein CEUSTIGMA_g10092.t1 [Chlamydomonas eustigma]	-3.81124	6.06974e-07	down	yes
PHYSODRAFT_329369	hypothetical protein LR48_Vigan10g131200 [Vigna angularis]	3.45447	6.55949e-07	up	yes
PHYSODRAFT_253357	NA	3.4485	6.79552e-07	up	yes
PHYSODRAFT_511674	NA	-3.84707	6.86639e-07	down	yes
PHYSODRAFT_514746	NA	-3.79722	6.87537e-07	down	yes
PHYSODRAFT_475912	hypothetical protein SELMODRAFT_439768 [Selaginella moellendorffii]	3.47389	7.02555e-07	up	yes
PHYSODRAFT_561209	NA	-3.78863	7.04088e-07	down	yes
PHYSODRAFT_353951	phosphoenolpyruvate carboxykinase [Chlorella sorokiniana]	-3.74745	7.22786e-07	down	yes
PHYSODRAFT_355828	NA	3.40561	7.69714e-07	up	yes
PHYSODRAFT_489889	NA	3.52152	7.88272e-07	up	yes
PHYSODRAFT_248380	hypothetical protein CHLRE_03g145127v5 [Chlamydomonas reinhardtii]	-3.81281	8.72065e-07	down	yes
PHYSODRAFT_531067	probable glucan 1,3-beta-glucosidase A [Aegilops tauschii subsp. tauschii]	-3.77396	9.16335e-07	down	yes
PHYSODRAFT_521495	hypothetical protein GPECTOR_18g87 [Gonium pectorale]	-3.741	9.74912e-07	down	yes
PHYSODRAFT_326574	PREDICTED: pleiotropic drug resistance protein 3 [Nicotiana attenuata]	3.36244	1.02104e-06	up	yes
PHYSODRAFT_289145	NA	-3.67763	1.135e-06	down	yes
PHYSODRAFT_434060	NA	-3.78125	1.17055e-06	down	yes
PHYSODRAFT_488306	NA	-3.74605	1.21605e-06	down	yes
PHYSODRAFT_490552	hypothetical protein VOLCADRAFT_115831 [Volvox carteri f. nagariensis]	3.45982	1.25558e-06	up	yes
PHYSODRAFT_362794	predicted protein, partial [Micromonas pusilla CCMP1545]	3.33301	1.35445e-06	up	yes
PHYSODRAFT_552258	pyruvate phosphate dikinase [Volvox carteri f. nagariensis]	-3.63648	1.37184e-06	down	yes
PHYSODRAFT_555774	NA	-3.63248	1.42777e-06	down	yes
PHYSODRAFT_337717	NA	-3.67313	1.46889e-06	down	yes
PHYSODRAFT_255601	NA	3.36541	1.50442e-06	up	yes
PHYSODRAFT_292668	hypothetical protein CHLRE_14g634322v5 [Chlamydomonas reinhardtii]	-3.66771	1.54422e-06	down	yes
PHYSODRAFT_557632	NA	-3.6064	1.65564e-06	down	yes
PHYSODRAFT_477009	pyruvate phosphate dikinase [Volvox carteri f. nagariensis]	-3.60184	1.6812e-06	down	yes
PHYSODRAFT_491051	NA	3.2742	1.76637e-06	up	yes
PHYSODRAFT_314992	flagellar associated protein [Chlamydomonas reinhardtii]	-3.61341	2.03462e-06	down	yes
PHYSODRAFT_262124	protein REVEILLE 6-like isoform X2 [Papaver somniferum]	3.24173	2.04154e-06	up	yes
PHYSODRAFT_384163	NA	3.24422	2.08838e-06	up	yes
PHYSODRAFT_354601	NA	3.22606	2.34043e-06	up	yes
PHYSODRAFT_559773	uncharacterized protein LOC112021387 [Quercus suber]	-3.54628	2.38657e-06	down	yes
PHYSODRAFT_527717	NA	3.23741	2.41947e-06	up	yes
PHYSODRAFT_563766	NA	-3.54404	2.42272e-06	down	yes
PHYSODRAFT_288363	hypothetical protein JCGZ_06008 [Jatropha curcas]	-3.55853	2.54692e-06	down	yes
PHYSODRAFT_286005	NA	-3.63127	2.5578e-06	down	yes
PHYSODRAFT_405736	uncharacterized protein LOC9656550 [Selaginella moellendorffii]	-3.64143	2.56785e-06	down	yes
PHYSODRAFT_285001	NA	-3.64504	2.61076e-06	down	yes
PHYSODRAFT_490665	hypothetical protein VOLCADRAFT_115831 [Volvox carteri f. nagariensis]	3.21583	2.65839e-06	up	yes
PHYSODRAFT_256927	ammonium transporter 1-like [Quercus suber]	3.19174	3.09542e-06	up	yes
PHYSODRAFT_554226	NA	3.22993	3.2197e-06	up	yes
PHYSODRAFT_330087	hypothetical protein C2E20_8527 [Micractinium conductrix]	-3.50199	3.32926e-06	down	yes
PHYSODRAFT_537937	copine [Dorcoceras hygrometricum]	3.22376	3.35723e-06	up	yes
PHYSODRAFT_486085	PREDICTED: heat shock cognate 70 kDa protein 2 [Vitis vinifera]	3.15371	3.38599e-06	up	yes
PHYSODRAFT_285410	phosphatidylinositol 4-phosphate 5-kinase its3-like [Quercus suber]	-3.49165	3.47332e-06	down	yes
PHYSODRAFT_320033	PREDICTED: serine carboxypeptidase-like 47 [Brassica oleracea var. oleracea]	-3.60176	3.49308e-06	down	yes
PHYSODRAFT_481128	calcium-activated potassium channel subunit alpha-1-like [Selaginella moellendorffii]	-3.54986	3.55074e-06	down	yes
PHYSODRAFT_286006	NA	-3.56786	3.60206e-06	down	yes
PHYSODRAFT_557802	NA	-3.49027	3.60674e-06	down	yes
PHYSODRAFT_313654	PREDICTED: mannosyl-oligosaccharide 1,2-alpha-mannosidase MNS3 [Tarenaya hassleriana]	-3.53803	3.62228e-06	down	yes
PHYSODRAFT_348148	PREDICTED: glycerol-3-phosphate dehydrogenase [NAD(+)] [Daucus carota subsp. sativus]	3.14305	3.75713e-06	up	yes
PHYSODRAFT_535774	glucan 1,3-beta-glucosidase-like [Quercus suber]	3.12465	3.99121e-06	up	yes
PHYSODRAFT_257137	NA	-3.53309	4.11893e-06	down	yes
PHYSODRAFT_502568	NA	3.11646	4.18073e-06	up	yes
PHYSODRAFT_556141	hypothetical protein BHE74_00000890 [Ensete ventricosum]	-3.5714	4.2661e-06	down	yes
PHYSODRAFT_453250	NA	3.1071	4.67756e-06	up	yes
PHYSODRAFT_257671	AAA+ ATPase domain-containing protein [Artemisia annua]	3.15849	4.86621e-06	up	yes
PHYSODRAFT_352822	NA	-3.42945	4.88965e-06	down	yes
PHYSODRAFT_355355	hypothetical protein [Zea mays]	3.08464	5.02325e-06	up	yes
PHYSODRAFT_247772	NA	3.14136	5.4554e-06	up	yes
PHYSODRAFT_490482	predicted protein [Bathycoccus prasinos]	-3.45033	5.66413e-06	down	yes
PHYSODRAFT_256263	NA	-3.42743	5.82565e-06	down	yes
PHYSODRAFT_337921	poly(ADP-ribose) polymerase 1 [Klebsormidium nitens]	-3.37853	6.50717e-06	down	yes
PHYSODRAFT_556501	PREDICTED: multicopper oxidase LPR1-like [Musa acuminata subsp. malaccensis]	3.12861	6.61587e-06	up	yes
PHYSODRAFT_491558	NA	-3.37477	6.69713e-06	down	yes
PHYSODRAFT_496477	NA	-3.42941	6.73563e-06	down	yes
PHYSODRAFT_473284	NA	-3.4589	6.80117e-06	down	yes
PHYSODRAFT_485614	PREDICTED: heat shock cognate 70 kDa protein 2 [Vitis vinifera]	3.02482	7.08525e-06	up	yes
PHYSODRAFT_360220	NA	-3.35331	7.18572e-06	down	yes
PHYSODRAFT_285972	Flavoprotein-like protein YCP4 [Tetrabaena socialis]	3.02397	7.19644e-06	up	yes
PHYSODRAFT_459435	NA	-3.43619	7.2535e-06	down	yes
PHYSODRAFT_345618	hypothetical protein CHLRE_07g316600v5 [Chlamydomonas reinhardtii]	-3.37553	7.25751e-06	down	yes
PHYSODRAFT_480010	PREDICTED: heat shock cognate 70 kDa protein 2 [Vitis vinifera]	3.02022	7.26356e-06	up	yes
PHYSODRAFT_286485	outer spore wall protein RRT8-like [Quercus suber]	3.01359	7.54034e-06	up	yes
PHYSODRAFT_251306	calcium-binding mitochondrial carrier protein Aralar2-like [Quercus suber]	3.01145	7.71505e-06	up	yes
PHYSODRAFT_520238	hypothetical protein COCSUDRAFT_43213 [Coccomyxa subellipsoidea C-169]	3.00884	7.85715e-06	up	yes
PHYSODRAFT_489805	NA	3.01845	8.23778e-06	up	yes
PHYSODRAFT_528994	7-methylguanosine phosphate-specific 5'-nucleotidase A-like [Papaver somniferum]	3.00289	8.48082e-06	up	yes
PHYSODRAFT_517698	hypothetical protein BRADI_2g41977v3 [Brachypodium distachyon]	-3.3802	8.51028e-06	down	yes
PHYSODRAFT_477481	hypothetical protein GPECTOR_1g122 [Gonium pectorale]	-3.31902	8.6148e-06	down	yes
PHYSODRAFT_387496	flagellar/basal body specific protein [Volvox carteri f. nagariensis]	-3.40064	8.70169e-06	down	yes
PHYSODRAFT_339487	aquaporin-3-like [Quercus suber]	-3.40284	8.73238e-06	down	yes
PHYSODRAFT_334198	NA	-3.32512	8.85983e-06	down	yes
PHYSODRAFT_488746	FAP133 [Chlamydomonas reinhardtii]	-3.42146	9.27938e-06	down	yes
PHYSODRAFT_313495	NA	-3.42294	9.56279e-06	down	yes
PHYSODRAFT_319155	NA	-3.40622	9.65442e-06	down	yes
PHYSODRAFT_552639	hypothetical protein CHLNCDRAFT_135909 [Chlorella variabilis]	2.96961	9.70504e-06	up	yes
PHYSODRAFT_528681	hypothetical protein SELMODRAFT_402429 [Selaginella moellendorffii]	3.07557	9.70862e-06	up	yes
PHYSODRAFT_488945	phospholipase D alpha 2 [Sorghum bicolor]	3.07538	9.9651e-06	up	yes
PHYSODRAFT_318494	NA	2.96701	1.04615e-05	up	yes
PHYSODRAFT_326485	NA	-3.34774	1.05592e-05	down	yes
PHYSODRAFT_295820	hypothetical protein AALP_AA8G282900 [Arabis alpina]	-3.32714	1.05979e-05	down	yes
PHYSODRAFT_558214	NA	-3.28634	1.06432e-05	down	yes
PHYSODRAFT_317496	AP-2 complex subunit mu [Physcomitrella patens]	-3.29613	1.07217e-05	down	yes
PHYSODRAFT_490305	diacylglycerol O-acyltransferase 2D-like [Arachis duranensis]	-3.28398	1.07678e-05	down	yes
PHYSODRAFT_502603	NA	-3.28053	1.08313e-05	down	yes
PHYSODRAFT_519269	NA	-3.41242	1.10002e-05	down	yes
PHYSODRAFT_329735	predicted protein [Bathycoccus prasinos]	2.96414	1.10526e-05	up	yes
PHYSODRAFT_344705	hypothetical protein EUGRSUZ_F03980 [Eucalyptus grandis]	2.94475	1.11015e-05	up	yes
PHYSODRAFT_360349	hypothetical protein CEUSTIGMA_g7725.t1 [Chlamydomonas eustigma]	-3.28173	1.13956e-05	down	yes
PHYSODRAFT_305946	NA	-3.2715	1.15714e-05	down	yes
PHYSODRAFT_496396	PREDICTED: protein DETOXIFICATION 3-like isoform X1 [Gossypium hirsutum]	-3.37163	1.16141e-05	down	yes
PHYSODRAFT_451004	NA	3.06612	1.1654e-05	up	yes
PHYSODRAFT_471708	exocyst complex component SEC10b [Arachis duranensis]	-3.32595	1.17703e-05	down	yes
PHYSODRAFT_516289	NA	-3.36641	1.19123e-05	down	yes
PHYSODRAFT_316376	predicted protein [Micromonas pusilla CCMP1545]	2.93258	1.19563e-05	up	yes
PHYSODRAFT_285320	NA	-3.2682	1.21074e-05	down	yes
PHYSODRAFT_544052	NA	3.0271	1.24778e-05	up	yes
PHYSODRAFT_321395	PREDICTED: AP-2 complex subunit alpha-1-like [Fragaria vesca subsp. vesca]	-3.25544	1.27286e-05	down	yes
PHYSODRAFT_339209	ABC transporter G family member 31 [Dichanthelium oligosanthes]	-3.2661	1.27636e-05	down	yes
PHYSODRAFT_326158	Calcium-dependent protein kinase [Actinidia chinensis var. chinensis]	-3.27078	1.27802e-05	down	yes
PHYSODRAFT_486013	NA	-3.30661	1.30638e-05	down	yes
PHYSODRAFT_296045	NA	-3.24483	1.32429e-05	down	yes
PHYSODRAFT_354880	NA	2.91833	1.32644e-05	up	yes
PHYSODRAFT_298467	hypothetical protein MARPO_0071s0070 [Marchantia polymorpha]	3.01619	1.38811e-05	up	yes
PHYSODRAFT_304307	NA	-3.30681	1.41256e-05	down	yes
PHYSODRAFT_538425	NA	-3.23387	1.42076e-05	down	yes
PHYSODRAFT_490733	pyridoxal phosphate-dependent transferase [Ostreococcus tauri]	2.90606	1.46965e-05	up	yes
PHYSODRAFT_549587	Chaperonin mitochondrial [Chlorella sorokiniana]	2.89471	1.47471e-05	up	yes
PHYSODRAFT_285384	hypothetical protein SELMODRAFT_404614 [Selaginella moellendorffii]	-3.23407	1.51244e-05	down	yes
PHYSODRAFT_486283	NA	-3.2557	1.51487e-05	down	yes
PHYSODRAFT_327894	NA	-3.2314	1.58655e-05	down	yes
PHYSODRAFT_287020	NA	-3.20948	1.62865e-05	down	yes
PHYSODRAFT_327895	NA	-3.22591	1.66485e-05	down	yes
PHYSODRAFT_316624	predicted protein [Chlamydomonas reinhardtii]	-3.23746	1.68661e-05	down	yes
PHYSODRAFT_529656	NA	-3.23261	1.70999e-05	down	yes
PHYSODRAFT_302841	NA	-3.25666	1.74554e-05	down	yes
PHYSODRAFT_525145	hypothetical protein GPECTOR_51g734 [Gonium pectorale]	-3.21927	1.76506e-05	down	yes
PHYSODRAFT_484036	glutamine amidotransferase [Monoraphidium neglectum]	2.88832	1.8342e-05	up	yes
PHYSODRAFT_558115	NA	-3.24342	1.85046e-05	down	yes
PHYSODRAFT_339208	ABC transporter-like [Macleaya cordata]	-3.22807	1.91794e-05	down	yes
PHYSODRAFT_390310	PREDICTED: mitogen-activated protein kinase kinase kinase NPK1-like [Pyrus x bretschneideri]	2.96285	2.06859e-05	up	yes
PHYSODRAFT_466577	hypothetical protein PHYPA_024034 [Physcomitrella patens]	-3.27263	2.13819e-05	down	yes
PHYSODRAFT_495458	PREDICTED: glycine dehydrogenase (decarboxylating), mitochondrial isoform X2 [Ipomoea nil]	2.82797	2.14216e-05	up	yes
PHYSODRAFT_255531	NA	-3.16842	2.16856e-05	down	yes
PHYSODRAFT_487505	NA	-3.20736	2.1934e-05	down	yes
PHYSODRAFT_359310	NA	-3.17605	2.21362e-05	down	yes
PHYSODRAFT_542471	hypothetical protein MARPO_0200s0007 [Marchantia polymorpha]	2.82059	2.23296e-05	up	yes
PHYSODRAFT_320068	NA	-3.15056	2.24466e-05	down	yes
PHYSODRAFT_253723	NA	-3.18449	2.25765e-05	down	yes
PHYSODRAFT_486821	predicted protein [Micromonas commoda]	2.81944	2.25802e-05	up	yes
PHYSODRAFT_308595	predicted protein [Micromonas commoda]	2.94583	2.30814e-05	up	yes
PHYSODRAFT_335573	NA	-3.25268	2.31465e-05	down	yes
PHYSODRAFT_520656	NA	-3.14397	2.31645e-05	down	yes
PHYSODRAFT_487392	NA	2.81537	2.36124e-05	up	yes
PHYSODRAFT_355151	NA	2.80359	2.46123e-05	up	yes
PHYSODRAFT_355919	aquaporin-3-like [Quercus suber]	-3.13678	2.62615e-05	down	yes
PHYSODRAFT_257849	hypothetical protein KFL_000340085 [Klebsormidium nitens]	2.8414	2.63402e-05	up	yes
PHYSODRAFT_284485	PREDICTED: oxygen-dependent choline dehydrogenase-like [Gossypium hirsutum]	2.79113	2.64157e-05	up	yes
PHYSODRAFT_317051	NA	-3.19375	2.65468e-05	down	yes
PHYSODRAFT_523626	NA	-3.18586	2.66539e-05	down	yes
PHYSODRAFT_520413	Major facilitator superfamily [Macleaya cordata]	2.93762	2.79081e-05	up	yes
PHYSODRAFT_259120	hypothetical protein GPECTOR_6g902 [Gonium pectorale]	-3.11991	2.79346e-05	down	yes
PHYSODRAFT_554824	ammonium transporter 1-like [Quercus suber]	2.77643	2.84379e-05	up	yes
PHYSODRAFT_308754	NA	-3.1926	2.87085e-05	down	yes
PHYSODRAFT_501132	NA	2.77835	2.89408e-05	up	yes
PHYSODRAFT_555131	hypothetical protein CICLE_v10006989mg [Citrus clementina]	2.79523	2.90092e-05	up	yes
PHYSODRAFT_482301	NA	-3.12363	2.99383e-05	down	yes
PHYSODRAFT_548630	NA	-3.0945	3.01803e-05	down	yes
PHYSODRAFT_333263	putative glucose-6-phosphate 1-epimerase isoform X2 [Selaginella moellendorffii]	2.85799	3.02074e-05	up	yes
PHYSODRAFT_317373	intraflagellar transport 81-like protein [Klebsormidium nitens]	-3.12746	3.03524e-05	down	yes
PHYSODRAFT_526081	hypothetical protein AXG93_3818s1130 [Marchantia polymorpha subsp. ruderalis]	2.77374	3.03857e-05	up	yes
PHYSODRAFT_541069	PREDICTED: uncharacterized protein LOC108997882 [Juglans regia]	-3.12739	3.04609e-05	down	yes
PHYSODRAFT_504655	NA	-3.17327	3.07072e-05	down	yes
PHYSODRAFT_385900	uncharacterized protein LOC107611750 [Arachis ipaensis]	-3.19628	3.13331e-05	down	yes
PHYSODRAFT_496550	Alternative oxidase, mitochondrial [Tetrabaena socialis]	2.83881	3.22528e-05	up	yes
PHYSODRAFT_253450	NA	-3.10477	3.33568e-05	down	yes
PHYSODRAFT_545898	PREDICTED: cocaine esterase-like [Gossypium hirsutum]	-3.10193	3.37529e-05	down	yes
PHYSODRAFT_345248	PREDICTED: catechol O-methyltransferase, partial [Beta vulgaris subsp. vulgaris]	-3.08067	3.38244e-05	down	yes
PHYSODRAFT_487030	hypothetical protein OsI_26705 [Oryza sativa Indica Group]	-3.09597	3.41843e-05	down	yes
PHYSODRAFT_531438	NA	-3.17199	3.46573e-05	down	yes
PHYSODRAFT_353688	OSJNBb0040D15.1 [Oryza sativa Japonica Group]	-3.0623	3.60559e-05	down	yes
PHYSODRAFT_317690	nitrite reductase [NAD(P)H]-like [Quercus suber]	2.85729	3.69533e-05	up	yes
PHYSODRAFT_564678	putative sulfate-transporting ATPase [Medicago truncatula]	-3.05548	3.74169e-05	down	yes
PHYSODRAFT_285327	NA	-3.08352	3.75779e-05	down	yes
PHYSODRAFT_306905	NA	-3.14694	3.86252e-05	down	yes
PHYSODRAFT_248072	NA	-3.10441	3.89255e-05	down	yes
PHYSODRAFT_319688	PREDICTED: tRNA-dihydrouridine(20) synthase [NAD(P)+]-like [Solanum tuberosum]	2.72815	3.89384e-05	up	yes
PHYSODRAFT_313255	hypothetical protein CEUSTIGMA_g2258.t1 [Chlamydomonas eustigma]	-3.13772	3.95436e-05	down	yes
PHYSODRAFT_287162	predicted protein [Micromonas commoda]	2.71885	3.96124e-05	up	yes
PHYSODRAFT_477820	NA	2.77973	3.96539e-05	up	yes
PHYSODRAFT_285332	NA	-3.07901	4.00104e-05	down	yes
PHYSODRAFT_544717	putative elongation of fatty acids protein 1 [Quercus suber]	2.71259	4.03803e-05	up	yes
PHYSODRAFT_259785	NA	-3.06472	4.06467e-05	down	yes
PHYSODRAFT_552636	hypothetical protein CHLNCDRAFT_135909 [Chlorella variabilis]	2.71235	4.06691e-05	up	yes
PHYSODRAFT_355992	bidirectional sugar transporter SWEET13-like [Dendrobium catenatum]	2.71109	4.16568e-05	up	yes
PHYSODRAFT_285296	ribonuclease H [Chlorella sorokiniana]	2.75078	4.21265e-05	up	yes
PHYSODRAFT_289113	unnamed protein product [Coffea canephora]	-3.03937	4.24446e-05	down	yes
PHYSODRAFT_325697	NA	-3.13761	4.27256e-05	down	yes
PHYSODRAFT_544658	beta-glucosidase 27 [Arabidopsis lyrata subsp. lyrata]	-3.02753	4.3408e-05	down	yes
PHYSODRAFT_483418	unnamed protein product, partial [Vitis vinifera]	-3.10248	4.37979e-05	down	yes
PHYSODRAFT_486805	NA	2.82969	4.42907e-05	up	yes
PHYSODRAFT_524566	NA	-3.05419	4.48809e-05	down	yes
PHYSODRAFT_440725	NA	-3.03006	4.59321e-05	down	yes
PHYSODRAFT_259189	NA	-3.02464	4.62827e-05	down	yes
PHYSODRAFT_258968	bifunctional dethiobiotin synthetase/7,8-diamino-pelargonic acid aminotransferase, mitochondrial [Oryza sativa Japonica Group]	2.68736	4.63222e-05	up	yes
PHYSODRAFT_477576	probable inositol transporter 2 [Vigna unguiculata]	2.69959	4.7272e-05	up	yes
PHYSODRAFT_348169	heat stress transcription factor A-2e-like [Physcomitrella patens]	2.68301	4.73037e-05	up	yes
PHYSODRAFT_336898	NA	-3.02214	4.7781e-05	down	yes
PHYSODRAFT_289235	chaperonin 10 [Chlamydomonas reinhardtii]	2.68321	4.79736e-05	up	yes
PHYSODRAFT_504068	predicted protein [Micromonas commoda]	2.76574	4.87657e-05	up	yes
PHYSODRAFT_324374	NA	-3.07188	4.89341e-05	down	yes
PHYSODRAFT_289135	Pleiotropic drug resistance protein [Actinidia chinensis var. chinensis]	-3.11489	4.95957e-05	down	yes
PHYSODRAFT_319648	NA	-3.02344	5.03125e-05	down	yes
PHYSODRAFT_481754	NA	-3.05709	5.12764e-05	down	yes
PHYSODRAFT_524483	hypothetical protein BHE74_00001311 [Ensete ventricosum]	2.66736	5.1608e-05	up	yes
PHYSODRAFT_487611	lipid phosphate phosphatase 2-like [Sesamum indicum]	2.66695	5.18721e-05	up	yes
PHYSODRAFT_340045	plastidic glucose transporter 4 isoform X1 [Cajanus cajan]	-3.09968	5.24271e-05	down	yes
PHYSODRAFT_563428	NA	2.66911	5.34665e-05	up	yes
PHYSODRAFT_284734	predicted protein [Hordeum vulgare subsp. vulgare]	-2.99936	5.3806e-05	down	yes
PHYSODRAFT_500700	NA	-2.99078	5.54521e-05	down	yes
PHYSODRAFT_307232	NA	-2.99254	5.55539e-05	down	yes
PHYSODRAFT_463474	NA	-3.09533	5.58327e-05	down	yes
PHYSODRAFT_478695	NA	-2.99163	5.63775e-05	down	yes
PHYSODRAFT_263632	calcium-dependent protein kinase 32 [Durio zibethinus]	-3.09755	5.6794e-05	down	yes
PHYSODRAFT_511356	NA	-2.9793	5.84733e-05	down	yes
PHYSODRAFT_263944	NA	-2.97455	5.87098e-05	down	yes
PHYSODRAFT_485960	serine carboxypeptidase-like enzyme [Raphidocelis subcapitata]	-2.98856	5.88866e-05	down	yes
PHYSODRAFT_488971	NA	-3.08421	6.20064e-05	down	yes
PHYSODRAFT_323696	uncharacterized protein LOC112882759 isoform X5 [Panicum hallii]	2.64696	6.22209e-05	up	yes
PHYSODRAFT_263218	NA	2.67595	6.31175e-05	up	yes
PHYSODRAFT_246325	NA	-3.09038	6.32981e-05	down	yes
PHYSODRAFT_479372	predicted protein [Micromonas pusilla CCMP1545]	-3.05059	6.36478e-05	down	yes
PHYSODRAFT_339044	NA	-3.07351	6.42779e-05	down	yes
PHYSODRAFT_336421	NA	-2.99099	6.52794e-05	down	yes
PHYSODRAFT_474684	probable E3 ubiquitin-protein ligase RHY1A isoform X2 [Chenopodium quinoa]	2.67661	6.54346e-05	up	yes
PHYSODRAFT_353864	lactate dehydrogenase [Chlorella sorokiniana]	2.61602	6.81749e-05	up	yes
PHYSODRAFT_493551	NA	-2.99376	6.82686e-05	down	yes
PHYSODRAFT_263748	predicted protein [Micromonas pusilla CCMP1545]	-2.94429	6.91491e-05	down	yes
PHYSODRAFT_462609	NA	-2.9691	7.10795e-05	down	yes
PHYSODRAFT_516533	NA	-2.98189	7.18786e-05	down	yes
PHYSODRAFT_343005	TBC-domain-containing protein [Coccomyxa subellipsoidea C-169]	-2.93832	7.27972e-05	down	yes
PHYSODRAFT_322905	hypothetical protein BVRB_039160, partial [Beta vulgaris subsp. vulgaris]	-2.93787	7.32172e-05	down	yes
PHYSODRAFT_263687	NA	-3.023	7.35544e-05	down	yes
PHYSODRAFT_319504	NA	-2.9514	7.4467e-05	down	yes
PHYSODRAFT_543238	pirin-like protein [Durio zibethinus]	2.60715	7.59699e-05	up	yes
PHYSODRAFT_467681	H(+)/Cl(-) exchange transporter 5-like [Quercus suber]	-2.96029	7.60624e-05	down	yes
PHYSODRAFT_359720	Serine/threonine protein kinase [Trema orientale]	-2.95064	7.90092e-05	down	yes
PHYSODRAFT_490614	hypothetical protein KFL_000870060 [Klebsormidium nitens]	-2.96087	7.98867e-05	down	yes
PHYSODRAFT_342517	glucan 1,3-beta-glucosidase ARB_02797-like [Quercus suber]	-3.00454	8.007e-05	down	yes
PHYSODRAFT_343836	NA	2.5836	8.12139e-05	up	yes
PHYSODRAFT_559981	PREDICTED: lysine-specific histone demethylase 1 homolog 3-like [Populus euphratica]	-2.95124	8.14749e-05	down	yes
PHYSODRAFT_543243	pirin-like protein [Durio zibethinus]	2.58823	8.2807e-05	up	yes
PHYSODRAFT_517658	NA	-2.96157	8.30962e-05	down	yes
PHYSODRAFT_355937	aquaporin-3-like [Quercus suber]	2.62063	8.32735e-05	up	yes
PHYSODRAFT_295704	NA	2.60828	8.41246e-05	up	yes
PHYSODRAFT_531317	NA	2.63178	8.54925e-05	up	yes
PHYSODRAFT_263881	NA	-2.90244	8.60124e-05	down	yes
PHYSODRAFT_352405	NA	-2.89938	8.64873e-05	down	yes
PHYSODRAFT_306430	predicted protein [Ostreococcus lucimarinus CCE9901]	2.57928	8.88896e-05	up	yes
PHYSODRAFT_348760	NA	2.57066	9.08805e-05	up	yes
PHYSODRAFT_552261	PREDICTED: probable voltage-gated potassium channel subunit beta [Beta vulgaris subsp. vulgaris]	2.56014	9.16963e-05	up	yes
PHYSODRAFT_295598	hypothetical protein PHAVU_006G214700g [Phaseolus vulgaris]	-2.90937	9.92687e-05	down	yes
PHYSODRAFT_496960	hypothetical protein C2E20_5468 [Micractinium conductrix]	-2.96514	0.000100488	down	yes
PHYSODRAFT_503331	intraflagellar transport protein 172 [Chlamydomonas reinhardtii]	-2.89832	0.000102982	down	yes
PHYSODRAFT_510274	hypothetical protein CBR_g54923 [Chara braunii]	2.5367	0.000103581	up	yes
PHYSODRAFT_470518	NA	-2.90786	0.000104932	down	yes
PHYSODRAFT_262464	NA	2.56599	0.000106814	up	yes
PHYSODRAFT_512794	NA	-2.91726	0.000108021	down	yes
PHYSODRAFT_331799	NA	2.5308	0.000108395	up	yes
PHYSODRAFT_285134	NA	-2.94668	0.000109777	down	yes
PHYSODRAFT_496566	hypothetical protein KFL_001350250 [Klebsormidium nitens]	-2.88057	0.000111498	down	yes
PHYSODRAFT_482152	NA	-2.88702	0.000112694	down	yes
PHYSODRAFT_440636	NA	2.55904	0.000112981	up	yes
PHYSODRAFT_309306	hypothetical protein CHLRE_06g257250v5 [Chlamydomonas reinhardtii]	-2.89334	0.000114166	down	yes
PHYSODRAFT_493870	NA	-2.94998	0.000114424	down	yes
PHYSODRAFT_476023	voltage-gated ion channel superfamily [Micromonas commoda]	-2.94398	0.000114589	down	yes
PHYSODRAFT_315976	NA	2.54242	0.000115182	up	yes
PHYSODRAFT_296840	hypothetical protein Rsub_00971 [Raphidocelis subcapitata]	-2.96111	0.00011528	down	yes
PHYSODRAFT_438103	NA	2.55741	0.00011678	up	yes
PHYSODRAFT_331251	probable folate-biopterin transporter 4 isoform X1 [Selaginella moellendorffii]	2.51706	0.000119961	up	yes
PHYSODRAFT_325485	NA	-2.91557	0.000124059	down	yes
PHYSODRAFT_341980	NA	-2.85794	0.000124343	down	yes
PHYSODRAFT_484849	fructose-1,6-bisphosphatase [Bathycoccus prasinos]	2.51676	0.000125463	up	yes
PHYSODRAFT_300151	pyruvate dehydrogenase (acetyl-transferring) kinase, mitochondrial [Sorghum bicolor]	-2.83142	0.000125798	down	yes
PHYSODRAFT_284684	2-cys peroxiredoxin [Chlorella sorokiniana]	2.50733	0.000126641	up	yes
PHYSODRAFT_315239	hypothetical protein AXG93_2210s1050 [Marchantia polymorpha subsp. ruderalis]	2.5871	0.000130044	up	yes
PHYSODRAFT_507404	unknown [Picea sitchensis]	2.49472	0.000130503	up	yes
PHYSODRAFT_332912	NA	2.50221	0.000131141	up	yes
PHYSODRAFT_483127	flagellar associated protein [Chlamydomonas reinhardtii]	-2.88156	0.000132069	down	yes
PHYSODRAFT_549920	hypothetical protein GPECTOR_13g796 [Gonium pectorale]	2.48691	0.000135709	up	yes
PHYSODRAFT_321084	NA	-2.85045	0.000136617	down	yes
PHYSODRAFT_479008	ecotropic viral integration site 5 protein homolog isoform X1 [Sesamum indicum]	-2.82247	0.000137867	down	yes
PHYSODRAFT_565589	hypothetical protein C2E21_0672 [Chlorella sorokiniana]	-2.8365	0.000138077	down	yes
PHYSODRAFT_479773	NA	-2.87565	0.00014021	down	yes
PHYSODRAFT_347479	NA	2.49031	0.000140575	up	yes
PHYSODRAFT_519275	outer dynein arm docking complex 3 [Micromonas pusilla CCMP1545]	-2.82942	0.000140577	down	yes
PHYSODRAFT_566756	predicted protein [Micromonas commoda]	-2.80717	0.000142799	down	yes
PHYSODRAFT_286815	NA	-2.81876	0.000148013	down	yes
PHYSODRAFT_523127	pyruvate carboyxlase [Micromonas commoda]	2.46431	0.000150469	up	yes
PHYSODRAFT_510177	hypothetical protein CBR_g54923 [Chara braunii]	2.45984	0.00015545	up	yes
PHYSODRAFT_519419	NA	-2.78973	0.000155747	down	yes
PHYSODRAFT_321830	hypothetical protein GPECTOR_14g111 [Gonium pectorale]	-2.80057	0.00015964	down	yes
PHYSODRAFT_288549	NA	2.45427	0.000160232	up	yes
PHYSODRAFT_308964	calcium-activated potassium channel subunit alpha-1 isoform X1 [Selaginella moellendorffii]	-2.80587	0.000160576	down	yes
PHYSODRAFT_319530	NA	-2.86902	0.000161315	down	yes
PHYSODRAFT_323906	NA	2.56799	0.000162183	up	yes
PHYSODRAFT_512894	hypothetical protein AQUCO_00900186v1 [Aquilegia coerulea]	-2.81655	0.000163167	down	yes
PHYSODRAFT_294043	3-phosphoinositide-dependent protein kinase 1-like [Asparagus officinalis]	2.46199	0.000164773	up	yes
PHYSODRAFT_494718	NA	-2.78491	0.000166246	down	yes
PHYSODRAFT_472341	hypothetical protein CEUSTIGMA_g11187.t1 [Chlamydomonas eustigma]	-2.80415	0.000166369	down	yes
PHYSODRAFT_336330	NA	2.50214	0.000167901	up	yes
PHYSODRAFT_247035	putative transcription factor C2H2 family [Rosa chinensis]	-2.8097	0.000168126	down	yes
PHYSODRAFT_292717	Protein TAR1 [Capsicum baccatum]	-2.79449	0.000168481	down	yes
PHYSODRAFT_286325	PREDICTED: malate dehydrogenase, mitochondrial [Gossypium hirsutum]	2.44255	0.00016911	up	yes
PHYSODRAFT_327157	NA	2.57309	0.000170415	up	yes
PHYSODRAFT_552348	probable endo-1,3(4)-beta-glucanase ARB_01444 [Quercus suber]	2.4416	0.000171942	up	yes
PHYSODRAFT_302676	NA	-2.83363	0.000172628	down	yes
PHYSODRAFT_484386	ecotropic viral integration site 5 protein homolog isoform X1 [Sesamum indicum]	-2.77005	0.000173144	down	yes
PHYSODRAFT_297834	NA	2.56551	0.000174106	up	yes
PHYSODRAFT_555831	NA	-2.78997	0.000174651	down	yes
PHYSODRAFT_439641	NA	-2.78079	0.000176552	down	yes
PHYSODRAFT_558274	carbonic anhydrase [Klebsormidium nitens]	-2.77152	0.000181482	down	yes
PHYSODRAFT_466026	NA	-2.8603	0.000181873	down	yes
PHYSODRAFT_252408	NA	2.4505	0.000182763	up	yes
PHYSODRAFT_303035	NA	2.54827	0.000185253	up	yes
PHYSODRAFT_353922	malic enzyme [Chlorella sorokiniana]	2.42552	0.000185387	up	yes
PHYSODRAFT_494082	PREDICTED: ultraviolet-B receptor UVR8-like [Raphanus sativus]	-2.821	0.00018642	down	yes
PHYSODRAFT_333020	NA	2.4745	0.000192127	up	yes
PHYSODRAFT_322531	NA	-2.77978	0.000193999	down	yes
PHYSODRAFT_462631	NA	-2.7793	0.000196282	down	yes
PHYSODRAFT_325482	NA	-2.77935	0.000196342	down	yes
PHYSODRAFT_526468	hypothetical protein KFL_000770270 [Klebsormidium nitens]	-2.82516	0.000196892	down	yes
PHYSODRAFT_529107	hypothetical protein CEUSTIGMA_g5893.t1 [Chlamydomonas eustigma]	-2.85333	0.000199713	down	yes
PHYSODRAFT_558872	RecName: Full=SF-assemblin	-2.8357	0.000200898	down	yes
PHYSODRAFT_320871	hypothetical protein SELMODRAFT_236021 [Selaginella moellendorffii]	-2.82688	0.000204078	down	yes
PHYSODRAFT_494608	predicted protein [Hordeum vulgare subsp. vulgare]	-2.73818	0.000204486	down	yes
PHYSODRAFT_305592	NA	-2.74396	0.00020954	down	yes
PHYSODRAFT_352008	mitochondrial substrate carrier protein [Chlamydomonas reinhardtii]	2.40252	0.000210607	up	yes
PHYSODRAFT_318015	predicted protein [Micromonas commoda]	2.41921	0.000213296	up	yes
PHYSODRAFT_501285	4-coumarate:CoA ligase 3 [Dorcoceras hygrometricum]	2.48117	0.000214613	up	yes
PHYSODRAFT_559518	hypothetical protein AXG93_4537s1030 [Marchantia polymorpha subsp. ruderalis]	2.39427	0.000220002	up	yes
PHYSODRAFT_520447	predicted protein [Micromonas commoda]	2.40713	0.000220284	up	yes
PHYSODRAFT_308575	2Fe-2S ferredoxin [Tetrabaena socialis]	2.41214	0.000221356	up	yes
PHYSODRAFT_491812	NA	-2.78104	0.000221931	down	yes
PHYSODRAFT_255079	NA	-2.78484	0.00022382	down	yes
PHYSODRAFT_247045	NA	2.45541	0.000225925	up	yes
PHYSODRAFT_307231	NA	-2.74148	0.000227246	down	yes
PHYSODRAFT_529785	outer dynein arm docking complex protein oda-dc [Micromonas commoda]	2.52885	0.000228319	up	yes
PHYSODRAFT_408331	PREDICTED: histone-lysine N-methyltransferase SUVR3 [Gossypium raimondii]	-2.73001	0.000230903	down	yes
PHYSODRAFT_489246	hypothetical protein MARPO_0032s0156 [Marchantia polymorpha]	-2.75082	0.000231202	down	yes
PHYSODRAFT_353541	NA	2.38063	0.000231986	up	yes
PHYSODRAFT_559984	glucan 1,3-beta-glucosidase-like [Papaver somniferum]	2.40189	0.00023215	up	yes
PHYSODRAFT_253756	NA	-2.71075	0.000239099	down	yes
PHYSODRAFT_256413	NA	-2.76023	0.00024192	down	yes
PHYSODRAFT_297663	ZIP Zinc transporter [Helicosporidium sp. ATCC 50920]	2.38218	0.000242085	up	yes
PHYSODRAFT_490132	hypothetical protein MICPUN_113945 [Micromonas commoda]	-2.72252	0.000247725	down	yes
PHYSODRAFT_353479	hypothetical protein CEUSTIGMA_g12662.t1 [Chlamydomonas eustigma]	2.36689	0.000249359	up	yes
PHYSODRAFT_380705	NA	2.43882	0.000251022	up	yes
PHYSODRAFT_322955	probable inositol transporter 2 [Vigna unguiculata]	2.38864	0.000252143	up	yes
PHYSODRAFT_259868	aquaporin-7-like [Quercus suber]	-2.76541	0.000254795	down	yes
PHYSODRAFT_254604	acetyl-CoA carboxylase-like [Quercus suber]	2.36173	0.000255488	up	yes
PHYSODRAFT_294753	Qa-SNARE Sso1/Syntaxin1, PM-type [Chlamydomonas reinhardtii]	-2.72612	0.000261538	down	yes
PHYSODRAFT_549396	NA	2.35951	0.000262424	up	yes
PHYSODRAFT_507251	NA	-2.77249	0.000264616	down	yes
PHYSODRAFT_306066	PREDICTED: metal transporter Nramp3-like [Juglans regia]	-2.73653	0.0002687	down	yes
PHYSODRAFT_355836	NA	2.40296	0.000271065	up	yes
PHYSODRAFT_294625	NA	-2.71716	0.000271158	down	yes
PHYSODRAFT_321444	NA	-2.69714	0.000271709	down	yes
PHYSODRAFT_285175	NA	2.36565	0.00027192	up	yes
PHYSODRAFT_534649	presenilin-like protein At1g08700 [Manihot esculenta]	-2.70728	0.000273065	down	yes
PHYSODRAFT_501451	NA	2.39928	0.00027661	up	yes
PHYSODRAFT_319554	NA	-2.68361	0.000282103	down	yes
PHYSODRAFT_334655	NA	-2.73994	0.000286105	down	yes
PHYSODRAFT_319765	NA	2.43392	0.000290002	up	yes
PHYSODRAFT_347190	hypothetical protein CHLRE_07g345150v5 [Chlamydomonas reinhardtii]	-2.74715	0.000293966	down	yes
PHYSODRAFT_284126	NA	-2.67732	0.000295672	down	yes
PHYSODRAFT_287315	NA	-2.70383	0.000298822	down	yes
PHYSODRAFT_485048	NA	-2.74094	0.000300839	down	yes
PHYSODRAFT_361972	NA	2.33006	0.000301886	up	yes
PHYSODRAFT_495311	diacylglycerol O-acyltransferase 2D-like [Arachis hypogaea]	2.37915	0.000304212	up	yes
PHYSODRAFT_421947	SCP-like extracellular [Chlorella sorokiniana]	-2.71918	0.000307468	down	yes
PHYSODRAFT_501459	NA	-2.67362	0.000311976	down	yes
PHYSODRAFT_308524	ras-related protein rab28-like protein [Micromonas pusilla CCMP1545]	-2.68113	0.000315371	down	yes
PHYSODRAFT_501251	protein ABC transporter 1, mitochondrial [Populus trichocarpa]	2.32451	0.000317003	up	yes
PHYSODRAFT_490992	NA	-2.704	0.000319144	down	yes
PHYSODRAFT_352739	NA	-2.65596	0.000323635	down	yes
PHYSODRAFT_285250	NA	-2.74222	0.000325046	down	yes
PHYSODRAFT_306319	cobalamin synthesis isoform A [Micractinium conductrix]	2.36376	0.000327924	up	yes
PHYSODRAFT_563466	plastidic glucose transporter 4 isoform X2 [Cajanus cajan]	2.31855	0.000330681	up	yes
PHYSODRAFT_490809	NA	-2.66995	0.000334179	down	yes
PHYSODRAFT_539769	NA	-2.70628	0.000337984	down	yes
PHYSODRAFT_314013	NA	-2.64281	0.00034574	down	yes
PHYSODRAFT_512812	transcription factor IIB [Klebsormidium nitens]	-2.66901	0.000347141	down	yes
PHYSODRAFT_262571	NA	-2.66751	0.000350179	down	yes
PHYSODRAFT_544729	uncharacterized protein LOC112021387 [Quercus suber]	-2.6666	0.000353825	down	yes
PHYSODRAFT_353363	NA	2.29657	0.000355626	up	yes
PHYSODRAFT_354921	short-chain dehydrogenase/reductase SDR [Bathycoccus prasinos]	2.31625	0.000355643	up	yes
PHYSODRAFT_529434	hypothetical protein VOLCADRAFT_32970 [Volvox carteri f. nagariensis]	-2.65828	0.000356896	down	yes
PHYSODRAFT_354067	NA	-2.62657	0.00035847	down	yes
PHYSODRAFT_250552	NA	-2.64536	0.000360318	down	yes
PHYSODRAFT_285329	NA	-2.67889	0.000366106	down	yes
PHYSODRAFT_467180	voltage-gated ion channel superfamily [Micromonas commoda]	-2.63715	0.000367681	down	yes
PHYSODRAFT_555547	NA	-2.74697	0.000370568	down	yes
PHYSODRAFT_360305	NA	2.28888	0.000371107	up	yes
PHYSODRAFT_328648	NA	-2.61936	0.000381118	down	yes
PHYSODRAFT_328782	NA	-2.6645	0.000381229	down	yes
PHYSODRAFT_554581	NA	2.38062	0.000382078	up	yes
PHYSODRAFT_545642	allantoicase-like [Quercus suber]	2.28549	0.000382121	up	yes
PHYSODRAFT_469968	NA	-2.65003	0.000384308	down	yes
PHYSODRAFT_304734	predicted protein [Micromonas commoda]	2.29833	0.000390672	up	yes
PHYSODRAFT_344027	predicted protein [Chlamydomonas reinhardtii]	-2.61505	0.0003964	down	yes
PHYSODRAFT_354308	polyunsaturated fatty acid elongase [Marchantia polymorpha]	2.27429	0.000398639	up	yes
PHYSODRAFT_354741	NA	-2.60706	0.000399161	down	yes
PHYSODRAFT_562616	ferrochelatase, mitochondrial-like [Quercus suber]	2.27272	0.000406081	up	yes
PHYSODRAFT_562706	ABC transporter A family member 1 isoform X2 [Coffea eugenioides]	-2.66778	0.000410123	down	yes
PHYSODRAFT_348647	putative glutaredoxin-like protein [Wolffia arrhiza]	2.26401	0.000420975	up	yes
PHYSODRAFT_487184	NA	2.36387	0.000423467	up	yes
PHYSODRAFT_479543	NA	-2.59937	0.000427527	down	yes
PHYSODRAFT_458613	MFS general substrate transporter [Coccomyxa subellipsoidea C-169]	2.33164	0.000432277	up	yes
PHYSODRAFT_503640	NA	2.29648	0.000437066	up	yes
PHYSODRAFT_554181	hypothetical protein CEUSTIGMA_g13627.t1 [Chlamydomonas eustigma]	-2.58353	0.000440345	down	yes
PHYSODRAFT_516850	NA	2.2696	0.000443261	up	yes
PHYSODRAFT_355153	NA	2.25049	0.000446462	up	yes
PHYSODRAFT_345832	uncharacterized protein LOC110717698 [Chenopodium quinoa]	2.25468	0.000448188	up	yes
PHYSODRAFT_475371	p-type ATPase superfamily [Micromonas pusilla CCMP1545]	2.24897	0.000450518	up	yes
PHYSODRAFT_535424	NA	-2.58458	0.000453353	down	yes
PHYSODRAFT_525177	hypothetical protein CEUSTIGMA_g10769.t1 [Chlamydomonas eustigma]	-2.59419	0.000456163	down	yes
PHYSODRAFT_263217	hypothetical protein CEUSTIGMA_g13627.t1 [Chlamydomonas eustigma]	-2.58757	0.000458069	down	yes
PHYSODRAFT_524234	NA	-2.65803	0.00046302	down	yes
PHYSODRAFT_262368	NA	-2.6576	0.000464209	down	yes
PHYSODRAFT_344366	NA	2.27858	0.000466905	up	yes
PHYSODRAFT_507695	NA	-2.58077	0.000467773	down	yes
PHYSODRAFT_539206	mitochondrial Mn superoxide dismutase [Haematococcus lacustris]	2.24139	0.000469385	up	yes
PHYSODRAFT_326633	Pyruvate kinase, barrel [Ostreococcus tauri]	-2.62634	0.000474245	down	yes
PHYSODRAFT_457345	hypothetical protein KFL_000150370 [Klebsormidium nitens]	-2.67181	0.000480553	down	yes
PHYSODRAFT_284264	NA	2.23637	0.000480607	up	yes
PHYSODRAFT_319122	NA	-2.60638	0.000484501	down	yes
PHYSODRAFT_263899	NA	2.2485	0.000489405	up	yes
PHYSODRAFT_472353	NA	-2.64459	0.000512135	down	yes
PHYSODRAFT_299480	NA	-2.59837	0.000513989	down	yes
PHYSODRAFT_339066	ADP-ribosylation factor-like isoform X1 [Coffea arabica]	-2.58072	0.000518682	down	yes
PHYSODRAFT_489923	hypothetical protein CEUSTIGMA_g6349.t1 [Chlamydomonas eustigma]	2.28729	0.000519444	up	yes
PHYSODRAFT_493595	NA	2.31482	0.000526192	up	yes
PHYSODRAFT_310759	3-phytase B-like [Quercus suber]	-2.5873	0.000527649	down	yes
PHYSODRAFT_509220	NA	-2.55442	0.000532609	down	yes
PHYSODRAFT_471256	hypothetical protein SELMODRAFT_439768 [Selaginella moellendorffii]	2.25139	0.000536948	up	yes
PHYSODRAFT_338140	NA	2.21514	0.000547011	up	yes
PHYSODRAFT_368768	NA	2.22261	0.000548385	up	yes
PHYSODRAFT_327261	Zinc transporter 5 [Auxenochlorella protothecoides]	2.21252	0.000548824	up	yes
PHYSODRAFT_256277	kinesin-2 motor subunit FLA8 [Dunaliella salina]	-2.57763	0.000559511	down	yes
PHYSODRAFT_252263	predicted protein, partial [Micromonas pusilla CCMP1545]	-2.60663	0.00056644	down	yes
PHYSODRAFT_355265	S-crystallin, Glutathione S-transferase (GST) [Artemisia annua]	2.20011	0.000573005	up	yes
PHYSODRAFT_251056	Glycerol-3-phosphate transporter 5 [Actinidia chinensis var. chinensis]	-2.58987	0.000573633	down	yes
PHYSODRAFT_346899	NA	2.20242	0.000574024	up	yes
PHYSODRAFT_549848	hypothetical protein BHE74_00000984 [Ensete ventricosum]	2.22145	0.00058143	up	yes
PHYSODRAFT_562920	mitochondrial GTP/GDP carrier protein 1-like [Quercus suber]	2.1997	0.000584464	up	yes
PHYSODRAFT_515615	NA	2.2033	0.000589719	up	yes
PHYSODRAFT_458124	hypothetical protein CHLRE_12g555950v5 [Chlamydomonas reinhardtii]	-2.58069	0.00059094	down	yes
PHYSODRAFT_335022	cytochrome P450 94B3-like [Coffea arabica]	2.21988	0.00059107	up	yes
PHYSODRAFT_336002	NA	2.24973	0.00059425	up	yes
PHYSODRAFT_560021	PREDICTED: phosphatidylinositol 4-kinase gamma 4-like [Gossypium raimondii]	-2.53467	0.000595165	down	yes
PHYSODRAFT_256563	aldehyde dehydrogenase family 2 member B7, mitochondrial-like isoform X2 [Papaver somniferum]	2.22244	0.000596659	up	yes
PHYSODRAFT_300621	Dyneins heavy chain [Klebsormidium nitens]	-2.56248	0.000597639	down	yes
PHYSODRAFT_308500	Dyneins heavy chain [Klebsormidium nitens]	-2.54037	0.00059896	down	yes
PHYSODRAFT_529486	NA	-2.55568	0.000602207	down	yes
PHYSODRAFT_479501	DNA glycosylase [Klebsormidium nitens]	-2.56676	0.000608678	down	yes
PHYSODRAFT_261176	pyridine nucleotide-disulfide oxidoreductase domain-containing protein 2 [Eutrema salsugineum]	-2.51712	0.000612608	down	yes
PHYSODRAFT_294849	NA	-2.54643	0.000620186	down	yes
PHYSODRAFT_303554	agmatine hydroxycinnamoyltransferase 1 [Selaginella moellendorffii]	-2.53428	0.000620566	down	yes
PHYSODRAFT_560926	NA	-2.51557	0.00062197	down	yes
PHYSODRAFT_346492	NA	-2.5134	0.000628544	down	yes
PHYSODRAFT_531526	hypothetical protein MARPO_0014s0102 [Marchantia polymorpha]	2.2017	0.000629322	up	yes
PHYSODRAFT_330718	NA	-2.59352	0.000649303	down	yes
PHYSODRAFT_284579	unnamed protein product [Coffea canephora]	2.17513	0.000649601	up	yes
PHYSODRAFT_552600	probable plastidic glucose transporter 2 isoform X1 [Physcomitrella patens]	-2.54959	0.000656343	down	yes
PHYSODRAFT_561576	NA	2.21618	0.000660724	up	yes
PHYSODRAFT_293695	NA	-2.60949	0.000666032	down	yes
PHYSODRAFT_520613	plastidic glucose transporter 4 isoform X2 [Cajanus cajan]	2.1719	0.000668701	up	yes
PHYSODRAFT_517198	hypothetical protein CEUSTIGMA_g3662.t1 [Chlamydomonas eustigma]	-2.5341	0.000668984	down	yes
PHYSODRAFT_336344	NA	2.19025	0.000677079	up	yes
PHYSODRAFT_350419	NA	2.22008	0.000677651	up	yes
PHYSODRAFT_467823	NA	-2.54386	0.000679256	down	yes
PHYSODRAFT_529732	1,3-beta-glucanosyltransferase gel1-like [Quercus suber]	-2.50339	0.000688414	down	yes
PHYSODRAFT_286885	NA	2.16249	0.000688613	up	yes
PHYSODRAFT_482015	NA	-2.50077	0.000696051	down	yes
PHYSODRAFT_561395	hypothetical protein F511_41889 [Dorcoceras hygrometricum]	2.16408	0.000696356	up	yes
PHYSODRAFT_311302	hypothetical protein GPECTOR_8g282 [Gonium pectorale]	-2.52761	0.000697294	down	yes
PHYSODRAFT_515759	NA	2.1645	0.000698671	up	yes
PHYSODRAFT_263938	NA	-2.50134	0.000699705	down	yes
PHYSODRAFT_320594	hypothetical protein SELMODRAFT_439768 [Selaginella moellendorffii]	2.20188	0.00070282	up	yes
PHYSODRAFT_330563	asparagine synthetase [Klebsormidium nitens]	2.15994	0.000706877	up	yes
PHYSODRAFT_515023	predicted protein [Micromonas commoda]	-2.55016	0.000720981	down	yes
PHYSODRAFT_356433	Protein TAR1 [Capsicum baccatum]	-2.48417	0.000722326	down	yes
PHYSODRAFT_285825	NA	-2.51908	0.000726504	down	yes
PHYSODRAFT_325900	Acyl- thioesterase 1 [Chlorella sorokiniana]	2.21213	0.000732783	up	yes
PHYSODRAFT_486513	protein ABHD11 [Asparagus officinalis]	2.15493	0.000733329	up	yes
PHYSODRAFT_359986	hypothetical protein C2E21_4128 [Chlorella sorokiniana]	-2.55888	0.000737412	down	yes
PHYSODRAFT_346620	P-type ATPase, phosphorylation site [Ostreococcus tauri]	2.14834	0.000737935	up	yes
PHYSODRAFT_311566	bidirectional sugar transporter SWEET5 [Solanum pennellii]	-2.49658	0.00074557	down	yes
PHYSODRAFT_500480	heat shock 70 kDa protein, mitochondrial-like [Physcomitrella patens]	2.14643	0.000746057	up	yes
PHYSODRAFT_323874	NA	-2.58685	0.000758189	down	yes
PHYSODRAFT_409164	NA	-2.48206	0.000758759	down	yes
PHYSODRAFT_560711	phosphoglycerate kinase [Chlamydomonas reinhardtii]	2.16075	0.000760396	up	yes
PHYSODRAFT_495507	intraflagellar transport protein 88 homolog isoform X1 [Physcomitrella patens]	-2.49701	0.000762463	down	yes
PHYSODRAFT_559639	NA	2.14287	0.000773296	up	yes
PHYSODRAFT_287071	S-crystallin, Glutathione S-transferase (GST) [Artemisia annua]	2.13548	0.00078501	up	yes
PHYSODRAFT_471398	predicted protein [Micromonas commoda]	2.14194	0.000794348	up	yes
PHYSODRAFT_337966	hypothetical protein CEUSTIGMA_g2967.t1 [Chlamydomonas eustigma]	-2.50835	0.000802594	down	yes
PHYSODRAFT_370874	NA	2.19493	0.00080643	up	yes
PHYSODRAFT_505932	predicted protein [Micromonas pusilla CCMP1545]	-2.57926	0.000816901	down	yes
PHYSODRAFT_533776	probable cation-transporting ATPase 13A3 isoform X2 [Physcomitrella patens]	2.15968	0.00081713	up	yes
PHYSODRAFT_565206	NA	-2.4808	0.000817278	down	yes
PHYSODRAFT_533528	NA	-2.48477	0.000827474	down	yes
PHYSODRAFT_293744	NA	2.15547	0.000835607	up	yes
PHYSODRAFT_499439	NA	-2.48163	0.000841549	down	yes
PHYSODRAFT_339689	hypothetical protein CBR_g6403 [Chara braunii]	-2.47108	0.000841861	down	yes
PHYSODRAFT_305048	NA	2.12096	0.000845921	up	yes
PHYSODRAFT_303590	NA	-2.50701	0.000850152	down	yes
PHYSODRAFT_295949	hypothetical protein BHE74_00000187 [Ensete ventricosum]	2.11924	0.000850714	up	yes
PHYSODRAFT_485290	NA	-2.45829	0.000856574	down	yes
PHYSODRAFT_507312	NA	2.11874	0.0008671	up	yes
PHYSODRAFT_361854	NA	-2.55209	0.000888699	down	yes
PHYSODRAFT_314529	sideroflexin-like [Physcomitrella patens]	2.12088	0.000899418	up	yes
PHYSODRAFT_284034	NA	2.2025	0.000911078	up	yes
PHYSODRAFT_524877	NA	-2.45275	0.000912538	down	yes
PHYSODRAFT_344412	NA	2.18083	0.000916026	up	yes
PHYSODRAFT_317681	probable inorganic phosphate transporter 1-7 [Populus trichocarpa]	2.11327	0.000918309	up	yes
PHYSODRAFT_354038	NA	2.10696	0.000918556	up	yes
PHYSODRAFT_355817	heat shock protein 90 [Salicornia europaea]	2.10162	0.000922883	up	yes
PHYSODRAFT_503491	NA	-2.50659	0.000938306	down	yes
PHYSODRAFT_467050	NA	-2.43603	0.000955001	down	yes
PHYSODRAFT_317375	dihydrolipoamide S-acetyltransferase [Klebsormidium nitens]	2.0951	0.000966642	up	yes
PHYSODRAFT_263229	hypothetical protein AMTR_s00079p00188790 [Amborella trichopoda]	-2.45508	0.000975892	down	yes
PHYSODRAFT_359660	annexin D5-like [Cucurbita pepo subsp. pepo]	2.08935	0.000979074	up	yes
PHYSODRAFT_531827	5 -nucleotidase [Chlorella sorokiniana]	2.1031	0.000980448	up	yes
PHYSODRAFT_382951	NA	-2.52842	0.00098365	down	yes
PHYSODRAFT_482095	PREDICTED: uncharacterized protein LOC104235707 isoform X2 [Nicotiana sylvestris]	-2.45255	0.00100701	down	yes
PHYSODRAFT_485631	NA	-2.43491	0.00101893	down	yes
PHYSODRAFT_539865	NA	-2.40869	0.00102787	down	yes
PHYSODRAFT_344519	Uncharacterized protein yqjG [Cajanus cajan]	2.08004	0.00103231	up	yes
PHYSODRAFT_477086	FAD synthase-like [Cucurbita pepo subsp. pepo]	2.13756	0.00103506	up	yes
PHYSODRAFT_311802	NA	-2.478	0.00103706	down	yes
PHYSODRAFT_309077	NA	-2.50528	0.00104225	down	yes
PHYSODRAFT_493907	NA	2.22142	0.00105068	up	yes
PHYSODRAFT_331215	NA	-2.44013	0.00106084	down	yes
PHYSODRAFT_506757	predicted protein [Micromonas pusilla CCMP1545]	-2.44148	0.00106416	down	yes
PHYSODRAFT_317487	protein DJ-1 homolog B [Cynara cardunculus var. scolymus]	-2.41448	0.00106717	down	yes
PHYSODRAFT_508591	NA	-2.4297	0.00106726	down	yes
PHYSODRAFT_559440	NA	-2.40242	0.00107324	down	yes
PHYSODRAFT_529730	exocyst complex component EXO70A1-like [Aegilops tauschii subsp. tauschii]	-2.40563	0.00108057	down	yes
PHYSODRAFT_251840	formin-like protein 18 isoform X1 [Quercus suber]	-2.47581	0.00108773	down	yes
PHYSODRAFT_315323	intraflagellar transport particle protein 74/72 [Klebsormidium nitens]	-2.42254	0.00109672	down	yes
PHYSODRAFT_254010	NA	2.07779	0.00110461	up	yes
PHYSODRAFT_518839	NA	-2.40155	0.00110558	down	yes
PHYSODRAFT_503900	hypothetical protein CBR_g24281 [Chara braunii]	2.06383	0.00111385	up	yes
PHYSODRAFT_531566	NA	-2.40824	0.00111995	down	yes
PHYSODRAFT_492147	hypothetical protein MARPO_0032s0156 [Marchantia polymorpha]	-2.42029	0.00113521	down	yes
PHYSODRAFT_263158	probable glutamate carboxypeptidase LAMP1 isoform X1 [Papaver somniferum]	-2.41748	0.00113523	down	yes
PHYSODRAFT_507351	NA	-2.42398	0.00113831	down	yes
PHYSODRAFT_477321	callose synthase 7 isoform X1 [Prunus persica]	2.05616	0.00114887	up	yes
PHYSODRAFT_308549	NA	-2.38614	0.00116259	down	yes
PHYSODRAFT_549331	hypothetical protein Ahy_A06g028715 isoform A [Arachis hypogaea]	2.06435	0.00116898	up	yes
PHYSODRAFT_489572	NA	2.10652	0.00117018	up	yes
PHYSODRAFT_309848	protein DETOXIFICATION 16-like [Ananas comosus]	-2.38288	0.00117309	down	yes
PHYSODRAFT_284682	2-cys peroxiredoxin [Chlorella sorokiniana]	2.06124	0.00117372	up	yes
PHYSODRAFT_302019	NA	-2.47098	0.00117432	down	yes
PHYSODRAFT_483477	NA	-2.4288	0.00117791	down	yes
PHYSODRAFT_331234	NA	2.06769	0.00120075	up	yes
PHYSODRAFT_305166	LMBR1-like membrane protein [Zea mays]	-2.38361	0.0012042	down	yes
PHYSODRAFT_249685	NA	2.05427	0.00121131	up	yes
PHYSODRAFT_361107	PREDICTED: mitochondrial pyruvate carrier 4 [Vitis vinifera]	2.05351	0.00121747	up	yes
PHYSODRAFT_538473	NA	-2.3738	0.00122811	down	yes
PHYSODRAFT_309048	NA	-2.38828	0.00125256	down	yes
PHYSODRAFT_250768	NA	-2.37155	0.00125293	down	yes
PHYSODRAFT_286493	PREDICTED: mitochondrial pyruvate carrier 4-like [Pyrus x bretschneideri]	2.0411	0.00126591	up	yes
PHYSODRAFT_492774	NA	-2.41618	0.0012778	down	yes
PHYSODRAFT_546262	predicted protein [Hordeum vulgare subsp. vulgare]	2.03248	0.0012828	up	yes
PHYSODRAFT_478408	NA	-2.41086	0.00128602	down	yes
PHYSODRAFT_490439	hypothetical protein CHLRE_12g487450v5 [Chlamydomonas reinhardtii]	-2.38132	0.00128628	down	yes
PHYSODRAFT_334052	hypothetical protein GPECTOR_8g161 [Gonium pectorale]	2.04869	0.00129777	up	yes
PHYSODRAFT_487762	PREDICTED: phospholipase D alpha 4 [Beta vulgaris subsp. vulgaris]	-2.47465	0.00129834	down	yes
PHYSODRAFT_289025	glutamine synthetase [Zea mays]	2.02721	0.00131588	up	yes
PHYSODRAFT_318767	NA	-2.4233	0.00133646	down	yes
PHYSODRAFT_262149	hypothetical protein KFL_001050140 [Klebsormidium nitens]	2.04531	0.00134681	up	yes
PHYSODRAFT_321782	NA	2.10206	0.0013567	up	yes
PHYSODRAFT_504885	predicted protein [Hordeum vulgare subsp. vulgare]	-2.35471	0.00135994	down	yes
PHYSODRAFT_484625	NA	-2.39885	0.0013658	down	yes
PHYSODRAFT_300772	NA	-2.40766	0.00137027	down	yes
PHYSODRAFT_249854	NA	2.04397	0.00137216	up	yes
PHYSODRAFT_250786	NA	2.03033	0.00137748	up	yes
PHYSODRAFT_503118	NA	2.04215	0.00138283	up	yes
PHYSODRAFT_548046	NA	2.03405	0.00138304	up	yes
PHYSODRAFT_354898	Plasma membrane proteolipid 3 [Auxenochlorella protothecoides]	2.01583	0.00138606	up	yes
PHYSODRAFT_365371	NA	-2.39339	0.00139228	down	yes
PHYSODRAFT_301589	protein DETOXIFICATION 12 [Oryza sativa Japonica Group]	-2.35344	0.00139643	down	yes
PHYSODRAFT_285976	NAD(P)H dehydrogenase (quinone) FQR1 [Dichanthelium oligosanthes]	2.01349	0.00140276	up	yes
PHYSODRAFT_330016	NA	2.03933	0.00142243	up	yes
PHYSODRAFT_291312	hypothetical protein GLYMA_13G021700, partial [Glycine max]	-2.34232	0.00143211	down	yes
PHYSODRAFT_486818	glycosyltransferase family 32 protein [Micromonas commoda]	-2.45634	0.00143376	down	yes
PHYSODRAFT_354678	NA	2.01157	0.00143565	up	yes
PHYSODRAFT_470921	hypothetical protein KFL_004360100 [Klebsormidium nitens]	-2.41333	0.00144095	down	yes
PHYSODRAFT_514370	isopentenyl-diphosphate Delta-isomerase-like [Quercus suber]	2.02155	0.00144354	up	yes
PHYSODRAFT_561013	NA	-2.33852	0.00144513	down	yes
PHYSODRAFT_356165	prostaglandin reductase-3 isoform X1 [Selaginella moellendorffii]	2.01008	0.00145068	up	yes
PHYSODRAFT_260276	calcium-transporting ATPase 8, plasma membrane-type-like [Physcomitrella patens]	-2.38786	0.0014539	down	yes
PHYSODRAFT_500398	diphosphomevalonate decarboxylase [Klebsormidium nitens]	2.06982	0.00146313	up	yes
PHYSODRAFT_527334	NA	-2.34039	0.00146417	down	yes
PHYSODRAFT_459511	NA	-2.34929	0.00146515	down	yes
PHYSODRAFT_338978	NA	-2.44112	0.00146631	down	yes
PHYSODRAFT_483906	aldehyde dehydrogenase family 2 member C4 isoform X1 [Arachis ipaensis]	2.00543	0.00147156	up	yes
PHYSODRAFT_353200	hypothetical protein BHE74_00007142 [Ensete ventricosum]	2.01262	0.00147364	up	yes
PHYSODRAFT_340209	NA	-2.38927	0.00148478	down	yes
PHYSODRAFT_511199	NA	-2.40518	0.00148958	down	yes
PHYSODRAFT_541858	calcium-transporting ATPase 8, plasma membrane-type-like [Physcomitrella patens]	1.99999	0.00149453	up	yes
PHYSODRAFT_509291	NA	-2.38871	0.00149494	down	yes
PHYSODRAFT_564117	tryptophan synthase beta, partial [Chlamydomonas reinhardtii]	2.01199	0.00149633	up	yes
PHYSODRAFT_558230	NA	2.01638	0.00150996	up	yes
PHYSODRAFT_520735	hypothetical protein AXG93_3698s1120 [Marchantia polymorpha subsp. ruderalis]	-2.33824	0.00151059	down	yes
PHYSODRAFT_561869	hypothetical protein LSAT_0X46340 [Lactuca sativa]	1.99976	0.0015176	up	yes
PHYSODRAFT_475771	major facilitator superfamily protein [Klebsormidium nitens]	-2.42848	0.00151795	down	yes
PHYSODRAFT_508531	protein DETOXIFICATION 12 [Oryza sativa Japonica Group]	-2.33467	0.00152988	down	yes
PHYSODRAFT_547717	Dyneins heavy chain [Klebsormidium nitens]	-2.34228	0.0015366	down	yes
PHYSODRAFT_316808	NA	-2.41596	0.00153684	down	yes
PHYSODRAFT_341906	hypothetical protein AXG93_4875s1150 [Marchantia polymorpha subsp. ruderalis]	2.02048	0.00153957	up	yes
PHYSODRAFT_474236	NA	1.99639	0.00154425	up	yes
PHYSODRAFT_412587	NA	2.06368	0.00155095	up	yes
PHYSODRAFT_344427	NA	1.99574	0.00155664	up	yes
PHYSODRAFT_486876	ultraviolet-B receptor UVR8 [Helianthus annuus]	-2.34592	0.00155867	down	yes
PHYSODRAFT_314064	hypothetical protein GPECTOR_5g430 [Gonium pectorale]	-2.42521	0.00156053	down	yes
PHYSODRAFT_484706	2-cys peroxiredoxin [Chlorella sorokiniana]	2.00819	0.00156239	up	yes
PHYSODRAFT_450479	hypothetical protein C2E20_6073 [Micractinium conductrix]	-2.3568	0.00156505	down	yes
PHYSODRAFT_553409	NA	2.01352	0.00156573	up	yes
PHYSODRAFT_333919	NA	-2.38198	0.00156906	down	yes
PHYSODRAFT_519056	calpain-type cysteine protease ADL1 isoform X2 [Phalaenopsis equestris]	-2.35185	0.00158169	down	yes
PHYSODRAFT_250666	PREDICTED: uncharacterized protein LOC105048065 [Elaeis guineensis]	-2.38843	0.00159229	down	yes
PHYSODRAFT_483289	Ammonium transporter AmtB-like domain [Ostreococcus tauri]	2.11546	0.00159352	up	yes
PHYSODRAFT_349283	hypothetical protein MNEG_6153 [Monoraphidium neglectum]	2.01804	0.00159965	up	yes
PHYSODRAFT_289026	glutamine synthetase [Zea mays]	1.98542	0.00160018	up	yes
PHYSODRAFT_255917	NA	-2.33723	0.00160193	down	yes
PHYSODRAFT_319201	NA	-2.3514	0.00161603	down	yes
PHYSODRAFT_325850	Ammonium transporter AmtB-like domain [Ostreococcus tauri]	2.07211	0.00166973	up	yes
PHYSODRAFT_285980	NA	-2.35561	0.00167174	down	yes
PHYSODRAFT_261332	uncharacterized protein LOC112278832 [Physcomitrella patens]	1.9777	0.00167334	up	yes
PHYSODRAFT_421999	putative transferase, protein kinase RLK-Pelle-LRR-I-1 family [Medicago truncatula]	2.0871	0.00167401	up	yes
PHYSODRAFT_354162	NA	-2.30394	0.00168669	down	yes
PHYSODRAFT_470527	phosphomevalonate kinase, peroxisomal-like [Lactuca sativa]	2.04378	0.00168777	up	yes
PHYSODRAFT_386127	NA	-2.32688	0.00169811	down	yes
PHYSODRAFT_520681	serine/threonine-protein kinase STY46-like isoform X5 [Abrus precatorius]	1.99424	0.00170081	up	yes
PHYSODRAFT_317898	uncharacterized protein LOC112292396 [Physcomitrella patens]	-2.33273	0.00171621	down	yes
PHYSODRAFT_516479	NA	-2.38718	0.00172481	down	yes
PHYSODRAFT_312602	predicted protein, partial [Micromonas commoda]	-2.3387	0.00173541	down	yes
PHYSODRAFT_295825	NA	-2.34368	0.00173736	down	yes
PHYSODRAFT_311627	predicted protein [Ostreococcus lucimarinus CCE9901]	1.97497	0.00173959	up	yes
PHYSODRAFT_321690	Dyneins heavy chain [Klebsormidium nitens]	-2.31036	0.00174134	down	yes
PHYSODRAFT_531025	NA	-2.33449	0.00174663	down	yes
PHYSODRAFT_464256	NA	-2.39694	0.00174677	down	yes
PHYSODRAFT_304600	NA	-2.30649	0.0017598	down	yes
PHYSODRAFT_485236	F-box and WD-40 domain protein 7 [Klebsormidium nitens]	-2.33105	0.00176004	down	yes
PHYSODRAFT_315371	NA	1.96807	0.00177431	up	yes
PHYSODRAFT_320870	NA	-2.35943	0.00179112	down	yes
PHYSODRAFT_284095	NA	-2.33563	0.00180302	down	yes
PHYSODRAFT_496776	NA	1.96653	0.00180711	up	yes
PHYSODRAFT_505429	mitochondrial carnitine/acylcarnitine carrier-like protein [Brachypodium distachyon]	1.98353	0.00181558	up	yes
PHYSODRAFT_511599	NA	-2.3237	0.00181606	down	yes
PHYSODRAFT_471884	predicted protein [Micromonas commoda]	-2.30912	0.00182691	down	yes
PHYSODRAFT_560339	unknown [Zea mays]	1.96422	0.00183136	up	yes
PHYSODRAFT_326053	hypothetical protein CEUSTIGMA_g3819.t1 [Chlamydomonas eustigma]	-2.29496	0.00183488	down	yes
PHYSODRAFT_349622	predicted protein [Micromonas pusilla CCMP1545]	1.95501	0.00184958	up	yes
PHYSODRAFT_539927	hypothetical protein CEUSTIGMA_g3819.t1 [Chlamydomonas eustigma]	-2.28422	0.00185067	down	yes
PHYSODRAFT_249195	NA	1.95222	0.00190652	up	yes
PHYSODRAFT_288894	PREDICTED: mitochondrial pyruvate carrier 1-like [Raphanus sativus]	1.95095	0.00191629	up	yes
PHYSODRAFT_352430	NA	-2.32812	0.00193581	down	yes
PHYSODRAFT_554034	hypothetical protein CUMW_190690 [Citrus unshiu]	1.94359	0.0019385	up	yes
PHYSODRAFT_541556	putative aldehyde dehydrogenase [Klebsormidium nitens]	1.94396	0.00194092	up	yes
PHYSODRAFT_525100	hypothetical protein GPECTOR_13g796 [Gonium pectorale]	1.95333	0.00194611	up	yes
PHYSODRAFT_312928	NA	2.06915	0.00195633	up	yes
PHYSODRAFT_326460	predicted protein [Micromonas commoda]	1.9556	0.00195755	up	yes
PHYSODRAFT_348697	NA	-2.34209	0.00197638	down	yes
PHYSODRAFT_560475	NA	-2.34366	0.00197638	down	yes
PHYSODRAFT_522348	NA	1.94873	0.00197657	up	yes
PHYSODRAFT_461336	NA	-2.28448	0.00198172	down	yes
PHYSODRAFT_519973	NA	-2.27158	0.00198509	down	yes
PHYSODRAFT_468895	NAD(P)-binding protein [Coccomyxa subellipsoidea C-169]	1.96061	0.00198569	up	yes
PHYSODRAFT_471542	NA	-2.28797	0.00200736	down	yes
PHYSODRAFT_507124	unknown [Picea sitchensis]	1.93486	0.00202844	up	yes
PHYSODRAFT_285661	predicted protein [Bathycoccus prasinos]	1.93499	0.00203109	up	yes
PHYSODRAFT_564269	NA	1.93444	0.00204423	up	yes
PHYSODRAFT_496656	flagellar radial spoke protein [Micromonas pusilla CCMP1545]	-2.29911	0.00205493	down	yes
PHYSODRAFT_495671	ZIP family transporter: zinc ion, partial [Ostreococcus lucimarinus CCE9901]	-2.2939	0.00206214	down	yes
PHYSODRAFT_548975	putative endo-1,3(4)-beta-glucanase 2 [Selaginella moellendorffii]	1.93121	0.00206409	up	yes
PHYSODRAFT_458989	MYB-related transcription factor [Salvia miltiorrhiza]	-2.28575	0.00210693	down	yes
PHYSODRAFT_354938	hypothetical protein CEUSTIGMA_g3525.t1 [Chlamydomonas eustigma]	1.92522	0.00213064	up	yes
PHYSODRAFT_250587	uncharacterized protein LOC109820554 [Asparagus officinalis]	-2.26374	0.00213684	down	yes
PHYSODRAFT_317810	NA	1.9947	0.00214131	up	yes
PHYSODRAFT_560897	NA	1.9386	0.00214859	up	yes
PHYSODRAFT_475742	repressible alkaline phosphatase-like [Quercus suber]	1.94246	0.00215317	up	yes
PHYSODRAFT_314382	hypothetical protein CEUSTIGMA_g8565.t1 [Chlamydomonas eustigma]	-2.2833	0.00215532	down	yes
PHYSODRAFT_288575	NA	-2.33736	0.00216398	down	yes
PHYSODRAFT_294124	NA	-2.30898	0.0021703	down	yes
PHYSODRAFT_255315	PREDICTED: succinate-semialdehyde dehydrogenase, mitochondrial isoform X1 [Tarenaya hassleriana]	-2.33864	0.00217815	down	yes
PHYSODRAFT_321781	NA	1.98543	0.00220079	up	yes
PHYSODRAFT_531424	PREDICTED: transcription factor DIVARICATA-like [Musa acuminata subsp. malaccensis]	-2.28801	0.00220089	down	yes
PHYSODRAFT_523109	NA	1.92422	0.00221587	up	yes
PHYSODRAFT_545408	NADH-dependent glutamate synthase 1 [Klebsormidium nitens]	1.91507	0.00223024	up	yes
PHYSODRAFT_247292	probable calcium-binding protein CML25 [Eutrema salsugineum]	-2.29927	0.00223804	down	yes
PHYSODRAFT_245777	6-4 photolyase [Chlamydomonas sp. ICE-L]	1.92654	0.00224475	up	yes
PHYSODRAFT_521908	EF_hand_5 domain-containing protein [Cephalotus follicularis]	-2.2746	0.00225624	down	yes
PHYSODRAFT_308292	NA	-2.24988	0.00227919	down	yes
PHYSODRAFT_289206	hypothetical protein CBR_g8681 [Chara braunii]	1.90806	0.00228134	up	yes
PHYSODRAFT_553795	cysteine oxygenase/2-aminoethanethiol dioxygenase, RmlC-like jelly roll fold protein [Artemisia annua]	-2.24058	0.00229591	down	yes
PHYSODRAFT_353552	elongation factor EF-3 [Coccomyxa subellipsoidea C-169]	1.90502	0.0023135	up	yes
PHYSODRAFT_354828	predicted protein [Micromonas commoda]	1.90935	0.00231826	up	yes
PHYSODRAFT_562723	dihydrolipoyllysine-residue acetyltransferase component 2 of pyruvate dehydrogenase complex, mitochondrial-like isoform X1 [Solanum pennellii]	1.90451	0.00233579	up	yes
PHYSODRAFT_250765	E3 ubiquitin ligase complex SCF subunit sconC-like [Quercus suber]	1.90481	0.00234566	up	yes
PHYSODRAFT_544256	PREDICTED: lipase-like [Gossypium hirsutum]	1.93107	0.00236364	up	yes
PHYSODRAFT_335872	NA	1.91654	0.00241151	up	yes
PHYSODRAFT_339655	hypothetical protein KFL_000390325 [Klebsormidium nitens]	-2.25942	0.00241271	down	yes
PHYSODRAFT_553992	NA	-2.26141	0.00242999	down	yes
PHYSODRAFT_347976	NA	-2.27583	0.00243083	down	yes
PHYSODRAFT_463564	NA	-2.23788	0.00244306	down	yes
PHYSODRAFT_346552	PREDICTED: probable voltage-gated potassium channel subunit beta [Pyrus x bretschneideri]	-2.31715	0.00244685	down	yes
PHYSODRAFT_347462	predicted protein [Micromonas pusilla CCMP1545]	1.90148	0.0024495	up	yes
PHYSODRAFT_548365	unnamed protein product [Coffea canephora]	1.89292	0.00245946	up	yes
PHYSODRAFT_486145	PREDICTED: uncharacterized protein LOC104769252 [Camelina sativa]	1.91295	0.0024605	up	yes
PHYSODRAFT_478745	predicted protein [Bathycoccus prasinos]	1.9203	0.00246584	up	yes
PHYSODRAFT_293395	mitochondrial aconitate hydratase [Volvox carteri f. nagariensis]	1.8894	0.00248506	up	yes
PHYSODRAFT_478226	NA	-2.30768	0.0024925	down	yes
PHYSODRAFT_532479	NA	-2.23291	0.00250724	down	yes
PHYSODRAFT_311457	NA	1.89419	0.00252136	up	yes
PHYSODRAFT_286743	NA	-2.25304	0.00252208	down	yes
PHYSODRAFT_247048	uncharacterized protein LOC112037893 [Quercus suber]	1.9268	0.00252307	up	yes
PHYSODRAFT_475580	NA	-2.28423	0.0025246	down	yes
PHYSODRAFT_478338	predicted protein [Ostreococcus lucimarinus CCE9901]	-2.22494	0.00252607	down	yes
PHYSODRAFT_251591	NA	-2.25197	0.0025302	down	yes
PHYSODRAFT_546234	protein root UVB sensitive 1, chloroplastic isoform X1 [Eutrema salsugineum]	-2.21636	0.00253148	down	yes
PHYSODRAFT_300359	NA	1.88497	0.00253798	up	yes
PHYSODRAFT_284860	NA	-2.21452	0.00257464	down	yes
PHYSODRAFT_477085	hypothetical protein VOLCADRAFT_103570 [Volvox carteri f. nagariensis]	-2.21467	0.00257906	down	yes
PHYSODRAFT_557349	Qa-SNARE, SYP4/Tlg2p/Syntaxin 16-type [Coccomyxa subellipsoidea C-169]	-2.22825	0.00258014	down	yes
PHYSODRAFT_466976	probable calcium-binding protein CML13 [Setaria italica]	-2.2283	0.00259206	down	yes
PHYSODRAFT_474098	reticuline oxidase [Micractinium conductrix]	1.97544	0.00260348	up	yes
PHYSODRAFT_311575	NA	-2.20505	0.00269181	down	yes
PHYSODRAFT_551801	NA	-2.25509	0.00269856	down	yes
PHYSODRAFT_308812	uncharacterized protein LOC111391852 [Olea europaea var. sylvestris]	1.87438	0.00271404	up	yes
PHYSODRAFT_519494	NA	1.88211	0.00273022	up	yes
PHYSODRAFT_324006	FMN-linked oxidoreductases superfamily protein, partial [Ginkgo biloba]	1.87512	0.00274702	up	yes
PHYSODRAFT_287050	plastidic glucose transporter 4 isoform X2 [Cajanus cajan]	1.87069	0.00275909	up	yes
PHYSODRAFT_250713	NA	-2.22097	0.00276124	down	yes
PHYSODRAFT_288912	NA	1.8665	0.00276731	up	yes
PHYSODRAFT_531334	NA	-2.22884	0.00276838	down	yes
PHYSODRAFT_337476	NA	1.87698	0.00279179	up	yes
PHYSODRAFT_504275	NA	-2.19462	0.0028075	down	yes
PHYSODRAFT_556052	PREDICTED: dihydrolipoyl dehydrogenase 1, mitochondrial-like [Nelumbo nucifera]	1.86001	0.00284703	up	yes
PHYSODRAFT_310529	deoxyribodipyrimidine photo-lyase-like isoform X1 [Arachis hypogaea]	1.85842	0.00289298	up	yes
PHYSODRAFT_536054	NA	-2.2345	0.00289465	down	yes
PHYSODRAFT_534757	NA	-2.22982	0.0029008	down	yes
PHYSODRAFT_492402	PREDICTED: uncharacterized protein LOC109193930 [Ipomoea nil]	1.95908	0.00290873	up	yes
PHYSODRAFT_247562	PREDICTED: probable folate-biopterin transporter 3 isoform X2 [Nicotiana tomentosiformis]	-2.21899	0.00292238	down	yes
PHYSODRAFT_488392	uncharacterized protein LOC112007979 [Quercus suber]	-2.18431	0.00293944	down	yes
PHYSODRAFT_523004	uncharacterized protein LOC112273686 [Physcomitrella patens]	1.85072	0.00296535	up	yes
PHYSODRAFT_508430	NA	-2.24183	0.00296537	down	yes
PHYSODRAFT_355810	predicted protein, partial [Chlamydomonas reinhardtii]	1.88017	0.0029661	up	yes
PHYSODRAFT_415819	NA	-2.26944	0.00297537	down	yes
PHYSODRAFT_490395	Cytoplasmic dynein intermediate chain [Klebsormidium nitens]	-2.21163	0.00299152	down	yes
PHYSODRAFT_295196	kinesin-like protein unc-104 [Quercus suber]	-2.17585	0.00302562	down	yes
PHYSODRAFT_247631	NA	-2.17448	0.00305514	down	yes
PHYSODRAFT_523343	NA	-2.27775	0.0030964	down	yes
PHYSODRAFT_318243	hypothetical protein M569_14564, partial [Genlisea aurea]	1.85749	0.00310611	up	yes
PHYSODRAFT_285680	NA	-2.2495	0.00311917	down	yes
PHYSODRAFT_565715	NA	1.84508	0.0031219	up	yes
PHYSODRAFT_502331	predicted protein [Micromonas pusilla CCMP1545]	-2.24422	0.00317416	down	yes
PHYSODRAFT_518097	RNA polymerase II-associated protein 3-like isoform X2 [Papaver somniferum]	-2.19416	0.00320994	down	yes
PHYSODRAFT_472150	SCP-like extracellular [Chlorella sorokiniana]	-2.2144	0.00321632	down	yes
PHYSODRAFT_474745	NA	-2.21985	0.00322052	down	yes
PHYSODRAFT_565888	NA	-2.17085	0.00322481	down	yes
PHYSODRAFT_532126	glucan 1,3-beta-glucosidase-like [Quercus suber]	1.83894	0.00323679	up	yes
PHYSODRAFT_309222	ankyrin repeat domain-containing protein 50 [Momordica charantia]	-2.19848	0.00326139	down	yes
PHYSODRAFT_493303	NA	-2.20018	0.0032651	down	yes
PHYSODRAFT_354920	short-chain dehydrogenase/reductase SDR [Bathycoccus prasinos]	1.88134	0.00327491	up	yes
PHYSODRAFT_263372	NA	-2.16696	0.00327951	down	yes
PHYSODRAFT_493684	NA	-2.16814	0.00329261	down	yes
PHYSODRAFT_318628	NA	-2.1715	0.00329383	down	yes
PHYSODRAFT_285356	NA	-2.18476	0.00329412	down	yes
PHYSODRAFT_494495	NA	-2.16421	0.00331023	down	yes
PHYSODRAFT_344464	carnitine O-acetyltransferase, mitochondrial-like [Quercus suber]	1.82513	0.00332691	up	yes
PHYSODRAFT_553720	PREDICTED: serine/threonine-protein kinase CTR1 [Fragaria vesca subsp. vesca]	-2.17569	0.00334194	down	yes
PHYSODRAFT_517977	adenylate kinase [Bathycoccus prasinos]	-2.16067	0.00335623	down	yes
PHYSODRAFT_517266	NA	1.87883	0.00336149	up	yes
PHYSODRAFT_524975	NA	1.83474	0.00336957	up	yes
PHYSODRAFT_505659	NA	-2.1798	0.00336959	down	yes
PHYSODRAFT_480509	hypothetical protein VOLCADRAFT_116951 [Volvox carteri f. nagariensis]	-2.22995	0.00337887	down	yes
PHYSODRAFT_354365	NA	-2.16092	0.00342226	down	yes
PHYSODRAFT_539675	hypothetical protein SELMODRAFT_411114 [Selaginella moellendorffii]	-2.15587	0.0034263	down	yes
PHYSODRAFT_529864	prostaglandin reductase-3 isoform X1 [Selaginella moellendorffii]	1.827	0.00342727	up	yes
PHYSODRAFT_322247	NA	1.87036	0.00346764	up	yes
PHYSODRAFT_427501	NA	1.82766	0.00349434	up	yes
PHYSODRAFT_563365	PREDICTED: aspartate--tRNA ligase, chloroplastic/mitochondrial [Beta vulgaris subsp. vulgaris]	1.82089	0.00353385	up	yes
PHYSODRAFT_309181	HECT domain containing Ubiquitin ligase [Klebsormidium nitens]	-2.14061	0.00353414	down	yes
PHYSODRAFT_250815	NA	-2.14839	0.00355835	down	yes
PHYSODRAFT_327283	NA	-2.14925	0.00356502	down	yes
PHYSODRAFT_476693	reticuline oxidase [Micractinium conductrix]	1.88553	0.00357795	up	yes
PHYSODRAFT_285618	PREDICTED: alkaline ceramidase 3 [Beta vulgaris subsp. vulgaris]	1.80986	0.00357835	up	yes
PHYSODRAFT_287114	NA	1.80745	0.00358241	up	yes
PHYSODRAFT_509427	NA	-2.1625	0.00358867	down	yes
PHYSODRAFT_251332	NA	-2.21943	0.00362933	down	yes
PHYSODRAFT_316871	predicted protein [Hordeum vulgare subsp. vulgare]	-2.13549	0.00363447	down	yes
PHYSODRAFT_494905	hypothetical protein CHLNCDRAFT_56812 [Chlorella variabilis]	-2.14292	0.00365673	down	yes
PHYSODRAFT_530958	NA	1.8423	0.00365828	up	yes
PHYSODRAFT_314557	NA	-2.17303	0.00366083	down	yes
PHYSODRAFT_310552	NA	-2.1591	0.00367376	down	yes
PHYSODRAFT_287141	elongation factor G-1, mitochondrial-like [Quercus suber]	1.8041	0.00369036	up	yes
PHYSODRAFT_258736	hypothetical protein CEUSTIGMA_g10120.t1 [Chlamydomonas eustigma]	-2.21496	0.00370054	down	yes
PHYSODRAFT_513985	NA	-2.15963	0.00371048	down	yes
PHYSODRAFT_443065	dynein assembly factor axonemal [Chlorella sorokiniana]	-2.22477	0.00374464	down	yes
PHYSODRAFT_256609	NA	-2.23905	0.00374597	down	yes
PHYSODRAFT_518128	hypothetical protein CEUSTIGMA_g3344.t1 [Chlamydomonas eustigma]	1.80106	0.00374742	up	yes
PHYSODRAFT_532326	hypothetical protein Rsub_00562 [Raphidocelis subcapitata]	1.81991	0.00375034	up	yes
PHYSODRAFT_405488	NA	-2.16269	0.00378975	down	yes
PHYSODRAFT_354845	NA	-2.12751	0.00379188	down	yes
PHYSODRAFT_300766	NA	-2.15598	0.00380582	down	yes
PHYSODRAFT_501745	hemK methyltransferase family member 2 [Micractinium conductrix]	-2.16428	0.00380695	down	yes
PHYSODRAFT_296879	hypothetical protein CEUSTIGMA_g5821.t1 [Chlamydomonas eustigma]	-2.12995	0.00382307	down	yes
PHYSODRAFT_487017	magnesium transporter MRS2-I isoform X1 [Sesamum indicum]	-2.14728	0.00383502	down	yes
PHYSODRAFT_491398	probable pectin lyase B [Quercus suber]	-2.18031	0.00386865	down	yes
PHYSODRAFT_297757	NA	-2.20898	0.00388324	down	yes
PHYSODRAFT_512621	NA	1.87172	0.0038839	up	yes
PHYSODRAFT_287468	Tar1p [Dorcoceras hygrometricum]	-2.12182	0.00389508	down	yes
PHYSODRAFT_286882	NA	1.78817	0.00390178	up	yes
PHYSODRAFT_351223	PREDICTED: nicotinate phosphoribosyltransferase-like [Populus euphratica]	1.78985	0.00390924	up	yes
PHYSODRAFT_534444	component of dynein regulatory complex [Chlamydomonas reinhardtii]	-2.13401	0.00391619	down	yes
PHYSODRAFT_304897	hypothetical protein COCSUDRAFT_56364 [Coccomyxa subellipsoidea C-169]	-2.14088	0.00392366	down	yes
PHYSODRAFT_247316	flagellar radial spoke nucleoside diphosphate kinase [Micromonas pusilla CCMP1545]	-2.19448	0.00393662	down	yes
PHYSODRAFT_423139	NA	-2.14586	0.00395409	down	yes
PHYSODRAFT_350543	NA	1.79165	0.00398934	up	yes
PHYSODRAFT_255991	NA	-2.14085	0.00399422	down	yes
PHYSODRAFT_566559	NA	1.7864	0.00401617	up	yes
PHYSODRAFT_561622	hypothetical protein GPECTOR_5g345 [Gonium pectorale]	-2.11986	0.00402476	down	yes
PHYSODRAFT_317694	PREDICTED: high affinity nitrate transporter 2.5-like [Lupinus angustifolius]	-2.17768	0.00402615	down	yes
PHYSODRAFT_286828	NA	1.78078	0.00402894	up	yes
PHYSODRAFT_285949	NA	1.78388	0.00403028	up	yes
PHYSODRAFT_257374	pleiotropic drug resistance protein 3-like [Coffea arabica]	1.84026	0.00405426	up	yes
PHYSODRAFT_476606	NA	-2.14232	0.00406634	down	yes
PHYSODRAFT_476719	NA	-2.11813	0.0040686	down	yes
PHYSODRAFT_250287	probable E3 ubiquitin-protein ligase XBOS34 isoform X1 [Dendrobium catenatum]	-2.10891	0.00408426	down	yes
PHYSODRAFT_479804	E3 ubiquitin-protein ligase RING1-like [Phalaenopsis equestris]	1.85861	0.00409835	up	yes
PHYSODRAFT_487399	NA	1.80809	0.00411601	up	yes
PHYSODRAFT_478295	putative LHY [Cryptomeria japonica]	1.7799	0.00412789	up	yes
PHYSODRAFT_523170	hypothetical protein CBR_g12701 [Chara braunii]	-2.12294	0.00413277	down	yes
PHYSODRAFT_310894	troponin C [Klebsormidium nitens]	-2.14215	0.00413643	down	yes
PHYSODRAFT_346979	uncharacterized protein LOC111983790 [Quercus suber]	-2.10594	0.00414639	down	yes
PHYSODRAFT_354258	PREDICTED: adenine phosphoribosyltransferase 3-like isoform X1 [Oryza brachyantha]	1.78927	0.0042161	up	yes
PHYSODRAFT_289996	hypothetical protein GLYMA_13G021700, partial [Glycine max]	-2.10843	0.0042564	down	yes
PHYSODRAFT_264095	hypothetical protein H632_c314p0 [Helicosporidium sp. ATCC 50920]	1.78829	0.00425867	up	yes
PHYSODRAFT_520035	serine/threonine-protein kinase HT1-like [Lactuca sativa]	1.80532	0.0042914	up	yes
PHYSODRAFT_482072	NA	-2.12352	0.00432056	down	yes
PHYSODRAFT_490300	probable pectin lyase B [Quercus suber]	-2.1543	0.0043233	down	yes
PHYSODRAFT_517690	NA	-2.12844	0.00432656	down	yes
PHYSODRAFT_352093	polyunsaturated fatty acid elongase [Marchantia polymorpha]	1.76803	0.00434042	up	yes
PHYSODRAFT_498015	6-methylsalicylic acid decarboxylase atA-like [Quercus suber]	1.82907	0.00435455	up	yes
PHYSODRAFT_327592	ZIP family transporter: zinc ion, partial [Ostreococcus lucimarinus CCE9901]	-2.10444	0.00438255	down	yes
PHYSODRAFT_360745	unknown [Zea mays]	1.76245	0.00438265	up	yes
PHYSODRAFT_547344	predicted protein [Hordeum vulgare subsp. vulgare]	1.76203	0.00438408	up	yes
PHYSODRAFT_513528	NA	1.77076	0.00439359	up	yes
PHYSODRAFT_334536	NA	-2.1145	0.0044013	down	yes
PHYSODRAFT_348612	NA	-2.10639	0.00440366	down	yes
PHYSODRAFT_259750	NA	-2.10785	0.00442545	down	yes
PHYSODRAFT_487639	PREDICTED: probable E3 ubiquitin-protein ligase ARI8 [Ipomoea nil]	-2.09658	0.00443768	down	yes
PHYSODRAFT_475308	hypothetical protein KFL_000880240 [Klebsormidium nitens]	-2.10232	0.00444652	down	yes
PHYSODRAFT_360099	BnaA01g13900D [Brassica napus]	1.7629	0.00445464	up	yes
PHYSODRAFT_483414	hypothetical protein CBR_g20445 [Chara braunii]	-2.08975	0.00447101	down	yes
PHYSODRAFT_343300	NA	-2.10466	0.0044757	down	yes
PHYSODRAFT_485405	NA	-2.09793	0.00452258	down	yes
PHYSODRAFT_313258	predicted protein [Micromonas pusilla CCMP1545]	-2.11722	0.00452508	down	yes
PHYSODRAFT_319854	NA	1.75571	0.0045278	up	yes
PHYSODRAFT_285258	NA	-2.08419	0.00453025	down	yes
PHYSODRAFT_343404	PREDICTED: inorganic phosphate transporter 1-11-like [Juglans regia]	1.80547	0.00453719	up	yes
PHYSODRAFT_284704	NA	1.75363	0.0045413	up	yes
PHYSODRAFT_288829	NA	-2.12571	0.00454839	down	yes
PHYSODRAFT_452362	hypothetical protein SELMODRAFT_411379 [Selaginella moellendorffii]	-2.09736	0.00455143	down	yes
PHYSODRAFT_323704	NA	1.79154	0.00455221	up	yes
PHYSODRAFT_262700	NA	-2.09122	0.00455939	down	yes
PHYSODRAFT_333452	lipase 1-like [Quercus suber]	1.8196	0.00456302	up	yes
PHYSODRAFT_503217	NA	1.75545	0.0045772	up	yes
PHYSODRAFT_352454	elongation factor Ts [Klebsormidium nitens]	1.7561	0.00459781	up	yes
PHYSODRAFT_285111	NA	-2.12712	0.00462792	down	yes
PHYSODRAFT_349852	villin-3 [Lactuca sativa]	1.74899	0.00464156	up	yes
PHYSODRAFT_347724	NA	-2.08438	0.00465174	down	yes
PHYSODRAFT_318693	NA	1.79987	0.0046573	up	yes
PHYSODRAFT_473457	hypothetical protein MANES_01G054500 [Manihot esculenta]	-2.11515	0.00469932	down	yes
PHYSODRAFT_284136	NA	-2.0916	0.00470221	down	yes
PHYSODRAFT_517999	NA	-2.12156	0.00472306	down	yes
PHYSODRAFT_560104	6-methylsalicylic acid decarboxylase atA-like [Quercus suber]	1.78428	0.00472351	up	yes
PHYSODRAFT_246355	NA	1.79897	0.00475419	up	yes
PHYSODRAFT_509037	hypothetical protein KFL_003960090 [Klebsormidium nitens]	1.74529	0.00479512	up	yes
PHYSODRAFT_555044	NA	-2.07956	0.00479952	down	yes
PHYSODRAFT_317890	NA	-2.06978	0.00481704	down	yes
PHYSODRAFT_355309	purine nucleoside phosphorylase-like [Quercus suber]	1.7427	0.00483707	up	yes
PHYSODRAFT_469657	NA	-2.1242	0.00485019	down	yes
PHYSODRAFT_326955	serine carboxypeptidase-like enzyme [Raphidocelis subcapitata]	1.80937	0.00492171	up	yes
PHYSODRAFT_285408	glyceraldehyde-3-phosphate dehydrogenase of plastid 2 [Artemisia annua]	1.73687	0.00492336	up	yes
PHYSODRAFT_552319	NA	-2.10079	0.00493823	down	yes
PHYSODRAFT_344769	hypothetical protein COCSUDRAFT_37226 [Coccomyxa subellipsoidea C-169]	1.73359	0.0049623	up	yes
PHYSODRAFT_312213	hypothetical protein VOLCADRAFT_117059 [Volvox carteri f. nagariensis]	-2.06918	0.00499692	down	yes
PHYSODRAFT_261067	NA	1.73161	0.00500794	up	yes
PHYSODRAFT_555569	PREDICTED: serine carboxypeptidase-like [Oryza brachyantha]	1.73926	0.0050146	up	yes
PHYSODRAFT_555146	Short-chain dehydrogenase [Actinidia chinensis var. chinensis]	1.74859	0.00501876	up	yes
PHYSODRAFT_298246	NA	-2.08549	0.00506509	down	yes
PHYSODRAFT_505320	Triacylglycerol Lipase [Klebsormidium nitens]	1.73542	0.00509172	up	yes
PHYSODRAFT_480534	NA	-2.06013	0.00509339	down	yes
PHYSODRAFT_257024	NA	-2.11633	0.00509411	down	yes
PHYSODRAFT_566196	NA	-2.05724	0.00510292	down	yes
PHYSODRAFT_515448	NA	-2.07662	0.00510484	down	yes
PHYSODRAFT_528847	intraflagellar transport protein 46 homolog [Klebsormidium nitens]	-2.07912	0.00510917	down	yes
PHYSODRAFT_286101	NA	1.78723	0.00513833	up	yes
PHYSODRAFT_521311	hypothetical protein MARPO_0014s0102 [Marchantia polymorpha]	-2.05489	0.00518024	down	yes
PHYSODRAFT_337953	tyrosine-protein kinase receptor UFO-like [Chenopodium quinoa]	1.73873	0.00524551	up	yes
PHYSODRAFT_320248	coiled-coil domain-containing protein 130-like [Ziziphus jujuba]	-2.0558	0.00525424	down	yes
PHYSODRAFT_264248	hypothetical protein KFL_001980220 [Klebsormidium nitens]	-2.06749	0.00532248	down	yes
PHYSODRAFT_391055	NA	-2.04846	0.00538051	down	yes
PHYSODRAFT_500717	asparate aminotransferase [Klebsormidium nitens]	1.721	0.0054148	up	yes
PHYSODRAFT_285321	NA	-2.04891	0.00544647	down	yes
PHYSODRAFT_369743	NA	-2.07927	0.00546111	down	yes
PHYSODRAFT_360555	NA	-2.05139	0.00547419	down	yes
PHYSODRAFT_341917	NA	-2.13201	0.00547958	down	yes
PHYSODRAFT_552999	NA	-2.04204	0.00548829	down	yes
PHYSODRAFT_472499	NA	-2.04292	0.00549013	down	yes
PHYSODRAFT_556286	PREDICTED: UTP:RNA uridylyltransferase 1 [Raphanus sativus]	-2.0396	0.00550956	down	yes
PHYSODRAFT_284169	ubiquitin-conjugating enzyme E2-17 kDa [Amborella trichopoda]	1.71168	0.00555774	up	yes
PHYSODRAFT_550922	NA	1.70917	0.00556021	up	yes
PHYSODRAFT_338674	NA	-2.12929	0.00557204	down	yes
PHYSODRAFT_259071	TRP protein for flagellar function [Volvox carteri f. nagariensis]	-2.05615	0.00558074	down	yes
PHYSODRAFT_517348	NA	-2.03597	0.00558893	down	yes
PHYSODRAFT_353102	NA	1.77599	0.00559857	up	yes
PHYSODRAFT_515825	transmembrane protein 135-like [Physcomitrella patens]	-2.03805	0.00560147	down	yes
PHYSODRAFT_343247	NA	-2.06461	0.00564622	down	yes
PHYSODRAFT_263805	NA	1.78164	0.005648	up	yes
PHYSODRAFT_481425	NA	-2.06179	0.00565525	down	yes
PHYSODRAFT_472576	hypothetical protein KFL_000800340 [Klebsormidium nitens]	-2.03814	0.00565692	down	yes
PHYSODRAFT_354926	asparagine-tRNA cytoplasmic 1-like [Micractinium conductrix]	1.70235	0.00566736	up	yes
PHYSODRAFT_255978	ABC transporter G family [Klebsormidium nitens]	1.78918	0.00573737	up	yes
PHYSODRAFT_503540	NAD(P)H dehydrogenase (quinone) FQR1 [Dichanthelium oligosanthes]	1.69864	0.0057652	up	yes
PHYSODRAFT_361121	NA	1.81908	0.00581871	up	yes
PHYSODRAFT_551911	NA	-2.02701	0.00582434	down	yes
PHYSODRAFT_550665	glutathione reductase-like [Quercus suber]	1.69694	0.00583239	up	yes
PHYSODRAFT_437466	hypothetical protein AXG93_2584s1470 [Marchantia polymorpha subsp. ruderalis]	-2.05274	0.00583518	down	yes
PHYSODRAFT_551733	PREDICTED: pre-mRNA-splicing factor 38B [Theobroma cacao]	-2.02671	0.00583824	down	yes
PHYSODRAFT_558773	PREDICTED: chaperone protein ClpB1-like [Ipomoea nil]	1.699	0.00585018	up	yes
PHYSODRAFT_530148	NA	-2.08046	0.00586842	down	yes
PHYSODRAFT_288746	NA	-2.02513	0.00587404	down	yes
PHYSODRAFT_532337	NA	-2.03505	0.00589459	down	yes
PHYSODRAFT_440386	hypothetical protein CEUSTIGMA_g5330.t1 [Chlamydomonas eustigma]	-2.05744	0.00591437	down	yes
PHYSODRAFT_457987	NA	1.71406	0.00593641	up	yes
PHYSODRAFT_361266	NA	1.69841	0.00596646	up	yes
PHYSODRAFT_310282	alpha-mannosidase I MNS4 isoform X2 [Ananas comosus]	1.70433	0.00596916	up	yes
PHYSODRAFT_299721	NA	-2.09468	0.00598496	down	yes
PHYSODRAFT_251825	hypothetical protein Rsub_06973 [Raphidocelis subcapitata]	-2.05493	0.00599977	down	yes
PHYSODRAFT_315958	Serine threonine- kinase CTR1 [Chlorella sorokiniana]	1.70551	0.00601027	up	yes
PHYSODRAFT_553896	putative plasma membrane-type proton ATPase [Coccomyxa subellipsoidea C-169]	1.68716	0.00604402	up	yes
PHYSODRAFT_285788	NA	-2.01564	0.00606055	down	yes
PHYSODRAFT_286394	Dihydrolipoyllysine-residue acetyltransferase component 2 of pyruvate dehydrogenase [Actinidia chinensis var. chinensis]	1.68843	0.00609956	up	yes
PHYSODRAFT_478968	trehalose [Klebsormidium nitens]	-2.0441	0.00616129	down	yes
PHYSODRAFT_321562	NA	-2.05259	0.00618163	down	yes
PHYSODRAFT_534167	NA	1.71002	0.00618592	up	yes
PHYSODRAFT_562549	hypothetical protein TSUD_116810 [Trifolium subterraneum]	1.68953	0.00620109	up	yes
PHYSODRAFT_475367	ubiquinol:cytochrome c oxidoreductase biogenesis factor [Chlamydomonas reinhardtii]	-2.06023	0.00620672	down	yes
PHYSODRAFT_257153	NA	1.7036	0.00624619	up	yes
PHYSODRAFT_321646	uncharacterized protein LOC100824235 [Brachypodium distachyon]	1.74616	0.00627085	up	yes
PHYSODRAFT_467898	hypothetical protein CHLRE_16g683900v5 [Chlamydomonas reinhardtii]	-2.05505	0.00628618	down	yes
PHYSODRAFT_563385	NA	1.69361	0.0062921	up	yes
PHYSODRAFT_516119	NADPH-dependent alkenal/one oxidoreductase, chloroplastic [Glycine soja]	1.68095	0.00631191	up	yes
PHYSODRAFT_516499	NA	-2.04554	0.00632385	down	yes
PHYSODRAFT_533503	UTP:RNA uridylyltransferase 1 isoform X2 [Asparagus officinalis]	1.71472	0.00635761	up	yes
PHYSODRAFT_492498	PREDICTED: catechol O-methyltransferase, partial [Beta vulgaris subsp. vulgaris]	-2.0211	0.00637319	down	yes
PHYSODRAFT_319926	NA	-2.02678	0.0063895	down	yes
PHYSODRAFT_486471	NA	-2.03979	0.00639805	down	yes
PHYSODRAFT_285366	NA	-2.00369	0.00641379	down	yes
PHYSODRAFT_254045	ABC transporter G family [Klebsormidium nitens]	1.69044	0.00643615	up	yes
PHYSODRAFT_492880	hypothetical protein PHYPA_002292 [Physcomitrella patens]	-2.0121	0.00643767	down	yes
PHYSODRAFT_331310	NA	-2.03888	0.00645007	down	yes
PHYSODRAFT_343568	predicted protein [Micromonas commoda]	-2.00154	0.00645484	down	yes
PHYSODRAFT_246582	NA	-2.02793	0.00646112	down	yes
PHYSODRAFT_479562	NA	-2.01732	0.00653969	down	yes
PHYSODRAFT_354683	NA	1.66832	0.00657309	up	yes
PHYSODRAFT_336170	NA	-1.99758	0.00659115	down	yes
PHYSODRAFT_314744	uncharacterized transporter C3B8.04c-like [Quercus suber]	1.66989	0.00659352	up	yes
PHYSODRAFT_312750	hypothetical protein AQUCO_01300288v1 [Aquilegia coerulea]	-2.00322	0.00660134	down	yes
PHYSODRAFT_291621	hypothetical protein DVH24_033639 [Malus domestica]	-1.99441	0.00661318	down	yes
PHYSODRAFT_307745	PREDICTED: deoxynucleoside triphosphate triphosphohydrolase SAMHD1 homolog [Solanum tuberosum]	-2.01844	0.00662629	down	yes
PHYSODRAFT_311023	PREDICTED: ultraviolet-B receptor UVR8 [Musa acuminata subsp. malaccensis]	-2.02062	0.00665223	down	yes
PHYSODRAFT_348294	hypothetical protein MARPO_0029s0125 [Marchantia polymorpha]	1.66606	0.00667229	up	yes
PHYSODRAFT_553868	hypothetical protein CEUSTIGMA_g8533.t1 [Chlamydomonas eustigma]	-1.99317	0.00668761	down	yes
PHYSODRAFT_317488	NA	-1.99683	0.00669374	down	yes
PHYSODRAFT_510339	urease [Klebsormidium nitens]	1.67503	0.00669408	up	yes
PHYSODRAFT_285667	NA	1.67078	0.00669783	up	yes
PHYSODRAFT_346122	bifunctional aspartate aminotransferase and glutamate/aspartate-prephenate aminotransferase [Sorghum bicolor]	-2.00676	0.00671687	down	yes
PHYSODRAFT_336171	NA	-1.99199	0.00673219	down	yes
PHYSODRAFT_473423	NA	-2.02723	0.00677341	down	yes
PHYSODRAFT_332858	NA	1.72813	0.00678562	up	yes
PHYSODRAFT_353812	PREDICTED: calreticulin-like [Gossypium hirsutum]	1.65802	0.00683866	up	yes
PHYSODRAFT_319379	ABC transporter F family member 1-like [Ananas comosus]	1.67925	0.00684493	up	yes
PHYSODRAFT_530509	galactokinase, putative [Ricinus communis]	-1.9875	0.00684818	down	yes
PHYSODRAFT_307050	intraflagellar transport protein 46 homolog [Klebsormidium nitens]	-2.03114	0.00684974	down	yes
PHYSODRAFT_514953	NA	-1.9893	0.00686611	down	yes
PHYSODRAFT_313731	hypothetical protein CARUB_v10019706mg, partial [Capsella rubella]	-1.98907	0.0068842	down	yes
PHYSODRAFT_259606	NA	-1.99105	0.00693695	down	yes
PHYSODRAFT_347716	NA	-1.98813	0.00694072	down	yes
PHYSODRAFT_508634	NA	-2.01599	0.00694581	down	yes
PHYSODRAFT_535828	NA	-2.00281	0.00694962	down	yes
PHYSODRAFT_503072	NA	-2.0215	0.00696153	down	yes
PHYSODRAFT_285407	glyceraldehyde-3-phosphate dehydrogenase GAPCP1, chloroplastic [Amborella trichopoda]	1.65577	0.00697856	up	yes
PHYSODRAFT_553971	putative plasma membrane-type proton ATPase [Coccomyxa subellipsoidea C-169]	1.65086	0.00704775	up	yes
PHYSODRAFT_347717	NA	-1.98315	0.00706246	down	yes
PHYSODRAFT_350115	phosphate acyltransferase [Micractinium conductrix]	-1.97951	0.00714581	down	yes
PHYSODRAFT_497958	hemK methyltransferase family member 2 [Micractinium conductrix]	-2.01254	0.00716495	down	yes
PHYSODRAFT_534714	NA	-2.00612	0.00724103	down	yes
PHYSODRAFT_333110	NA	-2.00758	0.00724769	down	yes
PHYSODRAFT_536257	NA	1.65885	0.00725904	up	yes
PHYSODRAFT_565908	formin-like protein 18 isoform X1 [Quercus suber]	-1.97309	0.0072866	down	yes
PHYSODRAFT_327357	predicted protein [Micromonas commoda]	-2.02627	0.00733651	down	yes
PHYSODRAFT_286109	NA	1.64278	0.00733779	up	yes
PHYSODRAFT_354312	tubulin-folding cofactor D isoform X1 [Sesamum indicum]	-1.97138	0.00737058	down	yes
PHYSODRAFT_339117	NA	-1.99682	0.00738214	down	yes
PHYSODRAFT_517195	alcohol dehydrogenase [Coccomyxa subellipsoidea C-169]	-1.99963	0.0074137	down	yes
PHYSODRAFT_312065	NA	1.65594	0.00743103	up	yes
PHYSODRAFT_301861	NA	-1.98106	0.00744315	down	yes
PHYSODRAFT_359519	NADP/FAD dependent oxidoreductase [Klebsormidium nitens]	1.65294	0.00750974	up	yes
PHYSODRAFT_286884	NA	1.63528	0.00751397	up	yes
PHYSODRAFT_352482	probable choline kinase 2 isoform X3 [Panicum hallii]	1.63664	0.00752123	up	yes
PHYSODRAFT_264037	NA	-1.97561	0.0075288	down	yes
PHYSODRAFT_524088	NA	1.63719	0.00753104	up	yes
PHYSODRAFT_466932	NA	1.64967	0.00753684	up	yes
PHYSODRAFT_311322	NA	1.71259	0.00756024	up	yes
PHYSODRAFT_530563	NA	-1.96515	0.00756194	down	yes
PHYSODRAFT_304672	mitochondrial substrate carrier protein [Klebsormidium nitens]	1.65398	0.00758813	up	yes
PHYSODRAFT_516183	uncharacterized protein LOC111991405 [Quercus suber]	1.70494	0.00758923	up	yes
PHYSODRAFT_261090	endo-1,6-beta-D-glucanase BGN16.3-like [Quercus suber]	1.63265	0.00761085	up	yes
PHYSODRAFT_472659	Protease-associated (PA) RING/U-box zinc finger family protein [Klebsormidium nitens]	-1.9637	0.00761577	down	yes
PHYSODRAFT_529377	NA	-2.02899	0.00762193	down	yes
PHYSODRAFT_497386	NA	1.63492	0.00766337	up	yes
PHYSODRAFT_292780	calmodulin [Zea mays]	1.62967	0.0076934	up	yes
PHYSODRAFT_297579	NA	1.73299	0.00771223	up	yes
PHYSODRAFT_310950	hypothetical protein CBR_g31513 [Chara braunii]	1.64509	0.00771872	up	yes
PHYSODRAFT_332449	prostaglandin E synthase 2 [Medicago truncatula]	1.64893	0.00773531	up	yes
PHYSODRAFT_521894	calcium-activated potassium channel slo-1-like isoform X4 [Physcomitrella patens]	-2.04215	0.00777119	down	yes
PHYSODRAFT_310868	NA	-2.03651	0.00778667	down	yes
PHYSODRAFT_411214	NA	-1.95764	0.00787223	down	yes
PHYSODRAFT_300767	NA	-1.98189	0.00789355	down	yes
PHYSODRAFT_338220	NA	-2.0192	0.00795499	down	yes
PHYSODRAFT_344634	NA	-1.95631	0.00796603	down	yes
PHYSODRAFT_507330	NA	-1.98484	0.00797606	down	yes
PHYSODRAFT_537442	hypothetical protein CEUSTIGMA_g348.t1 [Chlamydomonas eustigma]	1.62117	0.00800959	up	yes
PHYSODRAFT_350197	inorganic pyrophosphatase [Bathycoccus prasinos]	1.61965	0.00805618	up	yes
PHYSODRAFT_305810	NA	-2.03968	0.00808652	down	yes
PHYSODRAFT_508417	Cysteine proteinases superfamily protein [Klebsormidium nitens]	1.62024	0.00812814	up	yes
PHYSODRAFT_331585	methyltransferase-like protein 13 [Asparagus officinalis]	1.64602	0.0081314	up	yes
PHYSODRAFT_348256	NA	1.64324	0.00813687	up	yes
PHYSODRAFT_538644	hypothetical protein AXG93_3040s1180 [Marchantia polymorpha subsp. ruderalis]	1.61763	0.00816431	up	yes
PHYSODRAFT_286830	NA	1.61578	0.00816722	up	yes
PHYSODRAFT_554333	hypothetical protein MARPO_0041s0070 [Marchantia polymorpha]	1.62101	0.00818728	up	yes
PHYSODRAFT_261614	NA	-1.96651	0.00821512	down	yes
PHYSODRAFT_487209	ultraviolet-B receptor UVR8 isoform X3 [Brassica napus]	-1.96401	0.00823543	down	yes
PHYSODRAFT_505357	MC family transporter [Coccomyxa subellipsoidea C-169]	1.61505	0.00824934	up	yes
PHYSODRAFT_468068	vacuolar membrane-associated protein iml1-like [Quercus suber]	-1.94936	0.00833367	down	yes
PHYSODRAFT_555555	Serine carboxypeptidase [Klebsormidium nitens]	-1.94831	0.00839562	down	yes
PHYSODRAFT_562308	NA	1.62606	0.00839839	up	yes
PHYSODRAFT_356174	Putative 37.6 kDa protein in cld 5'region, partial [Glycine soja]	1.61115	0.00842963	up	yes
PHYSODRAFT_345845	hypothetical protein CDL15_Pgr026890 [Punica granatum]	1.61066	0.00843435	up	yes
PHYSODRAFT_287073	COBW domain-containing protein 1 [Auxenochlorella protothecoides]	1.60968	0.00845402	up	yes
PHYSODRAFT_319515	prostaglandin reductase-3 isoform X1 [Selaginella moellendorffii]	-2.02284	0.00851618	down	yes
PHYSODRAFT_246949	NA	1.61873	0.00856251	up	yes
PHYSODRAFT_327714	BnaAnng13960D [Brassica napus]	-1.93612	0.00857157	down	yes
PHYSODRAFT_558930	hypothetical protein CHLNCDRAFT_32698 [Chlorella variabilis]	1.60525	0.0085844	up	yes
PHYSODRAFT_484807	PREDICTED: nudix hydrolase 20, chloroplastic-like [Camelina sativa]	-1.94033	0.00859182	down	yes
PHYSODRAFT_561047	NA	1.60284	0.00865206	up	yes
PHYSODRAFT_364315	hypothetical protein MNEG_6467 [Monoraphidium neglectum]	-1.9321	0.00870426	down	yes
PHYSODRAFT_285435	NA	-2.04196	0.00873082	down	yes
PHYSODRAFT_411112	NA	-1.95427	0.00875622	down	yes
PHYSODRAFT_249587	NA	-1.94095	0.00879585	down	yes
PHYSODRAFT_329542	PREDICTED: protein RTE1-HOMOLOG [Oryza brachyantha]	-1.92713	0.00880213	down	yes
PHYSODRAFT_559843	NA	-1.93574	0.00881198	down	yes
PHYSODRAFT_493203	putative sterigmatocystin biosynthesis peroxidase stcC [Quercus suber]	1.63896	0.00881296	up	yes
PHYSODRAFT_285975	hypothetical protein VOLCADRAFT_108932 [Volvox carteri f. nagariensis]	1.64272	0.00884649	up	yes
PHYSODRAFT_257067	hypothetical protein KFL_005310050 [Klebsormidium nitens]	-1.95532	0.00887974	down	yes
PHYSODRAFT_356076	NA	-1.94958	0.00889986	down	yes
PHYSODRAFT_473331	PREDICTED: probable 1-acyl-sn-glycerol-3-phosphate acyltransferase 5 [Raphanus sativus]	1.59795	0.00893992	up	yes
PHYSODRAFT_472620	Kinesin-like protein [Klebsormidium nitens]	-1.93903	0.00899312	down	yes
PHYSODRAFT_385087	NA	-1.93182	0.00900635	down	yes
PHYSODRAFT_354933	multiprotein-bridging factor 1b isoform X1 [Vigna unguiculata]	1.5916	0.00902919	up	yes
PHYSODRAFT_338074	hypothetical protein [Zea mays]	1.60963	0.00903306	up	yes
PHYSODRAFT_559805	hypothetical protein CEUSTIGMA_g12716.t1 [Chlamydomonas eustigma]	1.59416	0.00905854	up	yes
PHYSODRAFT_459373	NA	-1.95927	0.00905895	down	yes
PHYSODRAFT_288703	flagellar associated protein [Chlamydomonas reinhardtii]	-1.93122	0.00906975	down	yes
PHYSODRAFT_533001	NA	-2.02902	0.00911326	down	yes
PHYSODRAFT_284951	NA	1.58869	0.00914747	up	yes
PHYSODRAFT_509241	NA	-1.98456	0.00920131	down	yes
PHYSODRAFT_327683	NA	-1.9952	0.00921407	down	yes
PHYSODRAFT_288710	NA	-1.93826	0.00921823	down	yes
PHYSODRAFT_484971	hypothetical protein CEUSTIGMA_g10009.t1 [Chlamydomonas eustigma]	1.5879	0.00922881	up	yes
PHYSODRAFT_499817	NA	-1.98537	0.00923721	down	yes
PHYSODRAFT_339346	NA	-1.9191	0.00927685	down	yes
PHYSODRAFT_383105	probable ATP-dependent RNA helicase DHR1 [Quercus suber]	-1.95385	0.00928802	down	yes
PHYSODRAFT_558741	NA	-1.91307	0.00930869	down	yes
PHYSODRAFT_507736	NA	1.59767	0.00931601	up	yes
PHYSODRAFT_529692	alcohol dehydrogenase zinc-binding domain protein [Medicago truncatula]	1.59136	0.00933182	up	yes
PHYSODRAFT_252770	Zinc/iron permease [Ostreococcus tauri]	1.59111	0.00935258	up	yes
PHYSODRAFT_285276	NA	1.64677	0.00939906	up	yes
PHYSODRAFT_531121	NA	-1.92255	0.00943878	down	yes
PHYSODRAFT_284479	NA	1.63519	0.00945793	up	yes
PHYSODRAFT_561117	Annexin like [Actinidia chinensis var. chinensis]	1.57894	0.00950398	up	yes
PHYSODRAFT_554641	Cupredoxin [Ostreococcus tauri]	-1.90795	0.00953111	down	yes
PHYSODRAFT_487660	NA	-1.91038	0.00953134	down	yes
PHYSODRAFT_354868	NA	-1.91622	0.00953697	down	yes
PHYSODRAFT_541206	phosphopantothenate--cysteine ligase 1-like [Aegilops tauschii subsp. tauschii]	-1.90866	0.00956758	down	yes
PHYSODRAFT_324610	bidirectional sugar transporter SWEET4-like [Chenopodium quinoa]	1.65062	0.00958947	up	yes
PHYSODRAFT_361316	NA	1.58078	0.00959475	up	yes
PHYSODRAFT_346783	NA	-1.92835	0.00959596	down	yes
PHYSODRAFT_355099	NA	1.57529	0.00964576	up	yes
PHYSODRAFT_344057	NA	-1.98165	0.00965715	down	yes
PHYSODRAFT_486768	NA	1.57504	0.00968211	up	yes
PHYSODRAFT_314948	acyl-CoA-binding domain-containing protein 2-like [Helianthus annuus]	-1.90568	0.00972902	down	yes
PHYSODRAFT_469105	phosphatidylinositol:ceramide inositolphosphotransferase 1 [Chlorella sorokiniana]	1.57438	0.00973619	up	yes
PHYSODRAFT_342837	NA	-1.91984	0.00978416	down	yes
PHYSODRAFT_489947	NA	-1.93877	0.00984575	down	yes
PHYSODRAFT_255016	NA	-1.93353	0.00990312	down	yes
PHYSODRAFT_554661	mitochondrial carrier protein [Raphidocelis subcapitata]	1.57039	0.00996833	up	yes
PHYSODRAFT_498049	PREDICTED: CBL-interacting serine/threonine-protein kinase 24-like [Pyrus x bretschneideri]	1.56711	0.0100193	up	yes
PHYSODRAFT_477165	NA	-1.92767	0.0101064	down	yes
PHYSODRAFT_298211	NA	1.64715	0.0101393	up	yes
PHYSODRAFT_345313	mediator of DNA damage checkpoint protein 1 isoform X1 [Panicum miliaceum]	-1.89452	0.0101523	down	yes
PHYSODRAFT_524546	NA	-1.89491	0.0101542	down	yes
PHYSODRAFT_346985	NA	1.56692	0.0101545	up	yes
PHYSODRAFT_531795	NA	1.5795	0.010186	up	yes
PHYSODRAFT_345045	hypothetical protein CHLNCDRAFT_140767 [Chlorella variabilis]	-1.90627	0.0102008	down	yes
PHYSODRAFT_566100	hypothetical protein CEUSTIGMA_g2081.t1 [Chlamydomonas eustigma]	-1.89026	0.0102341	down	yes
PHYSODRAFT_341763	NA	1.55948	0.0102699	up	yes
PHYSODRAFT_484404	DUF1295 domain [Micractinium conductrix]	1.56785	0.0102713	up	yes
PHYSODRAFT_554409	PREDICTED: transmembrane emp24 domain-containing protein p24beta3 isoform X1 [Elaeis guineensis]	1.57245	0.0103469	up	yes
PHYSODRAFT_297890	NA	-1.94438	0.0103928	down	yes
PHYSODRAFT_560381	NA	1.55801	0.0103992	up	yes
PHYSODRAFT_504737	NA	-1.92605	0.0104571	down	yes
PHYSODRAFT_260708	PREDICTED: chaperone protein dnaJ GFA2, mitochondrial [Elaeis guineensis]	1.56045	0.010527	up	yes
PHYSODRAFT_253327	NA	-1.97309	0.01053	down	yes
PHYSODRAFT_319592	galactokinase, putative [Ricinus communis]	-1.88347	0.0105412	down	yes
PHYSODRAFT_284595	aspartate aminotransferase, mitochondrial-like [Quercus suber]	1.55349	0.0105504	up	yes
PHYSODRAFT_308723	dicarboxylate/amino acid cation sodium transporter [Coccomyxa subellipsoidea C-169]	-1.9621	0.0105705	down	yes
PHYSODRAFT_420862	NA	-1.89135	0.0105812	down	yes
PHYSODRAFT_252267	NA	-1.94761	0.0105826	down	yes
PHYSODRAFT_473931	NA	1.57021	0.010585	up	yes
PHYSODRAFT_561608	NA	1.56406	0.010586	up	yes
PHYSODRAFT_517686	uncharacterized protein LOC110007729 isoform X1 [Amborella trichopoda]	1.55691	0.0105946	up	yes
PHYSODRAFT_349334	PREDICTED: WD repeat-containing protein 26 isoform X2 [Populus euphratica]	-1.8823	0.0106321	down	yes
PHYSODRAFT_341564	NA	1.55847	0.0106321	up	yes
PHYSODRAFT_513619	Phosphoribosylaminoimidazole-succinocarboxam ide chloroplastic [Chlorella sorokiniana]	1.55735	0.0106953	up	yes
PHYSODRAFT_303190	NA	-1.91859	0.0106994	down	yes
PHYSODRAFT_324715	NA	-1.93579	0.010708	down	yes
PHYSODRAFT_475541	NA	-1.88663	0.0107858	down	yes
PHYSODRAFT_347669	2-oxoglutarate dehydrogenase, mitochondrial [Dichanthelium oligosanthes]	1.5478	0.0108013	up	yes
PHYSODRAFT_351042	hypothetical protein VOLCADRAFT_81425 [Volvox carteri f. nagariensis]	-1.94347	0.0108299	down	yes
PHYSODRAFT_373767	NA	-1.8797	0.0108449	down	yes
PHYSODRAFT_286922	NA	1.59966	0.0108647	up	yes
PHYSODRAFT_320624	NA	-1.90204	0.0109238	down	yes
PHYSODRAFT_529535	PREDICTED: uncharacterized protein LOC103497428 [Cucumis melo]	-1.89666	0.0109667	down	yes
PHYSODRAFT_249993	1,3-beta-glucanosyltransferase gel1-like [Quercus suber]	-1.88629	0.0109873	down	yes
PHYSODRAFT_539541	sarcosine oxidase [Klebsormidium nitens]	1.55097	0.0110011	up	yes
PHYSODRAFT_298682	protoporphyrinogen oxidase 1, chloroplastic [Prunus persica]	-1.87213	0.0110509	down	yes
PHYSODRAFT_285564	PREDICTED: glucose-6-phosphate isomerase, cytosolic [Cucumis sativus]	1.54236	0.0110537	up	yes
PHYSODRAFT_330115	NA	-1.90743	0.0110874	down	yes
PHYSODRAFT_347241	NA	-1.88596	0.0111018	down	yes
PHYSODRAFT_323242	NA	-1.94525	0.0111043	down	yes
PHYSODRAFT_531408	hypothetical protein F511_34786 [Dorcoceras hygrometricum]	-1.87533	0.0111139	down	yes
PHYSODRAFT_489536	NA	-1.96419	0.0111943	down	yes
PHYSODRAFT_325864	NA	-1.90272	0.0112074	down	yes
PHYSODRAFT_347790	myosin-1-like [Quercus suber]	1.53821	0.0112277	up	yes
PHYSODRAFT_501339	aldehyde dehydrogenase [Chlamydomonas reinhardtii]	1.59158	0.0112846	up	yes
PHYSODRAFT_549598	NA	-1.86942	0.0113512	down	yes
PHYSODRAFT_338144	tubulin alpha-4 chain [Cucurbita maxima]	-1.92561	0.011375	down	yes
PHYSODRAFT_524588	hypothetical protein SELMODRAFT_82645 [Selaginella moellendorffii]	1.53831	0.0113778	up	yes
PHYSODRAFT_536264	subtilisin-like protease SBT6.1 [Brachypodium distachyon]	1.55929	0.0114176	up	yes
PHYSODRAFT_321189	hypothetical protein Rsub_04679 [Raphidocelis subcapitata]	-1.9298	0.0114307	down	yes
PHYSODRAFT_532444	hypothetical protein F511_34786 [Dorcoceras hygrometricum]	-1.86825	0.0114308	down	yes
PHYSODRAFT_548868	PREDICTED: serine/threonine-protein kinase EDR1-like isoform X1 [Tarenaya hassleriana]	1.58554	0.011435	up	yes
PHYSODRAFT_262301	probable pectin lyase B [Quercus suber]	-1.93476	0.0114354	down	yes
PHYSODRAFT_318565	unknown, partial [Glycine max]	-1.8631	0.0114952	down	yes
PHYSODRAFT_294767	phosphatidylinositol 3,4,5-trisphosphate 3-phosphatase and protein-tyrosine-phosphatase PTEN2A-like [Spinacia oleracea]	-1.86289	0.0114969	down	yes
PHYSODRAFT_484093	LOW QUALITY PROTEIN: bidirectional sugar transporter SWEET15 [Ricinus communis]	-1.86983	0.0115028	down	yes
PHYSODRAFT_340063	NA	1.53847	0.0115063	up	yes
PHYSODRAFT_338817	NA	1.54794	0.011535	up	yes
PHYSODRAFT_566862	S-formylglutathione hydrolase-like isoform X1 [Physcomitrella patens]	1.53707	0.0116835	up	yes
PHYSODRAFT_264911	hypothetical protein SELMODRAFT_107537 [Selaginella moellendorffii]	1.52746	0.0117277	up	yes
PHYSODRAFT_497365	NA	-1.86589	0.0117426	down	yes
PHYSODRAFT_561375	uncharacterized protein LOC111989914 [Quercus suber]	1.53691	0.0117886	up	yes
PHYSODRAFT_486668	PREDICTED: translation initiation factor IF-2 [Gossypium hirsutum]	1.57922	0.0117991	up	yes
PHYSODRAFT_251122	PREDICTED: UMP-CMP kinase 4-like [Musa acuminata subsp. malaccensis]	1.53497	0.0118111	up	yes
PHYSODRAFT_313708	NA	-1.8907	0.0118653	down	yes
PHYSODRAFT_482862	NA	1.53054	0.0118726	up	yes
PHYSODRAFT_395840	NA	1.53113	0.0118846	up	yes
PHYSODRAFT_340385	NA	-1.93234	0.0118955	down	yes
PHYSODRAFT_358508	NA	1.52496	0.0119109	up	yes
PHYSODRAFT_501916	NA	1.52368	0.0119113	up	yes
PHYSODRAFT_554387	NA	-1.85293	0.0119432	down	yes
PHYSODRAFT_388544	Serine/threonine-protein phosphatase BSU1 [Arabidopsis lyrata subsp. lyrata]	-1.94537	0.0119959	down	yes
PHYSODRAFT_305956	NA	-1.88571	0.0120138	down	yes
PHYSODRAFT_558544	NA	1.53362	0.0120327	up	yes
PHYSODRAFT_462599	NA	-1.86984	0.0120362	down	yes
PHYSODRAFT_552008	hypothetical protein VOLCADRAFT_109454 [Volvox carteri f. nagariensis]	1.51964	0.012072	up	yes
PHYSODRAFT_284142	hypothetical protein CDL15_Pgr025976 [Punica granatum]	1.52481	0.0120726	up	yes
PHYSODRAFT_285734	NA	-1.94276	0.0121273	down	yes
PHYSODRAFT_351217	NA	1.51945	0.012138	up	yes
PHYSODRAFT_481857	hypothetical protein AXG93_2506s1050 [Marchantia polymorpha subsp. ruderalis]	-1.87747	0.0121542	down	yes
PHYSODRAFT_256119	folate transporter 1, chloroplastic isoform X2 [Medicago truncatula]	1.53561	0.0121716	up	yes
PHYSODRAFT_560031	HECT domain containing Ubiquitin ligase [Klebsormidium nitens]	-1.84584	0.0122168	down	yes
PHYSODRAFT_305825	NA	-1.89987	0.0122201	down	yes
PHYSODRAFT_284823	polyubiquitin [Apium graveolens]	1.51422	0.0123307	up	yes
PHYSODRAFT_356116	predicted protein [Micromonas commoda]	-1.85398	0.012342	down	yes
PHYSODRAFT_527238	NA	-1.88384	0.0124058	down	yes
PHYSODRAFT_472773	putative plasma membrane-type proton ATPase [Coccomyxa subellipsoidea C-169]	1.51179	0.0124836	up	yes
PHYSODRAFT_284260	NA	-1.84887	0.0125273	down	yes
PHYSODRAFT_336173	NA	-1.85974	0.0125281	down	yes
PHYSODRAFT_288672	NA	1.5321	0.0125364	up	yes
PHYSODRAFT_466635	NA	-1.86763	0.0125922	down	yes
PHYSODRAFT_354918	NA	1.58782	0.0125993	up	yes
PHYSODRAFT_523237	NA	-1.91441	0.0125993	down	yes
PHYSODRAFT_553534	NA	-1.84754	0.0126086	down	yes
PHYSODRAFT_354739	predicted protein [Hordeum vulgare subsp. vulgare]	1.50815	0.0126319	up	yes
PHYSODRAFT_511034	hypothetical protein SORBI_3004G289200 [Sorghum bicolor]	1.54725	0.0126519	up	yes
PHYSODRAFT_256974	NA	1.51609	0.0126586	up	yes
PHYSODRAFT_247544	NA	-1.8704	0.0127067	down	yes
PHYSODRAFT_260912	uncharacterized protein LOC111310705 [Durio zibethinus]	-1.87096	0.0127067	down	yes
PHYSODRAFT_511553	mitochondrial inner membrane protease subunit 1-like [Physcomitrella patens]	-1.83699	0.0127117	down	yes
PHYSODRAFT_500558	predicted protein [Micromonas pusilla CCMP1545]	-1.85528	0.0127206	down	yes
PHYSODRAFT_355862	hypothetical protein VOLCADRAFT_88069 [Volvox carteri f. nagariensis]	1.50734	0.0127211	up	yes
PHYSODRAFT_348996	predicted protein [Hordeum vulgare subsp. vulgare]	1.50661	0.0127251	up	yes
PHYSODRAFT_313807	NA	-1.89896	0.0127255	down	yes
PHYSODRAFT_556668	farnesyl diphosphate synthase [Micractinium conductrix]	1.52668	0.0127612	up	yes
PHYSODRAFT_303859	NA	-1.88753	0.0127693	down	yes
PHYSODRAFT_547007	PREDICTED: uncharacterized protein LOC103976908 [Musa acuminata subsp. malaccensis]	1.51081	0.0127726	up	yes
PHYSODRAFT_547617	hypothetical protein COCSUDRAFT_20423, partial [Coccomyxa subellipsoidea C-169]	1.50868	0.0128034	up	yes
PHYSODRAFT_285784	NA	1.50538	0.0128437	up	yes
PHYSODRAFT_301074	Na+/solute symporter [Micromonas pusilla CCMP1545]	1.56509	0.0128448	up	yes
PHYSODRAFT_336343	NA	1.50298	0.0129153	up	yes
PHYSODRAFT_468125	NA	-1.86538	0.0129869	down	yes
PHYSODRAFT_424825	Centrin-1 [Monoraphidium neglectum]	-1.89164	0.012987	down	yes
PHYSODRAFT_250961	glucose-6-phosphate dehydrogenase 1 [Coccomyxa subellipsoidea C-169]	1.50241	0.0130104	up	yes
PHYSODRAFT_545326	calcium proton exchanger [Micractinium conductrix]	1.50099	0.0130336	up	yes
PHYSODRAFT_333696	PREDICTED: CBL-interacting serine/threonine-protein kinase 11 [Beta vulgaris subsp. vulgaris]	-1.83627	0.0130377	down	yes
PHYSODRAFT_484414	hypothetical protein COCSUDRAFT_63588 [Coccomyxa subellipsoidea C-169]	1.54538	0.0130435	up	yes
PHYSODRAFT_325046	zeta class glutathione S-transferase [Pinus tabuliformis]	-1.83578	0.0130441	down	yes
PHYSODRAFT_566486	NA	-1.83128	0.0130451	down	yes
PHYSODRAFT_479917	PREDICTED: ion channel CASTOR-like isoform X1 [Cucumis melo]	-1.87194	0.0130465	down	yes
PHYSODRAFT_315265	Sulphate transporter [Ostreococcus tauri]	1.50644	0.0130989	up	yes
PHYSODRAFT_511151	RWP-RK domain-containing protein [Cinnamomum micranthum f. kanehirae]	1.50091	0.013107	up	yes
PHYSODRAFT_348281	protein disulfide-isomerase A6 [Klebsormidium nitens]	1.50115	0.0131142	up	yes
PHYSODRAFT_337519	NA	1.54079	0.0131359	up	yes
PHYSODRAFT_252204	hypothetical protein CHLNCDRAFT_134295 [Chlorella variabilis]	-1.87376	0.0132292	down	yes
PHYSODRAFT_284701	hypothetical protein MARPO_0099s0032 [Marchantia polymorpha]	1.50996	0.0132515	up	yes
PHYSODRAFT_466946	NA	-1.82709	0.0133041	down	yes
PHYSODRAFT_496425	domain containing [Micractinium conductrix]	1.49769	0.0133303	up	yes
PHYSODRAFT_514074	Phosphatidate cytidylyltransferase, partial [Glycine soja]	1.57243	0.0133847	up	yes
PHYSODRAFT_449873	NA	-1.83819	0.0133994	down	yes
PHYSODRAFT_255506	HSP70-domain-containing protein [Coccomyxa subellipsoidea C-169]	1.4947	0.0134059	up	yes
PHYSODRAFT_534864	PREDICTED: alanine--tRNA ligase, chloroplastic/mitochondrial isoform X1 [Elaeis guineensis]	1.50527	0.0134212	up	yes
PHYSODRAFT_252268	aquaporin-3-like [Quercus suber]	1.51624	0.0134569	up	yes
PHYSODRAFT_490541	NA	-1.86436	0.0134998	down	yes
PHYSODRAFT_294173	NA	-1.86059	0.0135549	down	yes
PHYSODRAFT_523337	vacuolar amino acid transporter 3-like [Quercus suber]	-1.87955	0.0135968	down	yes
PHYSODRAFT_525640	NA	1.53267	0.0136221	up	yes
PHYSODRAFT_539377	dynactin, 150 kDa isoform-like [Quercus suber]	-1.81795	0.0136498	down	yes
PHYSODRAFT_468163	hypothetical protein SELMODRAFT_236021 [Selaginella moellendorffii]	-1.8507	0.013659	down	yes
PHYSODRAFT_560695	NA	-1.82118	0.0136838	down	yes
PHYSODRAFT_286166	NA	1.49973	0.0136954	up	yes
PHYSODRAFT_308616	NA	-1.83564	0.0137052	down	yes
PHYSODRAFT_354186	catechol O-methyltransferase [Klebsormidium nitens]	-1.86046	0.0137115	down	yes
PHYSODRAFT_345496	hypothetical protein MNEG_6787 [Monoraphidium neglectum]	-1.8193	0.0137372	down	yes
PHYSODRAFT_285183	NA	-1.84235	0.0137656	down	yes
PHYSODRAFT_285974	hypothetical protein VOLCADRAFT_108932 [Volvox carteri f. nagariensis]	1.51032	0.0137925	up	yes
PHYSODRAFT_558636	NA	-1.86862	0.013808	down	yes
PHYSODRAFT_520978	Annexin-like protein RJ4 isoform A [Glycine soja]	1.48554	0.0138312	up	yes
PHYSODRAFT_469537	NA	-1.84908	0.0138811	down	yes
PHYSODRAFT_302198	NA	-1.8146	0.0138941	down	yes
PHYSODRAFT_314935	NA	-1.83905	0.0139538	down	yes
PHYSODRAFT_516255	NA	-1.8166	0.013958	down	yes
PHYSODRAFT_324973	Bilirubin oxidase [Zostera marina]	-1.84305	0.0140401	down	yes
PHYSODRAFT_470453	flagellar outer dynein arm intermediate chain 1 [Micromonas pusilla CCMP1545]	-1.83542	0.0140954	down	yes
PHYSODRAFT_311777	NA	1.53434	0.014105	up	yes
PHYSODRAFT_488678	dynein heavy chain axonemal protein [Raphidocelis subcapitata]	-1.87159	0.0141202	down	yes
PHYSODRAFT_361894	NA	-1.81767	0.0141237	down	yes
PHYSODRAFT_562400	glucan 1,3-beta-glucosidase-like [Quercus suber]	1.4801	0.0141262	up	yes
PHYSODRAFT_499932	NA	1.49096	0.0141368	up	yes
PHYSODRAFT_331053	hypothetical protein VOLCADRAFT_121573 [Volvox carteri f. nagariensis]	-1.85192	0.0141829	down	yes
PHYSODRAFT_516278	NA	1.48847	0.0141872	up	yes
PHYSODRAFT_557569	NA	-1.81117	0.0142012	down	yes
PHYSODRAFT_315506	NA	-1.83423	0.0142291	down	yes
PHYSODRAFT_341528	NA	-1.84109	0.0142393	down	yes
PHYSODRAFT_294930	hypothetical protein CBR_g5671 [Chara braunii]	1.47922	0.0142451	up	yes
PHYSODRAFT_286774	Adenylate kinase [Ostreococcus tauri]	1.47958	0.0142496	up	yes
PHYSODRAFT_520072	probable serine/threonine-protein kinase DDB_G0272254 isoform X1 [Solanum pennellii]	-1.80801	0.0142514	down	yes
PHYSODRAFT_364931	NA	1.47957	0.0142611	up	yes
PHYSODRAFT_344601	PREDICTED: phosphoenolpyruvate/phosphate translocator 1, chloroplastic-like [Nelumbo nucifera]	1.47866	0.0143735	up	yes
PHYSODRAFT_557588	carnitine O-acetyltransferase, mitochondrial-like [Quercus suber]	1.47709	0.014387	up	yes
PHYSODRAFT_532111	PREDICTED: phospholipid-transporting ATPase 3 [Prunus mume]	-1.84893	0.0144311	down	yes
PHYSODRAFT_534043	NA	-1.82308	0.0145016	down	yes
PHYSODRAFT_354346	hypothetical protein AXF42_Ash012432 [Apostasia shenzhenica]	1.47712	0.0145535	up	yes
PHYSODRAFT_306124	NA	1.49836	0.0145797	up	yes
PHYSODRAFT_262605	hypothetical protein KFL_000260360 [Klebsormidium nitens]	-1.82046	0.0145995	down	yes
PHYSODRAFT_500108	NAD(P)H dehydrogenase (quinone) FQR1 [Dichanthelium oligosanthes]	1.4729	0.0146089	up	yes
PHYSODRAFT_529735	Acetyl-hydrolase [Monoraphidium neglectum]	-1.82106	0.0146157	down	yes
PHYSODRAFT_562305	NA	1.49443	0.014639	up	yes
PHYSODRAFT_564892	NA	-1.80634	0.0147216	down	yes
PHYSODRAFT_304993	NA	1.4788	0.0147227	up	yes
PHYSODRAFT_480294	NA	-1.82649	0.0147285	down	yes
PHYSODRAFT_482293	hypothetical protein CBR_g34503 [Chara braunii]	-1.89164	0.0147435	down	yes
PHYSODRAFT_506868	NA	-1.88131	0.0148543	down	yes
PHYSODRAFT_498771	kinesin-like protein KIF9-like [Klebsormidium nitens]	-1.84407	0.0148556	down	yes
PHYSODRAFT_355133	NA	1.46778	0.0148833	up	yes
PHYSODRAFT_500968	hypothetical protein CHLNCDRAFT_36351 [Chlorella variabilis]	-1.79777	0.0148997	down	yes
PHYSODRAFT_540164	predicted protein [Ostreococcus lucimarinus CCE9901]	1.4675	0.0149292	up	yes
PHYSODRAFT_519018	CST complex subunit TEN1 [Cinnamomum micranthum f. kanehirae]	-1.7982	0.0150022	down	yes
PHYSODRAFT_482643	NA	-1.85351	0.0150099	down	yes
PHYSODRAFT_260724	uncharacterized protein LOC111989914 [Quercus suber]	1.47822	0.0150571	up	yes
PHYSODRAFT_536873	uncharacterized protein LOC9631514 isoform X1 [Selaginella moellendorffii]	1.46803	0.0150786	up	yes
PHYSODRAFT_553506	PREDICTED: senescence-specific cysteine protease SAG39-like [Ipomoea nil]	-1.84637	0.0150789	down	yes
PHYSODRAFT_328010	ABC transporter A family member 1 isoform X3 [Cynara cardunculus var. scolymus]	1.46337	0.0151158	up	yes
PHYSODRAFT_339754	NA	-1.80412	0.0151208	down	yes
PHYSODRAFT_322645	UDP-galactose transporter related protein [Klebsormidium nitens]	1.46727	0.0151648	up	yes
PHYSODRAFT_486785	NA	-1.80044	0.0152098	down	yes
PHYSODRAFT_486588	NA	-1.82674	0.0152277	down	yes
PHYSODRAFT_547087	G8 domain-containing [Chlorella sorokiniana]	1.48108	0.0152331	up	yes
PHYSODRAFT_335517	NA	-1.81446	0.0152917	down	yes
PHYSODRAFT_505107	cAMP phosphodiesterase [Raphidocelis subcapitata]	1.53202	0.0153049	up	yes
PHYSODRAFT_497858	NA	-1.86869	0.0153642	down	yes
PHYSODRAFT_284659	hypothetical protein AXG93_3217s1490 [Marchantia polymorpha subsp. ruderalis]	1.45921	0.0153784	up	yes
PHYSODRAFT_313186	hypothetical protein CEUSTIGMA_g5159.t1 [Chlamydomonas eustigma]	-1.80156	0.0153787	down	yes
PHYSODRAFT_349825	hypothetical protein CDL15_Pgr011934 [Punica granatum]	-1.78995	0.0153886	down	yes
PHYSODRAFT_309798	H(+)/Cl(-) exchange transporter 5-like [Quercus suber]	-1.84743	0.0154189	down	yes
PHYSODRAFT_328033	NA	1.52453	0.0154189	up	yes
PHYSODRAFT_559953	bifunctional aspartate aminotransferase and glutamate/aspartate-prephenate aminotransferase [Sorghum bicolor]	-1.8029	0.0154422	down	yes
PHYSODRAFT_548251	predicted protein [Bathycoccus prasinos]	1.46503	0.0154436	up	yes
PHYSODRAFT_356005	NA	-1.78717	0.015475	down	yes
PHYSODRAFT_531828	NA	-1.82568	0.0155659	down	yes
PHYSODRAFT_286989	NA	-1.85343	0.0156058	down	yes
PHYSODRAFT_565122	NA	1.47707	0.0156261	up	yes
PHYSODRAFT_296231	NA	-1.79233	0.0156335	down	yes
PHYSODRAFT_533390	PREDICTED: centromere protein X isoform X1 [Capsicum annuum]	-1.8129	0.0156353	down	yes
PHYSODRAFT_311662	hypothetical protein CHLNCDRAFT_140767 [Chlorella variabilis]	-1.78435	0.0156619	down	yes
PHYSODRAFT_350413	NA	1.45524	0.0156644	up	yes
PHYSODRAFT_564102	uncharacterized protein LOC102611924 [Citrus sinensis]	1.46815	0.0157025	up	yes
PHYSODRAFT_307742	NA	-1.81133	0.015892	down	yes
PHYSODRAFT_309818	PREDICTED: uncharacterized protein LOC18600855 [Theobroma cacao]	-1.80111	0.0158968	down	yes
PHYSODRAFT_350390	NA	1.47267	0.0159089	up	yes
PHYSODRAFT_526087	NA	1.59188	0.0159324	up	yes
PHYSODRAFT_513477	hypothetical protein CEUSTIGMA_g10341.t1 [Chlamydomonas eustigma]	1.46998	0.0159742	up	yes
PHYSODRAFT_315347	NA	1.57876	0.0160002	up	yes
PHYSODRAFT_374518	NA	1.49547	0.0160024	up	yes
PHYSODRAFT_310914	NA	-1.77993	0.0160458	down	yes
PHYSODRAFT_347784	NA	-1.79514	0.0160513	down	yes
PHYSODRAFT_564655	NAD-specific glutamate dehydrogenase-like [Quercus suber]	-1.77548	0.0161046	down	yes
PHYSODRAFT_347879	ABC transporter C family member 2-like [Cicer arietinum]	1.45328	0.0161094	up	yes
PHYSODRAFT_484736	NA	1.46042	0.0161907	up	yes
PHYSODRAFT_484031	hypothetical protein CEUSTIGMA_g10242.t1 [Chlamydomonas eustigma]	1.44643	0.0161991	up	yes
PHYSODRAFT_360486	NA	-1.78002	0.0162076	down	yes
PHYSODRAFT_306107	NA	-1.77241	0.0163302	down	yes
PHYSODRAFT_518726	hypothetical protein PHYPA_020826 [Physcomitrella patens]	-1.77606	0.0164951	down	yes
PHYSODRAFT_322227	NA	1.51139	0.0164959	up	yes
PHYSODRAFT_340008	ABC_tran domain-containing protein/ABC2_membrane domain-containing protein, partial [Cephalotus follicularis]	1.44043	0.0166086	up	yes
PHYSODRAFT_558080	NA	1.45758	0.0166525	up	yes
PHYSODRAFT_343403	NA	1.45324	0.0167194	up	yes
PHYSODRAFT_531952	NA	-1.7781	0.0167435	down	yes
PHYSODRAFT_251177	NA	-1.77781	0.0168348	down	yes
PHYSODRAFT_532724	predicted protein [Hordeum vulgare subsp. vulgare]	-1.78465	0.0168426	down	yes
PHYSODRAFT_340684	NA	-1.76946	0.0168505	down	yes
PHYSODRAFT_286616	acyl carrier protein [Coccomyxa subellipsoidea C-169]	1.43538	0.0168625	up	yes
PHYSODRAFT_327673	NA	-1.83896	0.016921	down	yes
PHYSODRAFT_486169	uncharacterized protein C691.05c-like [Quercus suber]	1.44328	0.016925	up	yes
PHYSODRAFT_549705	NA	-1.77521	0.016953	down	yes
PHYSODRAFT_298475	NA	1.48252	0.0169579	up	yes
PHYSODRAFT_391046	hypothetical protein KFL_000070450 [Klebsormidium nitens]	-1.76317	0.0170204	down	yes
PHYSODRAFT_480655	NA	-1.76281	0.0171838	down	yes
PHYSODRAFT_495645	NA	-1.78096	0.0172471	down	yes
PHYSODRAFT_477265	NA	-1.78346	0.0172605	down	yes
PHYSODRAFT_252048	O-acetyl-ADP-ribose deacetylase MACROD2 isoform X2 [Chlorella sorokiniana]	-1.75923	0.0172869	down	yes
PHYSODRAFT_262844	NA	-1.76154	0.0172905	down	yes
PHYSODRAFT_261380	ABC transporter A family member 1 isoform X3 [Cynara cardunculus var. scolymus]	1.50045	0.0173813	up	yes
PHYSODRAFT_494587	NA	-1.81659	0.0174203	down	yes
PHYSODRAFT_354502	NA	-1.75858	0.0174773	down	yes
PHYSODRAFT_319943	Putative 37.6 kDa protein in cld 5'region, partial [Glycine soja]	1.43302	0.0174807	up	yes
PHYSODRAFT_560996	PREDICTED: protein-lysine N-methyltransferase N6amt2 [Malus domestica]	1.44699	0.0174961	up	yes
PHYSODRAFT_547952	DEAD-box ATP-dependent RNA helicase 3, chloroplastic-like [Physcomitrella patens]	1.42925	0.0175065	up	yes
PHYSODRAFT_358492	PREDICTED: origin of replication complex subunit 1-like isoform X1 [Lupinus angustifolius]	-1.77393	0.0175092	down	yes
PHYSODRAFT_284727	cytochrome-b5 reductase like protein [Coccomyxa subellipsoidea C-169]	1.4265	0.0175122	up	yes
PHYSODRAFT_560618	tryptophan synthase-like [Quercus suber]	1.43787	0.0175445	up	yes
PHYSODRAFT_354456	NA	-1.78567	0.0176083	down	yes
PHYSODRAFT_294452	NA	-1.85596	0.0176894	down	yes
PHYSODRAFT_484051	NA	-1.85526	0.0177027	down	yes
PHYSODRAFT_350142	NADH dehydrogenase [ubiquinone] flavoprotein 1, mitochondrial isoform X1 [Phoenix dactylifera]	1.4223	0.017738	up	yes
PHYSODRAFT_470913	NA	-1.81925	0.017752	down	yes
PHYSODRAFT_488092	GDSL esterase/lipase At5g45920 isoform X2 [Cynara cardunculus var. scolymus]	1.46851	0.0177864	up	yes
PHYSODRAFT_260913	hypothetical protein VOLCADRAFT_95448 [Volvox carteri f. nagariensis]	1.4662	0.0177869	up	yes
PHYSODRAFT_502841	uncharacterized protein LOC112021387 [Quercus suber]	1.42298	0.017801	up	yes
PHYSODRAFT_343126	NA	1.43685	0.017803	up	yes
PHYSODRAFT_522675	ABC transporter G family member 36 [Setaria italica]	-1.75828	0.0178498	down	yes
PHYSODRAFT_538781	hypothetical protein CEUSTIGMA_g3672.t1 [Chlamydomonas eustigma]	-1.75802	0.017864	down	yes
PHYSODRAFT_551897	uncharacterized protein YKR070W [Selaginella moellendorffii]	1.43313	0.0178755	up	yes
PHYSODRAFT_528595	NA	-1.75527	0.0178792	down	yes
PHYSODRAFT_307708	PREDICTED: catechol O-methyltransferase, partial [Beta vulgaris subsp. vulgaris]	1.4461	0.0179546	up	yes
PHYSODRAFT_482598	predicted protein [Micromonas commoda]	-1.75749	0.0179842	down	yes
PHYSODRAFT_480227	NA	-1.75206	0.0179919	down	yes
PHYSODRAFT_321355	NA	-1.78818	0.0180121	down	yes
PHYSODRAFT_408648	SCP-like extracellular [Chlorella sorokiniana]	1.43073	0.0180139	up	yes
PHYSODRAFT_506708	hypothetical protein CEUSTIGMA_g6312.t1 [Chlamydomonas eustigma]	1.42343	0.0180205	up	yes
PHYSODRAFT_411737	hypothetical protein Rsub_07209 [Raphidocelis subcapitata]	-1.79819	0.0180583	down	yes
PHYSODRAFT_251422	NA	1.47389	0.0180583	up	yes
PHYSODRAFT_284608	NA	-1.79713	0.0180583	down	yes
PHYSODRAFT_311009	predicted protein [Hordeum vulgare subsp. vulgare]	1.48202	0.0180621	up	yes
PHYSODRAFT_337530	GTP-binding ADP-ribosylation factor-like protein ARL2 [Klebsormidium nitens]	-1.75438	0.0181231	down	yes
PHYSODRAFT_555272	NA	-1.74927	0.0181361	down	yes
PHYSODRAFT_351116	Plant peroxidase [Corchorus capsularis]	1.43239	0.0181639	up	yes
PHYSODRAFT_478121	NA	1.41972	0.0181826	up	yes
PHYSODRAFT_522869	hypothetical protein CEUSTIGMA_g753.t1 [Chlamydomonas eustigma]	-1.75173	0.018188	down	yes
PHYSODRAFT_474654	ubiquinol:cytochrome c oxidoreductase biogenesis factor [Chlamydomonas reinhardtii]	-1.83431	0.0182162	down	yes
PHYSODRAFT_389108	NA	-1.84922	0.0182162	down	yes
PHYSODRAFT_335225	Protein transport protein Sec61 subunit beta [Glycine soja]	1.41692	0.0182169	up	yes
PHYSODRAFT_307584	NA	-1.7894	0.0182558	down	yes
PHYSODRAFT_524864	hypothetical protein Rsub_05631 [Raphidocelis subcapitata]	-1.74856	0.0182738	down	yes
PHYSODRAFT_467730	NA	-1.78924	0.0183221	down	yes
PHYSODRAFT_260821	Annexin-like protein RJ4 isoform A [Glycine soja]	1.41351	0.0183287	up	yes
PHYSODRAFT_338583	NA	1.47193	0.0183429	up	yes
PHYSODRAFT_539550	sarcosine oxidase [Klebsormidium nitens]	1.41721	0.0183637	up	yes
PHYSODRAFT_358157	NA	-1.76102	0.0183851	down	yes
PHYSODRAFT_325869	NA	1.41716	0.018403	up	yes
PHYSODRAFT_334324	NA	1.41557	0.0184575	up	yes
PHYSODRAFT_490913	kinesin-like protein KIN-13B [Rosa chinensis]	-1.75961	0.0184706	down	yes
PHYSODRAFT_298046	NA	-1.76459	0.0185364	down	yes
PHYSODRAFT_263493	NA	-1.76542	0.0185817	down	yes
PHYSODRAFT_524101	NA	-1.74381	0.018583	down	yes
PHYSODRAFT_537041	hypothetical protein KFL_001060280 [Klebsormidium nitens]	-1.74476	0.0186013	down	yes
PHYSODRAFT_427699	PREDICTED: urease accessory protein D [Vigna angularis]	1.4232	0.0186764	up	yes
PHYSODRAFT_496984	NA	-1.79382	0.0187459	down	yes
PHYSODRAFT_360974	NA	-1.73746	0.01875	down	yes
PHYSODRAFT_288622	hypothetical protein SELMODRAFT_36823, partial [Selaginella moellendorffii]	-1.75364	0.0187651	down	yes
PHYSODRAFT_314057	Putative ubiquinone biosynthesis protein UbiB [Klebsormidium nitens]	1.42262	0.018769	up	yes
PHYSODRAFT_544632	BnaCnng33710D [Brassica napus]	-1.74568	0.0187787	down	yes
PHYSODRAFT_486473	hypothetical protein VOLCADRAFT_83934 [Volvox carteri f. nagariensis]	-1.75172	0.0188093	down	yes
PHYSODRAFT_478218	NA	-1.80414	0.018889	down	yes
PHYSODRAFT_319656	hypothetical protein VOLCADRAFT_80399 [Volvox carteri f. nagariensis]	-1.73308	0.0190345	down	yes
PHYSODRAFT_500657	predicted protein [Bathycoccus prasinos]	-1.73462	0.0190763	down	yes
PHYSODRAFT_471918	alpha/beta-hydrolase [Coccomyxa subellipsoidea C-169]	1.46107	0.0191345	up	yes
PHYSODRAFT_512254	serine/threonine-protein kinase CTR1-like isoform X1 [Durio zibethinus]	-1.76473	0.019236	down	yes
PHYSODRAFT_295998	NA	-1.7734	0.0192653	down	yes
PHYSODRAFT_564447	fumarate isoform A [Micractinium conductrix]	1.40111	0.0192925	up	yes
PHYSODRAFT_258585	ferredoxin hydrogenase [Klebsormidium nitens]	1.4133	0.0193036	up	yes
PHYSODRAFT_325870	NA	1.40493	0.0193211	up	yes
PHYSODRAFT_375398	NA	-1.73474	0.0193317	down	yes
PHYSODRAFT_353152	hypothetical protein CEUSTIGMA_g784.t1 [Chlamydomonas eustigma]	-1.74015	0.0193382	down	yes
PHYSODRAFT_328035	NA	1.44839	0.0193741	up	yes
PHYSODRAFT_285243	predicted protein [Chlamydomonas reinhardtii]	1.4043	0.0193808	up	yes
PHYSODRAFT_262726	predicted protein [Micromonas pusilla CCMP1545]	1.42167	0.0193823	up	yes
PHYSODRAFT_334024	Dyneins heavy chain [Klebsormidium nitens]	-1.73608	0.0193903	down	yes
PHYSODRAFT_496155	NAD(P)-binding domain-containing protein [Cynara cardunculus var. scolymus]	1.41312	0.0193948	up	yes
PHYSODRAFT_553360	hypothetical protein COCSUDRAFT_45231 [Coccomyxa subellipsoidea C-169]	1.40456	0.0194032	up	yes
PHYSODRAFT_492651	NA	1.40019	0.0194676	up	yes
PHYSODRAFT_315571	1-phosphatidylinositol-3-phosphate 5-kinase FAB1B-like isoform X1 [Cucurbita pepo subsp. pepo]	-1.72774	0.0194986	down	yes
PHYSODRAFT_481980	ribonuclease HII [Micractinium conductrix]	-1.73108	0.0195456	down	yes
PHYSODRAFT_470520	NA	-1.74194	0.0195754	down	yes
PHYSODRAFT_433731	NA	-1.75214	0.019597	down	yes
PHYSODRAFT_493952	protein DETOXIFICATION 16-like [Aegilops tauschii subsp. tauschii]	-1.75679	0.0196534	down	yes
PHYSODRAFT_322923	Cytochrome c oxidase assembly protein CtaG/Cox11,domain [Ostreococcus tauri]	-1.7279	0.0196549	down	yes
PHYSODRAFT_566494	predicted protein [Micromonas pusilla CCMP1545]	-1.72683	0.019704	down	yes
PHYSODRAFT_302913	NA	-1.81479	0.0197413	down	yes
PHYSODRAFT_556852	NA	-1.72452	0.0197603	down	yes
PHYSODRAFT_491927	NA	-1.72568	0.0197813	down	yes
PHYSODRAFT_562689	PREDICTED: O-acyltransferase WSD1-like isoform X2 [Fragaria vesca subsp. vesca]	1.39422	0.0197997	up	yes
PHYSODRAFT_462719	NA	-1.80192	0.0198846	down	yes
PHYSODRAFT_288437	Sugar transport protein 10, partial [Mucuna pruriens]	-1.77129	0.0199154	down	yes
PHYSODRAFT_368139	NA	-1.73565	0.0199342	down	yes
PHYSODRAFT_330723	Kinesin-like protein [Klebsormidium nitens]	-1.74282	0.0199645	down	yes
PHYSODRAFT_389921	NA	-1.72985	0.020002	down	yes
PHYSODRAFT_315251	sulfate permease family protein [Bathycoccus prasinos]	1.39571	0.0200204	up	yes
PHYSODRAFT_317347	NA	-1.72167	0.0200329	down	yes
PHYSODRAFT_489087	NA	-1.72061	0.0200483	down	yes
PHYSODRAFT_337994	beta-glucanase precursor [Zea mays]	1.39519	0.0200616	up	yes
PHYSODRAFT_300364	hypothetical protein BE221DRAFT_189968 [Ostreococcus tauri]	1.3979	0.0200643	up	yes
PHYSODRAFT_510315	GDSL esterase/lipase At5g45920 [Medicago truncatula]	1.43409	0.0200739	up	yes
PHYSODRAFT_353634	Glycine cleavage system H protein [Monoraphidium neglectum]	1.3902	0.0200801	up	yes
PHYSODRAFT_508704	NA	-1.7193	0.0201235	down	yes
PHYSODRAFT_353564	NA	-1.72156	0.0201253	down	yes
PHYSODRAFT_468557	uncharacterized protein LOC18030878 [Eutrema salsugineum]	1.3912	0.0202279	up	yes
PHYSODRAFT_247239	NA	1.38896	0.0202641	up	yes
PHYSODRAFT_313274	NA	-1.72521	0.0204196	down	yes
PHYSODRAFT_253332	transcription factor DIVARICATA-like [Cicer arietinum]	-1.71605	0.0204238	down	yes
PHYSODRAFT_472680	WD repeat-containing protein [Klebsormidium nitens]	-1.72957	0.0204341	down	yes
PHYSODRAFT_478382	NA	1.38566	0.0204493	up	yes
PHYSODRAFT_340347	NA	-1.71461	0.0204657	down	yes
PHYSODRAFT_291676	Tar1p [Dorcoceras hygrometricum]	-1.71554	0.0204975	down	yes
PHYSODRAFT_286694	Phosphatidate cytidylyltransferase, partial [Glycine soja]	-1.72657	0.0205054	down	yes
PHYSODRAFT_543462	NF-X1 zinc finger and helicase domain protein [Klebsormidium nitens]	1.38898	0.020533	up	yes
PHYSODRAFT_506940	NADPH--cytochrome P450 reductase-like protein [Cinnamomum micranthum f. kanehirae]	1.40474	0.0205545	up	yes
PHYSODRAFT_345821	NA	-1.7623	0.0206052	down	yes
PHYSODRAFT_531593	hypothetical protein GPECTOR_536g541 [Gonium pectorale]	1.38419	0.0206295	up	yes
PHYSODRAFT_415664	molecular chaperone [Volvox carteri f. nagariensis]	1.43801	0.0206533	up	yes
PHYSODRAFT_555802	NA	-1.75231	0.0206622	down	yes
PHYSODRAFT_354157	NA	1.3843	0.0206974	up	yes
PHYSODRAFT_294575	NA	-1.71352	0.0207221	down	yes
PHYSODRAFT_543997	NA	-1.71164	0.0207761	down	yes
PHYSODRAFT_346993	predicted protein [Micromonas pusilla CCMP1545]	1.38476	0.0207962	up	yes
PHYSODRAFT_302041	NA	-1.7397	0.0207964	down	yes
PHYSODRAFT_503646	cytoplasmic dynein heavy chain 1b [Micromonas commoda]	-1.71521	0.0208059	down	yes
PHYSODRAFT_561392	NA	1.38195	0.0208095	up	yes
PHYSODRAFT_531337	Sugar transporter ERD6-like 16 [Zostera marina]	-1.71123	0.0208841	down	yes
PHYSODRAFT_481849	predicted protein [Micromonas commoda]	-1.73746	0.0209162	down	yes
PHYSODRAFT_311338	grpE mitochondrial-like [Raphidocelis subcapitata]	1.38191	0.0209838	up	yes
PHYSODRAFT_313814	NA	-1.73704	0.0210246	down	yes
PHYSODRAFT_320435	NA	-1.72165	0.0210665	down	yes
PHYSODRAFT_286106	NA	1.37922	0.0211312	up	yes
PHYSODRAFT_559940	hypothetical protein VOLCADRAFT_96291 [Volvox carteri f. nagariensis]	-1.70483	0.0213265	down	yes
PHYSODRAFT_321832	ultraviolet-B receptor UVR8 isoform X2 [Amborella trichopoda]	1.38095	0.0213307	up	yes
PHYSODRAFT_347173	Adenylosuccinate synthetase [Coccomyxa subellipsoidea C-169]	1.37337	0.0214242	up	yes
PHYSODRAFT_312329	patatin-like phospholipase domain-containing protein 4 [Brassica napus]	-1.70602	0.0214461	down	yes
PHYSODRAFT_489637	hypothetical protein F511_09458 [Dorcoceras hygrometricum]	1.3973	0.021447	up	yes
PHYSODRAFT_301724	NA	1.38886	0.0214484	up	yes
PHYSODRAFT_344952	predicted protein, partial [Micromonas pusilla CCMP1545]	-1.71436	0.021471	down	yes
PHYSODRAFT_505323	unknown [Picea sitchensis]	1.40909	0.0214855	up	yes
PHYSODRAFT_537941	hypothetical protein AXG93_1976s1350 [Marchantia polymorpha subsp. ruderalis]	1.38718	0.0214928	up	yes
PHYSODRAFT_356115	PREDICTED: phosphatidylinositol 4-phosphate 5-kinase 1-like [Musa acuminata subsp. malaccensis]	-1.70278	0.0215237	down	yes
PHYSODRAFT_337900	NA	-1.70986	0.0215277	down	yes
PHYSODRAFT_488618	hypothetical protein Bathy02g03440 [Bathycoccus prasinos]	-1.70134	0.0215732	down	yes
PHYSODRAFT_533261	polycystin cation channel family [Raphidocelis subcapitata]	1.46775	0.0216141	up	yes
PHYSODRAFT_504844	NA	-1.70102	0.0216257	down	yes
PHYSODRAFT_338330	hypothetical protein MARPO_0014s0102 [Marchantia polymorpha]	-1.71618	0.0216351	down	yes
PHYSODRAFT_297832	NA	-1.76165	0.0216414	down	yes
PHYSODRAFT_310419	NA	-1.70962	0.0216612	down	yes
PHYSODRAFT_353512	hypothetical protein MARPO_0096s0029 [Marchantia polymorpha]	1.37352	0.0216619	up	yes
PHYSODRAFT_565817	autophagy-related 13 [Chlorella sorokiniana]	-1.69921	0.0216944	down	yes
PHYSODRAFT_482441	NA	1.3733	0.021732	up	yes
PHYSODRAFT_485106	NA	-1.7009	0.0218729	down	yes
PHYSODRAFT_285406	NA	-1.73328	0.0218802	down	yes
PHYSODRAFT_499265	dynein assembly factor 4, axonemal isoform X1 [Selaginella moellendorffii]	-1.71339	0.0219258	down	yes
PHYSODRAFT_479459	putative Transcription factor Tfb2 [Klebsormidium nitens]	-1.6966	0.022001	down	yes
PHYSODRAFT_464335	NA	1.38092	0.0220081	up	yes
PHYSODRAFT_529177	NA	1.3807	0.0220404	up	yes
PHYSODRAFT_507289	predicted protein, partial [Micromonas pusilla CCMP1545]	1.42592	0.0220699	up	yes
PHYSODRAFT_515195	NA	-1.72156	0.0222169	down	yes
PHYSODRAFT_555379	NA	1.36608	0.0222428	up	yes
PHYSODRAFT_495214	phospholipase D alpha 2 [Sorghum bicolor]	1.42198	0.0222586	up	yes
PHYSODRAFT_525302	nucleoside transporter family protein [Artemisia annua]	1.37863	0.0222696	up	yes
PHYSODRAFT_467917	PREDICTED: uncharacterized protein LOC103994337 [Musa acuminata subsp. malaccensis]	1.45923	0.0222883	up	yes
PHYSODRAFT_344839	NA	1.36253	0.0223053	up	yes
PHYSODRAFT_343317	NA	-1.7919	0.0224003	down	yes
PHYSODRAFT_467395	NA	1.36794	0.0224273	up	yes
PHYSODRAFT_354768	hypothetical protein CEUSTIGMA_g6929.t1 [Chlamydomonas eustigma]	1.36794	0.0224328	up	yes
PHYSODRAFT_355974	uncharacterized protein LOC112274636 [Physcomitrella patens]	1.36336	0.0224664	up	yes
PHYSODRAFT_248886	succinate dehydrogenase [ubiquinone] flavoprotein subunit, mitochondrial-like [Chenopodium quinoa]	1.35993	0.0224959	up	yes
PHYSODRAFT_540086	hypothetical protein CHLRE_13g580900v5 [Chlamydomonas reinhardtii]	-1.72353	0.0224982	down	yes
PHYSODRAFT_564130	NA	1.36249	0.022596	up	yes
PHYSODRAFT_435313	NA	-1.71043	0.022603	down	yes
PHYSODRAFT_345787	hypothetical protein CBR_g17115 [Chara braunii]	1.35941	0.0227165	up	yes
PHYSODRAFT_352481	probable choline kinase 2 isoform X3 [Panicum hallii]	1.36174	0.0227435	up	yes
PHYSODRAFT_465771	hypothetical protein CHLRE_12g557252v5 [Chlamydomonas reinhardtii]	-1.69751	0.0227469	down	yes
PHYSODRAFT_250769	4-coumarate:CoA ligase [Klebsormidium nitens]	1.35675	0.0227907	up	yes
PHYSODRAFT_535595	NA	-1.69106	0.0228261	down	yes
PHYSODRAFT_498206	hypothetical protein KFL_009950020 [Klebsormidium nitens]	1.39912	0.0228345	up	yes
PHYSODRAFT_328034	NA	1.41158	0.0228673	up	yes
PHYSODRAFT_520885	hypothetical protein Rsub_01422 [Raphidocelis subcapitata]	1.35514	0.0229527	up	yes
PHYSODRAFT_533639	DNA excision repair protein CSB [Aegilops tauschii subsp. tauschii]	1.35852	0.0230046	up	yes
PHYSODRAFT_286819	ADP-ribosylation factor 1 [Tetrabaena socialis]	-1.68214	0.0231654	down	yes
PHYSODRAFT_522739	ras-related C3 botulinum toxin substrate 1-like isoform X2 [Quercus suber]	-1.68344	0.0231697	down	yes
PHYSODRAFT_323311	ferric reduction oxidase 7, chloroplastic-like [Rosa chinensis]	1.43001	0.0232165	up	yes
PHYSODRAFT_491455	exosome complex component RRP42 [Dendrobium catenatum]	1.36851	0.0232446	up	yes
PHYSODRAFT_545827	outer spore wall protein RRT8-like [Quercus suber]	1.3549	0.0232486	up	yes
PHYSODRAFT_344156	NA	1.35213	0.0233148	up	yes
PHYSODRAFT_514382	hypothetical protein Ahy_B10g106373 isoform A [Arachis hypogaea]	-1.73051	0.0234259	down	yes
PHYSODRAFT_547793	PREDICTED: eukaryotic peptide chain release factor subunit 1-3-like [Gossypium hirsutum]	1.34971	0.0234593	up	yes
PHYSODRAFT_264355	peptidyl-prolyl cis-trans isomerase FKBP62-like [Manihot esculenta]	1.35349	0.0235064	up	yes
PHYSODRAFT_289190	NA	1.39391	0.0235119	up	yes
PHYSODRAFT_505297	NA	-1.71884	0.0235901	down	yes
PHYSODRAFT_510120	probable polyamine transporter At3g13620 [Chenopodium quinoa]	1.40015	0.0236387	up	yes
PHYSODRAFT_522513	ABC transporter G family member 36 [Setaria italica]	-1.68468	0.023706	down	yes
PHYSODRAFT_247361	NA	1.34707	0.0238317	up	yes
PHYSODRAFT_476964	NA	-1.70759	0.023875	down	yes
PHYSODRAFT_287306	NA	1.34724	0.0238783	up	yes
PHYSODRAFT_286375	histone-lysine N-methyltransferase, H3 lysine-36 specific-like [Quercus suber]	1.34872	0.0238901	up	yes
PHYSODRAFT_353828	NA	-1.68245	0.0239222	down	yes
PHYSODRAFT_307161	NA	1.34763	0.024005	up	yes
PHYSODRAFT_354542	PREDICTED: peptidyl-prolyl cis-trans isomerase Pin1 [Theobroma cacao]	1.34328	0.0240219	up	yes
PHYSODRAFT_323992	hypothetical protein CEUSTIGMA_g5555.t1 [Chlamydomonas eustigma]	-1.69036	0.0240498	down	yes
PHYSODRAFT_528435	NA	-1.7217	0.0240649	down	yes
PHYSODRAFT_285678	sm-like protein LSM3B [Arabidopsis lyrata subsp. lyrata]	-1.67014	0.0242296	down	yes
PHYSODRAFT_443056	NA	-1.7138	0.024281	down	yes
PHYSODRAFT_354226	Acyl-CoA oxidase [Klebsormidium nitens]	1.33904	0.0243247	up	yes
PHYSODRAFT_390334	NA	-1.67389	0.0243895	down	yes
PHYSODRAFT_520510	NA	-1.67462	0.0244489	down	yes
PHYSODRAFT_353902	succinate dehydrogenase [ubiquinone] iron-sulfur subunit-like [Physcomitrella patens]	1.33773	0.0244697	up	yes
PHYSODRAFT_476744	hypothetical protein CEUSTIGMA_g9156.t1 [Chlamydomonas eustigma]	-1.69466	0.0245001	down	yes
PHYSODRAFT_478768	hypothetical protein CBR_g21114 [Chara braunii]	-1.67623	0.0245106	down	yes
PHYSODRAFT_252183	hypothetical protein F511_08074 [Dorcoceras hygrometricum]	-1.68756	0.0245801	down	yes
PHYSODRAFT_346463	NA	-1.69506	0.0246552	down	yes
PHYSODRAFT_558319	NA	-1.73565	0.0246954	down	yes
PHYSODRAFT_285355	NA	-1.66623	0.024712	down	yes
PHYSODRAFT_328799	NA	-1.6777	0.0247249	down	yes
PHYSODRAFT_565610	BTB/POZ and MATH domain-containing protein 3-like isoform X1 [Olea europaea var. sylvestris]	-1.66544	0.0248201	down	yes
PHYSODRAFT_300271	NA	-1.76005	0.024826	down	yes
PHYSODRAFT_468057	NA	1.42378	0.0249048	up	yes
PHYSODRAFT_285090	NA	1.37037	0.0249374	up	yes
PHYSODRAFT_555341	hypothetical protein TRIUR3_10894 [Triticum urartu]	-1.6604	0.0249713	down	yes
PHYSODRAFT_482345	NA	-1.71721	0.0249768	down	yes
PHYSODRAFT_484083	NA	-1.66092	0.0250156	down	yes
PHYSODRAFT_248383	NA	1.34126	0.0250308	up	yes
PHYSODRAFT_335628	NA	-1.66907	0.0250684	down	yes
PHYSODRAFT_346147	hypothetical protein COLO4_02182 [Corchorus olitorius]	1.33844	0.0250886	up	yes
PHYSODRAFT_560783	NA	-1.68574	0.0251297	down	yes
PHYSODRAFT_534123	NA	-1.70816	0.0251342	down	yes
PHYSODRAFT_354010	NA	1.32998	0.0251434	up	yes
PHYSODRAFT_355887	NA	-1.66594	0.0251729	down	yes
PHYSODRAFT_344107	NA	-1.67426	0.0252201	down	yes
PHYSODRAFT_565708	PREDICTED: embryogenesis-associated protein EMB8 [Raphanus sativus]	-1.65941	0.0252364	down	yes
PHYSODRAFT_348851	putative phenylalanine--tRNA ligase alpha subunit [Chlorella sorokiniana]	1.33045	0.025239	up	yes
PHYSODRAFT_359811	peroxisomal acyl-coenzyme A oxidase 1 [Selaginella moellendorffii]	1.33674	0.0252391	up	yes
PHYSODRAFT_474552	voltage-gated ion channel superfamily [Micromonas pusilla CCMP1545]	-1.74358	0.0252497	down	yes
PHYSODRAFT_252631	NA	-1.7231	0.0252637	down	yes
PHYSODRAFT_506768	NA	-1.66007	0.0252709	down	yes
PHYSODRAFT_355185	NA	1.33048	0.0252851	up	yes
PHYSODRAFT_351491	Thermostable beta-glucosidase B [Dorcoceras hygrometricum]	-1.67442	0.0253156	down	yes
PHYSODRAFT_559054	cystathionine beta-lyase [Gentiana triflora]	1.3289	0.0254095	up	yes
PHYSODRAFT_516298	NA	-1.65994	0.025432	down	yes
PHYSODRAFT_359947	clustered mitochondria protein [Capsella rubella]	1.32881	0.0254414	up	yes
PHYSODRAFT_320107	NA	-1.66172	0.0254449	down	yes
PHYSODRAFT_300428	NA	1.32998	0.0254547	up	yes
PHYSODRAFT_308753	hypothetical protein KFL_000100470 [Klebsormidium nitens]	-1.65876	0.0254942	down	yes
PHYSODRAFT_287175	NA	1.32743	0.0255902	up	yes
PHYSODRAFT_555681	PREDICTED: UPF0183 protein At3g51130 [Daucus carota subsp. sativus]	-1.65455	0.0256008	down	yes
PHYSODRAFT_263074	NA	1.39984	0.0256099	up	yes
PHYSODRAFT_345775	pyridoxal phosphate-dependent transferase [Ostreococcus tauri]	1.32601	0.0256402	up	yes
PHYSODRAFT_524228	NA	-1.68144	0.0256783	down	yes
PHYSODRAFT_479612	NA	-1.6999	0.0257301	down	yes
PHYSODRAFT_246809	NA	1.38349	0.0257562	up	yes
PHYSODRAFT_550642	CocE/NonD hydrolase [Coccomyxa subellipsoidea C-169]	1.32339	0.025798	up	yes
PHYSODRAFT_488550	NA	1.32775	0.0258462	up	yes
PHYSODRAFT_322378	NA	-1.66289	0.025884	down	yes
PHYSODRAFT_560444	NA	1.33329	0.0258874	up	yes
PHYSODRAFT_525160	serine threonine kinase family [Raphidocelis subcapitata]	-1.65421	0.0259249	down	yes
PHYSODRAFT_317018	PREDICTED: CBL-interacting protein kinase 18 [Nelumbo nucifera]	-1.69345	0.0260284	down	yes
PHYSODRAFT_504907	protein-L-isoaspartate O-methyltransferase 1, partial [Dorcoceras hygrometricum]	1.33643	0.0260343	up	yes
PHYSODRAFT_503109	uncharacterized protein LOC112021387 [Quercus suber]	1.33256	0.0261258	up	yes
PHYSODRAFT_564803	NA	-1.64944	0.0261587	down	yes
PHYSODRAFT_469020	hypothetical protein SELMODRAFT_412083 [Selaginella moellendorffii]	1.32061	0.0262018	up	yes
PHYSODRAFT_304893	NA	-1.68277	0.0262436	down	yes
PHYSODRAFT_504049	NA	1.39616	0.0262678	up	yes
PHYSODRAFT_305902	NA	-1.66221	0.0263278	down	yes
PHYSODRAFT_285141	PREDICTED: U1 small nuclear ribonucleoprotein 70 kDa [Malus domestica]	-1.64983	0.0263786	down	yes
PHYSODRAFT_257065	NA	-1.65158	0.0264603	down	yes
PHYSODRAFT_497048	NA	-1.72018	0.0266089	down	yes
PHYSODRAFT_560674	protein SPIRRIG-like protein isoform X1 [Cinnamomum micranthum f. kanehirae]	-1.64439	0.0266433	down	yes
PHYSODRAFT_317370	hypothetical protein GPECTOR_6g778 [Gonium pectorale]	-1.70138	0.0266982	down	yes
PHYSODRAFT_485860	NA	-1.65258	0.0267262	down	yes
PHYSODRAFT_500600	NA	-1.67564	0.0267364	down	yes
PHYSODRAFT_344149	NA	-1.64272	0.0268747	down	yes
PHYSODRAFT_555718	NA	1.35744	0.0268848	up	yes
PHYSODRAFT_498799	uncharacterized protein LOC9655983 isoform X2 [Selaginella moellendorffii]	-1.64946	0.0269507	down	yes
PHYSODRAFT_287170	NA	1.31423	0.0270019	up	yes
PHYSODRAFT_529414	NA	1.32916	0.0270934	up	yes
PHYSODRAFT_486642	PREDICTED: BEACH domain-containing protein C2 [Solanum tuberosum]	-1.64331	0.0271162	down	yes
PHYSODRAFT_469325	NA	-1.64484	0.027134	down	yes
PHYSODRAFT_559209	hypothetical protein GPECTOR_70g518 [Gonium pectorale]	1.30956	0.0271759	up	yes
PHYSODRAFT_543933	NA	-1.63801	0.0271934	down	yes
PHYSODRAFT_535903	NA	1.33801	0.0273814	up	yes
PHYSODRAFT_287309	NA	1.30852	0.0275051	up	yes
PHYSODRAFT_303765	NA	-1.64032	0.0275262	down	yes
PHYSODRAFT_348630	NA	-1.65776	0.0276574	down	yes
PHYSODRAFT_454561	Vacuolar protein sorting-associated protein [Actinidia chinensis var. chinensis]	-1.65435	0.0276897	down	yes
PHYSODRAFT_493083	hypothetical protein CHLNCDRAFT_58029 [Chlorella variabilis]	-1.71358	0.0277611	down	yes
PHYSODRAFT_499593	glutathione synthetase [Klebsormidium nitens]	1.30689	0.027809	up	yes
PHYSODRAFT_327657	methylenetetrahydrofolate dehydrogenase [NAD(+)]-like [Quercus suber]	1.31014	0.0278155	up	yes
PHYSODRAFT_502616	hypothetical protein GPECTOR_16g603 [Gonium pectorale]	1.30703	0.0278199	up	yes
PHYSODRAFT_476501	repressible alkaline phosphatase-like [Quercus suber]	1.30404	0.0278287	up	yes
PHYSODRAFT_258306	polycystin cation channel family [Raphidocelis subcapitata]	1.30657	0.027845	up	yes
PHYSODRAFT_360713	NA	1.38368	0.0278538	up	yes
PHYSODRAFT_496973	Zinc transporter ZIP1 [Auxenochlorella protothecoides]	1.30493	0.0278572	up	yes
PHYSODRAFT_359363	NA	-1.65599	0.0278805	down	yes
PHYSODRAFT_477849	NA	-1.63241	0.0279066	down	yes
PHYSODRAFT_484187	NA	-1.63514	0.0279209	down	yes
PHYSODRAFT_256750	Isochorismatase hydrolase [Coccomyxa subellipsoidea C-169]	-1.6391	0.0279759	down	yes
PHYSODRAFT_408871	NA	-1.65605	0.0279937	down	yes
PHYSODRAFT_335921	NA	-1.64418	0.0280395	down	yes
PHYSODRAFT_476331	NA	-1.72526	0.0280409	down	yes
PHYSODRAFT_305805	NA	-1.70283	0.0280462	down	yes
PHYSODRAFT_488921	NA	-1.692	0.0281004	down	yes
PHYSODRAFT_490307	NA	-1.68462	0.0281445	down	yes
PHYSODRAFT_562173	arabinan endo-1,5-alpha-L-arabinosidase A-like [Quercus suber]	1.31186	0.0281876	up	yes
PHYSODRAFT_534667	NA	-1.66599	0.0282083	down	yes
PHYSODRAFT_264761	NA	1.30087	0.0282201	up	yes
PHYSODRAFT_512441	NA	-1.66057	0.0283209	down	yes
PHYSODRAFT_564322	E3 ubiquitin-protein ligase UPL6-like [Chenopodium quinoa]	-1.63085	0.0283552	down	yes
PHYSODRAFT_349537	PREDICTED: dnaJ protein ERDJ2A [Tarenaya hassleriana]	1.29818	0.0283749	up	yes
PHYSODRAFT_496619	NA	-1.63555	0.0283781	down	yes
PHYSODRAFT_532399	hypothetical protein CEUSTIGMA_g8440.t1 [Chlamydomonas eustigma]	1.30209	0.0283835	up	yes
PHYSODRAFT_316187	NA	1.3001	0.0285102	up	yes
PHYSODRAFT_397414	cytochrome b5-like [Asparagus officinalis]	1.29866	0.0285196	up	yes
PHYSODRAFT_284930	NA	-1.62566	0.0285315	down	yes
PHYSODRAFT_328161	NA	-1.66661	0.0285755	down	yes
PHYSODRAFT_488281	NA	-1.65983	0.0285785	down	yes
PHYSODRAFT_302059	hypothetical protein F511_08091 [Dorcoceras hygrometricum]	1.29465	0.0287264	up	yes
PHYSODRAFT_554158	Aspartyl/Asparaginyl beta-hydroxylase [Ostreococcus tauri]	-1.67481	0.028806	down	yes
PHYSODRAFT_459011	NA	-1.66218	0.028851	down	yes
PHYSODRAFT_345380	pyrroline-5-carboxylate reductase-like isoform X1 [Ziziphus jujuba]	-1.62449	0.0288781	down	yes
PHYSODRAFT_315862	NA	-1.66387	0.0288888	down	yes
PHYSODRAFT_307299	NA	1.40597	0.0289217	up	yes
PHYSODRAFT_330641	NA	-1.64568	0.0289374	down	yes
PHYSODRAFT_516273	NA	1.41794	0.0289441	up	yes
PHYSODRAFT_548252	PREDICTED: probable phospholipid hydroperoxide glutathione peroxidase [Daucus carota subsp. sativus]	-1.62019	0.0289465	down	yes
PHYSODRAFT_321736	NA	1.32958	0.0290718	up	yes
PHYSODRAFT_476490	hypothetical protein AXX17_ATUG04220 [Arabidopsis thaliana]	-1.643	0.0291621	down	yes
PHYSODRAFT_560503	hypothetical protein CEUSTIGMA_g5555.t1 [Chlamydomonas eustigma]	1.29322	0.0291827	up	yes
PHYSODRAFT_252960	NA	-1.69597	0.0292974	down	yes
PHYSODRAFT_284091	NA	1.28981	0.02939	up	yes
PHYSODRAFT_551505	PREDICTED: equilibrative nucleotide transporter 1 [Daucus carota subsp. sativus]	1.29373	0.0294231	up	yes
PHYSODRAFT_354458	NA	1.28893	0.0294254	up	yes
PHYSODRAFT_480999	PREDICTED: molybdenum cofactor sulfurase [Eucalyptus grandis]	1.30511	0.0294775	up	yes
PHYSODRAFT_564140	hypothetical protein AXG93_2779s1200 [Marchantia polymorpha subsp. ruderalis]	1.2868	0.029496	up	yes
PHYSODRAFT_476031	hypothetical protein CHLNCDRAFT_142389 [Chlorella variabilis]	-1.62763	0.0295021	down	yes
PHYSODRAFT_329186	NA	-1.68872	0.0295273	down	yes
PHYSODRAFT_506287	calcium-dependent protein kinase 1-like [Hevea brasiliensis]	-1.63894	0.0296699	down	yes
PHYSODRAFT_482405	NA	-1.62212	0.0297363	down	yes
PHYSODRAFT_355061	NA	-1.64042	0.0297787	down	yes
PHYSODRAFT_353508	uncharacterized protein LOC4328759 isoform X2 [Oryza sativa Japonica Group]	1.2849	0.0298478	up	yes
PHYSODRAFT_518366	beta-glucanase precursor [Zea mays]	1.28942	0.0299059	up	yes
PHYSODRAFT_557596	hypothetical protein MARPO_0056s0142 [Marchantia polymorpha]	1.28247	0.0299756	up	yes
PHYSODRAFT_517113	NA	-1.62817	0.0300883	down	yes
PHYSODRAFT_329084	hypothetical protein VOLCADRAFT_115831 [Volvox carteri f. nagariensis]	1.31967	0.0301184	up	yes
PHYSODRAFT_259045	NA	1.30051	0.0301947	up	yes
PHYSODRAFT_488202	probable protein S-acyltransferase 17 [Ricinus communis]	1.30287	0.0302164	up	yes
PHYSODRAFT_558324	pirin-like protein [Zea mays]	1.29258	0.0302653	up	yes
PHYSODRAFT_286353	NA	1.28711	0.0302813	up	yes
PHYSODRAFT_309240	NA	-1.63631	0.0303237	down	yes
PHYSODRAFT_515231	NA	1.29937	0.0303525	up	yes
PHYSODRAFT_283992	hypothetical protein CEUSTIGMA_g4006.t1 [Chlamydomonas eustigma]	1.27873	0.0304338	up	yes
PHYSODRAFT_466754	vacuolar-sorting receptor 3-like [Physcomitrella patens]	-1.61282	0.0304821	down	yes
PHYSODRAFT_337576	NA	1.3005	0.0306618	up	yes
PHYSODRAFT_288456	NA	1.2764	0.0307725	up	yes
PHYSODRAFT_490524	LOW QUALITY PROTEIN: potassium channel SKOR [Citrus clementina]	1.29908	0.0308484	up	yes
PHYSODRAFT_553533	NA	-1.61043	0.030939	down	yes
PHYSODRAFT_507019	histone-lysine N-methyltransferase SUVR5 isoform X1 [Lactuca sativa]	-1.61644	0.0309674	down	yes
PHYSODRAFT_323075	hypothetical protein CHLNCDRAFT_133629 [Chlorella variabilis]	-1.62104	0.0309977	down	yes
PHYSODRAFT_341405	NA	1.34066	0.0310068	up	yes
PHYSODRAFT_547153	NA	1.28028	0.0310777	up	yes
PHYSODRAFT_256167	NA	-1.6101	0.03115	down	yes
PHYSODRAFT_336175	NA	-1.61772	0.0312105	down	yes
PHYSODRAFT_296073	NA	1.27115	0.0313237	up	yes
PHYSODRAFT_340107	hypothetical protein CHLNCDRAFT_141033 [Chlorella variabilis]	1.27178	0.0313715	up	yes
PHYSODRAFT_503894	NA	1.28156	0.0313818	up	yes
PHYSODRAFT_551011	NA	-1.68557	0.0314266	down	yes
PHYSODRAFT_353422	50S ribosomal protein L7/L12 [Auxenochlorella protothecoides]	1.27067	0.0314471	up	yes
PHYSODRAFT_547440	internal alternative NAD(P)H-ubiquinone oxidoreductase A1, mitochondrial-like [Ananas comosus]	1.28177	0.0314625	up	yes
PHYSODRAFT_556628	PREDICTED: uncharacterized protein C6C3.02c-like [Erythranthe guttata]	1.27075	0.0315007	up	yes
PHYSODRAFT_305824	NA	-1.6288	0.0315159	down	yes
PHYSODRAFT_287159	hypothetical protein KFL_002860130 [Klebsormidium nitens]	-1.59936	0.031615	down	yes
PHYSODRAFT_337908	hypothetical protein TSOC_000243 [Tetrabaena socialis]	1.33026	0.031669	up	yes
PHYSODRAFT_284520	fructose-bisphosphate aldolase 1-like [Quercus suber]	1.26711	0.0316837	up	yes
PHYSODRAFT_425218	NA	1.3716	0.0316972	up	yes
PHYSODRAFT_469671	NA	-1.67288	0.031753	down	yes
PHYSODRAFT_313617	PREDICTED: equilibrative nucleotide transporter 1-like [Nicotiana tabacum]	-1.59657	0.0317652	down	yes
PHYSODRAFT_284519	fructose-bisphosphate aldolase 1-like [Quercus suber]	1.26561	0.0318552	up	yes
PHYSODRAFT_354679	NA	1.3115	0.0319252	up	yes
PHYSODRAFT_351401	PREDICTED: interferon-related developmental regulator 1 [Theobroma cacao]	-1.59531	0.0320124	down	yes
PHYSODRAFT_289122	PREDICTED: trifunctional UDP-glucose 4,6-dehydratase/UDP-4-keto-6-deoxy-D-glucose 3,5-epimerase/UDP-4-keto-L-rhamnose-reductase RHM2-like [Erythranthe guttata]	-1.59432	0.0321926	down	yes
PHYSODRAFT_517543	NA	-1.66498	0.0323739	down	yes
PHYSODRAFT_472171	NA	-1.63387	0.0324405	down	yes
PHYSODRAFT_487665	NA	-1.66614	0.0324743	down	yes
PHYSODRAFT_473969	NA	1.28361	0.0324908	up	yes
PHYSODRAFT_252588	uncharacterized GTP-binding protein C428.15-like [Quercus suber]	1.27192	0.0325141	up	yes
PHYSODRAFT_536123	NA	-1.64926	0.0325221	down	yes
PHYSODRAFT_520548	insulin-degrading enzyme-like 1, peroxisomal [Selaginella moellendorffii]	1.31792	0.0326645	up	yes
PHYSODRAFT_319200	class V superfamily [Micractinium conductrix]	1.30247	0.0326997	up	yes
PHYSODRAFT_288612	NA	-1.59018	0.0327174	down	yes
PHYSODRAFT_331403	NA	1.2764	0.0327393	up	yes
PHYSODRAFT_338780	PREDICTED: long chain acyl-CoA synthetase 6, peroxisomal [Populus euphratica]	-1.60916	0.0327878	down	yes
PHYSODRAFT_286337	NA	1.26027	0.0328017	up	yes
PHYSODRAFT_310695	Membrane coat complex Retromer, subunit VPS26 [Handroanthus impetiginosus]	-1.58989	0.0328174	down	yes
PHYSODRAFT_253233	NA	1.26839	0.0328264	up	yes
PHYSODRAFT_351501	NA	-1.59072	0.0328898	down	yes
PHYSODRAFT_470543	hypothetical protein Rsub_10839 [Raphidocelis subcapitata]	-1.60349	0.0328903	down	yes
PHYSODRAFT_515343	hypothetical protein PHYPA_009124 [Physcomitrella patens]	-1.62237	0.0329138	down	yes
PHYSODRAFT_359616	NA	-1.5853	0.0329357	down	yes
PHYSODRAFT_521052	NA	-1.58819	0.0329849	down	yes
PHYSODRAFT_469273	NA	1.25787	0.0330109	up	yes
PHYSODRAFT_514323	hypothetical protein KFL_007610060 [Klebsormidium nitens]	1.2681	0.0330698	up	yes
PHYSODRAFT_380008	NA	-1.59293	0.0331239	down	yes
PHYSODRAFT_552553	cystathionine gamma-synthase-like [Quercus suber]	1.25794	0.0331326	up	yes
PHYSODRAFT_505025	NA	1.35809	0.0332106	up	yes
PHYSODRAFT_261795	NA	-1.66341	0.0332723	down	yes
PHYSODRAFT_334425	calcium-dependent phospholipid-binding Copine family protein [Klebsormidium nitens]	-1.58479	0.033316	down	yes
PHYSODRAFT_566872	PREDICTED: E3 ubiquitin-protein ligase KEG isoform X1 [Raphanus sativus]	1.25505	0.0333551	up	yes
PHYSODRAFT_471361	NA	-1.58854	0.0333596	down	yes
PHYSODRAFT_476816	hypothetical protein KFL_003590130 [Klebsormidium nitens]	-1.64106	0.0333691	down	yes
PHYSODRAFT_497112	chorismate synthase-like [Quercus suber]	1.25866	0.0334892	up	yes
PHYSODRAFT_490868	dual specificity protein phosphatase 1 isoform X2 [Citrus clementina]	-1.6689	0.0335217	down	yes
PHYSODRAFT_531345	NA	-1.58883	0.0337609	down	yes
PHYSODRAFT_565410	myosin-11-like isoform X1 [Physcomitrella patens]	1.24902	0.0338066	up	yes
PHYSODRAFT_473334	NA	-1.66322	0.0338476	down	yes
PHYSODRAFT_346689	NA	-1.58673	0.0338732	down	yes
PHYSODRAFT_298559	NA	-1.58375	0.0339354	down	yes
PHYSODRAFT_309675	NA	-1.57666	0.0339762	down	yes
PHYSODRAFT_347185	NA	-1.59796	0.0340032	down	yes
PHYSODRAFT_483826	NA	-1.5772	0.0340191	down	yes
PHYSODRAFT_552743	calmodulin-lysine N-methyltransferase isoform X2 [Sesamum indicum]	-1.58481	0.0341013	down	yes
PHYSODRAFT_360673	NA	-1.6229	0.0341471	down	yes
PHYSODRAFT_343884	protein disulfide isomerase [Coccomyxa subellipsoidea C-169]	1.25829	0.0342487	up	yes
PHYSODRAFT_285677	COP9 signalosome complex subunit 4-like isoform X2 [Physcomitrella patens]	-1.60166	0.0344233	down	yes
PHYSODRAFT_327775	NA	-1.58197	0.0344784	down	yes
PHYSODRAFT_314379	hypothetical protein SELMODRAFT_444980 [Selaginella moellendorffii]	1.26468	0.0345187	up	yes
PHYSODRAFT_294779	NA	1.26316	0.0345583	up	yes
PHYSODRAFT_346310	threonine--tRNA ligase, mitochondrial 1-like [Panicum hallii]	1.24558	0.0346011	up	yes
PHYSODRAFT_289030	NA	-1.58124	0.0346405	down	yes
PHYSODRAFT_520792	hypothetical protein BHE74_00000890 [Ensete ventricosum]	1.31143	0.0346824	up	yes
PHYSODRAFT_496040	MFS family transporter: metabolite [Ostreococcus lucimarinus CCE9901]	-1.59618	0.034714	down	yes
PHYSODRAFT_500449	hypothetical protein CEUSTIGMA_g2798.t1 [Chlamydomonas eustigma]	-1.58236	0.0347226	down	yes
PHYSODRAFT_556263	4-coumarate--CoA ligase 2 [Morus notabilis]	-1.57619	0.0347414	down	yes
PHYSODRAFT_516859	polyunsaturated fatty acid elongase [Marchantia polymorpha]	1.24084	0.0348556	up	yes
PHYSODRAFT_504553	NA	1.26857	0.0349063	up	yes
PHYSODRAFT_529840	NA	-1.57156	0.0349207	down	yes
PHYSODRAFT_288792	NA	-1.60046	0.0349597	down	yes
PHYSODRAFT_284207	NA	-1.59472	0.0349815	down	yes
PHYSODRAFT_558605	NA	1.26493	0.0349963	up	yes
PHYSODRAFT_551631	threonine--tRNA ligase, mitochondrial 1-like [Panicum hallii]	1.24147	0.0350106	up	yes
PHYSODRAFT_563526	type IV inositol polyphosphate 5-phosphatase 9 isoform X2 [Prunus persica]	-1.57117	0.0350398	down	yes
PHYSODRAFT_310092	kinesin-like protein KIN-4C [Vigna radiata var. radiata]	-1.57501	0.0351231	down	yes
PHYSODRAFT_353822	14-3-3 protein 9, partial [Capsicum chinense]	1.23795	0.0351586	up	yes
PHYSODRAFT_304175	unknown [Picea sitchensis]	-1.60283	0.0351997	down	yes
PHYSODRAFT_310834	NA	-1.60706	0.0352356	down	yes
PHYSODRAFT_534748	NA	-1.58027	0.0352901	down	yes
PHYSODRAFT_486105	ubiquitin thioesterase OTU1 [Hevea brasiliensis]	1.25397	0.0353262	up	yes
PHYSODRAFT_503916	uncharacterized protein LOC112021387 [Quercus suber]	1.24276	0.0353733	up	yes
PHYSODRAFT_521121	NA	-1.56679	0.0353892	down	yes
PHYSODRAFT_532799	hypothetical protein KFL_003900130 [Klebsormidium nitens]	-1.58707	0.0355129	down	yes
PHYSODRAFT_476071	snurportin-1 isoform X2 [Amborella trichopoda]	-1.57335	0.0355837	down	yes
PHYSODRAFT_401882	PREDICTED: uncharacterized protein LOC109158962 [Ipomoea nil]	1.23816	0.0355839	up	yes
PHYSODRAFT_529363	NA	-1.57264	0.0355905	down	yes
PHYSODRAFT_498898	aspartokinase 1, chloroplastic-like [Dorcoceras hygrometricum]	1.24818	0.0356146	up	yes
PHYSODRAFT_334123	NA	-1.60465	0.0356996	down	yes
PHYSODRAFT_502235	NA	-1.56419	0.0358781	down	yes
PHYSODRAFT_284815	purine nucleoside phosphorylase-like [Quercus suber]	1.23309	0.0359322	up	yes
PHYSODRAFT_560249	GDP-mannose transporter-like [Quercus suber]	1.23336	0.0359991	up	yes
PHYSODRAFT_298151	cyclin-dependent kinase E-1 [Cucurbita moschata]	-1.56246	0.0360084	down	yes
PHYSODRAFT_478468	diaminopimelate decarboxylase [Monoraphidium neglectum]	-1.56368	0.0360402	down	yes
PHYSODRAFT_498965	uncharacterized protein LOC112021387 [Quercus suber]	1.24574	0.036044	up	yes
PHYSODRAFT_510613	Peptidase S9 [Cinnamomum micranthum f. kanehirae]	1.23527	0.0361508	up	yes
PHYSODRAFT_555653	predicted protein [Micromonas commoda]	1.23714	0.0362218	up	yes
PHYSODRAFT_353854	4,5-dioxygenase-like protein, partial [Abronia nealleyi]	1.23595	0.0363444	up	yes
PHYSODRAFT_251935	probable beta-D-xylosidase 7 [Quercus suber]	-1.63526	0.0364308	down	yes
PHYSODRAFT_367092	probable serine/threonine-protein kinase DDB_G0276461 [Papaver somniferum]	-1.58595	0.0364512	down	yes
PHYSODRAFT_552527	NA	-1.55896	0.0366741	down	yes
PHYSODRAFT_247517	heat shock 70 kDa protein 15-like [Ziziphus jujuba]	1.2263	0.0366945	up	yes
PHYSODRAFT_351753	NA	1.22902	0.0368163	up	yes
PHYSODRAFT_488160	peroxisomal adenine nucleotide carrier 1-like [Sesamum indicum]	1.22646	0.0368682	up	yes
PHYSODRAFT_510988	NA	-1.57731	0.0368699	down	yes
PHYSODRAFT_341894	NA	1.2425	0.0369037	up	yes
PHYSODRAFT_557124	NA	-1.55615	0.0369234	down	yes
PHYSODRAFT_496942	tyrosine decarboxylase 1 isoform X2 [Selaginella moellendorffii]	1.24015	0.0369932	up	yes
PHYSODRAFT_306726	NA	-1.55542	0.0370566	down	yes
PHYSODRAFT_284032	NA	1.22979	0.0371133	up	yes
PHYSODRAFT_301387	hypothetical protein MNEG_6153 [Monoraphidium neglectum]	1.30985	0.0371894	up	yes
PHYSODRAFT_362456	PREDICTED: protein SCO1 homolog 1, mitochondrial [Malus domestica]	1.22708	0.0371989	up	yes
PHYSODRAFT_354574	NA	-1.55426	0.0372154	down	yes
PHYSODRAFT_342437	NA	1.22932	0.037336	up	yes
PHYSODRAFT_522883	NA	-1.562	0.0373912	down	yes
PHYSODRAFT_349450	uncharacterized protein At1g32220, chloroplastic-like [Physcomitrella patens]	1.22745	0.0374196	up	yes
PHYSODRAFT_347295	aspartate kinase and homoserine dehydrogenase [Klebsormidium nitens]	1.22429	0.0374268	up	yes
PHYSODRAFT_346270	mitochondrial substrate carrier family protein B-like [Cajanus cajan]	-1.55223	0.0374358	down	yes
PHYSODRAFT_324118	NA	1.24015	0.0374472	up	yes
PHYSODRAFT_300582	NA	-1.56903	0.0374825	down	yes
PHYSODRAFT_355861	hypothetical protein CHLNCDRAFT_137906 [Chlorella variabilis]	1.22045	0.0374827	up	yes
PHYSODRAFT_355008	uncharacterized protein LOC112287596 [Physcomitrella patens]	1.22182	0.0375142	up	yes
PHYSODRAFT_306225	NA	-1.62312	0.037702	down	yes
PHYSODRAFT_469619	NA	-1.55033	0.0377135	down	yes
[truncated: 17,417 more rows]

## Sheet: ΔMET16-1 vs P6497
gene_ID	Description	log2(fc)	pval	regulation	significant
PHYSODRAFT_285239	NA	-8.21256	1.46338e-19	down	yes
PHYSODRAFT_355805	NA	-7.78137	1.11056e-18	down	yes
PHYSODRAFT_550045	plastidic glucose transporter 4-like [Cynara cardunculus var. scolymus]	-7.47639	1.59468e-17	down	yes
PHYSODRAFT_353549	NA	-7.05416	5.04037e-16	down	yes
PHYSODRAFT_337270	major facilitator superfamily protein [Artemisia annua]	-6.74749	2.08169e-15	down	yes
PHYSODRAFT_356089	NA	-6.63092	5.22829e-15	down	yes
PHYSODRAFT_353548	NA	-6.53071	1.37843e-14	down	yes
PHYSODRAFT_354194	NA	-6.41381	1.92593e-14	down	yes
PHYSODRAFT_358115	NA	-6.30998	6.18377e-14	down	yes
PHYSODRAFT_495820	LOW QUALITY PROTEIN: hypothetical protein MARPO_0033s0051 [Marchantia polymorpha]	-6.24735	9.72749e-14	down	yes
PHYSODRAFT_524365	aquaporin-3-like [Quercus suber]	-5.97683	4.65149e-13	down	yes
PHYSODRAFT_355356	NA	-5.86919	6.47374e-13	down	yes
PHYSODRAFT_284631	NA	-5.76874	8.41787e-13	down	yes
PHYSODRAFT_318624	acyl-CoA desaturase-like [Quercus suber]	-5.74966	9.58006e-13	down	yes
PHYSODRAFT_558489	NA	-5.68453	2.34625e-12	down	yes
PHYSODRAFT_354127	NA	-5.06216	1.46154e-10	down	yes
PHYSODRAFT_353133	PfkB-type carbohydrate kinase [Coccomyxa subellipsoidea C-169]	-5.0528	1.47685e-10	down	yes
PHYSODRAFT_428227	NA	-4.96282	2.21049e-10	down	yes
PHYSODRAFT_284632	NA	-4.99692	2.3118e-10	down	yes
PHYSODRAFT_259776	NA	-4.95032	2.87468e-10	down	yes
PHYSODRAFT_253846	NA	-4.93853	3.32121e-10	down	yes
PHYSODRAFT_264020	hypothetical protein COCSUDRAFT_29142 [Coccomyxa subellipsoidea C-169]	4.81875	3.41717e-10	up	yes
PHYSODRAFT_539673	predicted protein [Bathycoccus prasinos]	-4.86762	3.86988e-10	down	yes
PHYSODRAFT_354716	NA	4.73272	7.3261e-10	up	yes
PHYSODRAFT_344687	phosphoenolpyruvate carboxykinase [Chlorella sorokiniana]	-4.70266	9.45641e-10	down	yes
PHYSODRAFT_563374	coproporphyrinogen III oxidase [Klebsormidium nitens]	-4.78406	1.35736e-09	down	yes
PHYSODRAFT_295820	hypothetical protein AALP_AA8G282900 [Arabis alpina]	-4.70723	2.31247e-09	down	yes
PHYSODRAFT_314006	NA	-4.65524	2.78272e-09	down	yes
PHYSODRAFT_337154	NA	4.44175	3.06863e-09	up	yes
PHYSODRAFT_346815	NA	-4.56045	3.17028e-09	down	yes
PHYSODRAFT_511799	NA	-4.67077	3.72542e-09	down	yes
PHYSODRAFT_299648	NA	-4.56052	4.53867e-09	down	yes
PHYSODRAFT_253216	hypothetical protein MARPO_0013s0191 [Marchantia polymorpha]	4.34683	5.8613e-09	up	yes
PHYSODRAFT_479846	NA	4.29105	6.73326e-09	up	yes
PHYSODRAFT_326246	NA	-4.51615	7.24104e-09	down	yes
PHYSODRAFT_351914	uncharacterized membrane protein C365.16-like [Quercus suber]	4.26087	8.81769e-09	up	yes
PHYSODRAFT_564443	NA	-4.37956	1.10833e-08	down	yes
PHYSODRAFT_487842	alcohol dehydrogenase 1-like [Quercus suber]	4.25503	1.15082e-08	up	yes
PHYSODRAFT_503858	CBL-interacting protein kinase 7 [Dichanthelium oligosanthes]	-4.19159	2.64964e-08	down	yes
PHYSODRAFT_541857	fumarate reductase flavo [Chlorella sorokiniana]	-4.15684	3.00392e-08	down	yes
PHYSODRAFT_309744	hypothetical protein CEUSTIGMA_g10092.t1 [Chlamydomonas eustigma]	-4.22486	3.08977e-08	down	yes
PHYSODRAFT_478556	mannan polymerase complex subunit mnn9-like [Quercus suber]	-4.2584	3.15539e-08	down	yes
PHYSODRAFT_553720	PREDICTED: serine/threonine-protein kinase CTR1 [Fragaria vesca subsp. vesca]	-4.28426	3.18784e-08	down	yes
PHYSODRAFT_284734	predicted protein [Hordeum vulgare subsp. vulgare]	-4.16478	3.79653e-08	down	yes
PHYSODRAFT_375697	NA	-4.21364	4.12768e-08	down	yes
PHYSODRAFT_345618	hypothetical protein CHLRE_07g316600v5 [Chlamydomonas reinhardtii]	-4.15472	4.45875e-08	down	yes
PHYSODRAFT_534487	NA	-4.04912	6.43044e-08	down	yes
PHYSODRAFT_301322	uncharacterized protein LOC110660291 [Hevea brasiliensis]	-4.05639	7.09985e-08	down	yes
PHYSODRAFT_310633	NA	3.89433	7.70713e-08	up	yes
PHYSODRAFT_337897	probable cation-transporting ATPase 13A3 isoform X2 [Physcomitrella patens]	3.94682	8.09902e-08	up	yes
PHYSODRAFT_511674	NA	-4.11272	9.4609e-08	down	yes
PHYSODRAFT_476212	NA	3.94738	9.74048e-08	up	yes
PHYSODRAFT_516533	NA	-4.01564	1.60538e-07	down	yes
PHYSODRAFT_284911	phosphoenolpyruvate carboxykinase [Chlorella sorokiniana]	-3.86	1.88792e-07	down	yes
PHYSODRAFT_337538	NA	-3.92084	2.07178e-07	down	yes
PHYSODRAFT_285144	NA	3.72468	2.25379e-07	up	yes
PHYSODRAFT_545349	NA	3.71058	2.40762e-07	up	yes
PHYSODRAFT_359310	NA	-3.87534	2.44387e-07	down	yes
PHYSODRAFT_517932	NA	3.69566	2.71704e-07	up	yes
PHYSODRAFT_462609	NA	-3.90018	2.7174e-07	down	yes
PHYSODRAFT_561779	hypothetical protein CHLNCDRAFT_140767 [Chlorella variabilis]	-3.82924	3.11803e-07	down	yes
PHYSODRAFT_255181	NA	-3.84858	3.408e-07	down	yes
PHYSODRAFT_333037	NA	-3.85308	3.55315e-07	down	yes
PHYSODRAFT_319925	s-adenosylmethionine-dependent methyltransferase [Micromonas commoda]	-3.86811	3.56101e-07	down	yes
PHYSODRAFT_299415	NA	-3.74914	5.57388e-07	down	yes
PHYSODRAFT_289113	unnamed protein product [Coffea canephora]	-3.6945	5.60267e-07	down	yes
PHYSODRAFT_339117	NA	-3.79862	5.9337e-07	down	yes
PHYSODRAFT_306066	PREDICTED: metal transporter Nramp3-like [Juglans regia]	-3.76183	8.50604e-07	down	yes
PHYSODRAFT_323613	repressible high-affinity phosphate permease-like [Quercus suber]	-3.62625	9.03112e-07	down	yes
PHYSODRAFT_337717	NA	-3.65725	9.77726e-07	down	yes
PHYSODRAFT_528062	hypothetical protein SELMODRAFT_402429 [Selaginella moellendorffii]	3.54374	1.00248e-06	up	yes
PHYSODRAFT_343406	NA	3.64291	1.02524e-06	up	yes
PHYSODRAFT_260141	sugar transporter ERD6-like 5 isoform X1 [Citrus clementina]	3.45104	1.12178e-06	up	yes
PHYSODRAFT_353951	phosphoenolpyruvate carboxykinase [Chlorella sorokiniana]	-3.563	1.1325e-06	down	yes
PHYSODRAFT_339208	ABC transporter-like [Macleaya cordata]	-3.62855	1.33673e-06	down	yes
PHYSODRAFT_286731	NA	-3.51742	1.59799e-06	down	yes
PHYSODRAFT_528681	hypothetical protein SELMODRAFT_402429 [Selaginella moellendorffii]	3.49289	1.64312e-06	up	yes
PHYSODRAFT_319793	NA	-3.56465	1.6786e-06	down	yes
PHYSODRAFT_410818	calcium-dependent protein kinase 8, partial [Genlisea aurea]	3.53099	1.94555e-06	up	yes
PHYSODRAFT_481687	hypothetical protein VOLCADRAFT_117059 [Volvox carteri f. nagariensis]	3.53085	1.95611e-06	up	yes
PHYSODRAFT_541069	PREDICTED: uncharacterized protein LOC108997882 [Juglans regia]	-3.52087	1.974e-06	down	yes
PHYSODRAFT_343277	pyruvate phosphate dikinase [Volvox carteri f. nagariensis]	-3.45848	2.06176e-06	down	yes
PHYSODRAFT_563766	NA	-3.46542	2.08961e-06	down	yes
PHYSODRAFT_564678	putative sulfate-transporting ATPase [Medicago truncatula]	-3.44825	2.20525e-06	down	yes
PHYSODRAFT_458950	NA	-3.53274	2.37628e-06	down	yes
PHYSODRAFT_531067	probable glucan 1,3-beta-glucosidase A [Aegilops tauschii subsp. tauschii]	-3.49256	2.58202e-06	down	yes
PHYSODRAFT_501373	NA	3.33738	2.8404e-06	up	yes
PHYSODRAFT_472083	repressible high-affinity phosphate permease-like [Quercus suber]	-3.42204	2.88515e-06	down	yes
PHYSODRAFT_557632	NA	-3.37424	3.41569e-06	down	yes
PHYSODRAFT_292668	hypothetical protein CHLRE_14g634322v5 [Chlamydomonas reinhardtii]	-3.43181	3.47416e-06	down	yes
PHYSODRAFT_511034	hypothetical protein SORBI_3004G289200 [Sorghum bicolor]	3.30525	3.50117e-06	up	yes
PHYSODRAFT_473609	hypothetical protein GPECTOR_1g122 [Gonium pectorale]	-3.36246	3.6146e-06	down	yes
PHYSODRAFT_255601	NA	3.32091	3.78521e-06	up	yes
PHYSODRAFT_344428	predicted protein, partial [Micromonas pusilla CCMP1545]	3.37027	3.83319e-06	up	yes
PHYSODRAFT_285332	NA	-3.41407	3.84202e-06	down	yes
PHYSODRAFT_284126	NA	-3.37009	4.11675e-06	down	yes
PHYSODRAFT_339641	aquaporin-3-like [Quercus suber]	-3.35554	4.18454e-06	down	yes
PHYSODRAFT_285384	hypothetical protein SELMODRAFT_404614 [Selaginella moellendorffii]	-3.35463	4.19376e-06	down	yes
PHYSODRAFT_501849	NA	3.29881	4.22088e-06	up	yes
PHYSODRAFT_516317	NA	3.25682	4.259e-06	up	yes
PHYSODRAFT_338544	hypothetical protein COLO4_22806 [Corchorus olitorius]	-3.44594	4.29551e-06	down	yes
PHYSODRAFT_256263	NA	-3.38837	4.31249e-06	down	yes
PHYSODRAFT_344429	predicted protein, partial [Micromonas pusilla CCMP1545]	3.36426	4.48344e-06	up	yes
PHYSODRAFT_306065	NA	3.2404	4.48487e-06	up	yes
PHYSODRAFT_307047	NA	3.33489	4.80851e-06	up	yes
PHYSODRAFT_339209	ABC transporter G family member 31 [Dichanthelium oligosanthes]	-3.33285	4.80877e-06	down	yes
PHYSODRAFT_566756	predicted protein [Micromonas commoda]	-3.31505	5.06268e-06	down	yes
PHYSODRAFT_297516	NA	-3.37233	5.64183e-06	down	yes
PHYSODRAFT_331553	NA	3.19098	5.70443e-06	up	yes
PHYSODRAFT_355179	NA	-3.32013	6.88376e-06	down	yes
PHYSODRAFT_319494	NA	-3.24774	7.42843e-06	down	yes
PHYSODRAFT_559843	NA	-3.2704	7.44141e-06	down	yes
PHYSODRAFT_539687	NA	3.13921	7.61916e-06	up	yes
PHYSODRAFT_337901	probable cation-transporting ATPase 13A3 isoform X2 [Physcomitrella patens]	3.14483	7.71172e-06	up	yes
PHYSODRAFT_438103	NA	3.15279	8.27565e-06	up	yes
PHYSODRAFT_364761	NA	3.17826	8.50913e-06	up	yes
PHYSODRAFT_319504	NA	-3.24569	8.54562e-06	down	yes
PHYSODRAFT_285327	NA	-3.24506	9.1084e-06	down	yes
PHYSODRAFT_476244	alanine aminotransferase [Micromonas commoda]	-3.20132	9.21017e-06	down	yes
PHYSODRAFT_488392	uncharacterized protein LOC112007979 [Quercus suber]	-3.20959	9.26536e-06	down	yes
PHYSODRAFT_259750	NA	-3.24098	9.99435e-06	down	yes
PHYSODRAFT_302108	hypothetical protein GPECTOR_42g823 [Gonium pectorale]	-3.30452	1.02194e-05	down	yes
PHYSODRAFT_337153	NA	3.0859	1.17679e-05	up	yes
PHYSODRAFT_520413	Major facilitator superfamily [Macleaya cordata]	3.2088	1.19188e-05	up	yes
PHYSODRAFT_490552	hypothetical protein VOLCADRAFT_115831 [Volvox carteri f. nagariensis]	3.16634	1.19488e-05	up	yes
PHYSODRAFT_253357	NA	3.05592	1.25995e-05	up	yes
PHYSODRAFT_303390	NA	-3.17213	1.3053e-05	down	yes
PHYSODRAFT_286984	NA	-3.15475	1.47549e-05	down	yes
PHYSODRAFT_333020	NA	3.05929	1.51509e-05	up	yes
PHYSODRAFT_477820	NA	3.04747	1.65938e-05	up	yes
PHYSODRAFT_317154	carboxylic acid transporter protein homolog [Quercus suber]	2.99269	1.73395e-05	up	yes
PHYSODRAFT_504885	predicted protein [Hordeum vulgare subsp. vulgare]	-3.09139	1.83092e-05	down	yes
PHYSODRAFT_257507	NA	-3.14001	1.96543e-05	down	yes
PHYSODRAFT_552258	pyruvate phosphate dikinase [Volvox carteri f. nagariensis]	-3.06181	1.97851e-05	down	yes
PHYSODRAFT_294753	Qa-SNARE Sso1/Syntaxin1, PM-type [Chlamydomonas reinhardtii]	-3.10825	2.07455e-05	down	yes
PHYSODRAFT_300151	pyruvate dehydrogenase (acetyl-transferring) kinase, mitochondrial [Sorghum bicolor]	-3.05882	2.12837e-05	down	yes
PHYSODRAFT_490665	hypothetical protein VOLCADRAFT_115831 [Volvox carteri f. nagariensis]	2.95605	2.16153e-05	up	yes
PHYSODRAFT_340819	NA	-3.06386	2.23391e-05	down	yes
PHYSODRAFT_331559	NA	3.04746	2.26876e-05	up	yes
PHYSODRAFT_472609	hypothetical protein AXG93_2210s1040 [Marchantia polymorpha subsp. ruderalis]	2.94468	2.29067e-05	up	yes
PHYSODRAFT_475415	NA	-3.15611	2.32677e-05	down	yes
PHYSODRAFT_502154	NA	2.96019	2.34207e-05	up	yes
PHYSODRAFT_510120	probable polyamine transporter At3g13620 [Chenopodium quinoa]	2.97456	2.44582e-05	up	yes
PHYSODRAFT_255531	NA	-3.03811	2.5008e-05	down	yes
PHYSODRAFT_477009	pyruvate phosphate dikinase [Volvox carteri f. nagariensis]	-3.01852	2.51478e-05	down	yes
PHYSODRAFT_319155	NA	-3.10455	2.74202e-05	down	yes
PHYSODRAFT_502603	NA	-3.00402	2.76118e-05	down	yes
PHYSODRAFT_315506	NA	-3.11908	2.81234e-05	down	yes
PHYSODRAFT_352739	NA	-3.02025	2.81381e-05	down	yes
PHYSODRAFT_306814	NA	-3.14118	2.82759e-05	down	yes
PHYSODRAFT_323627	NA	-3.04409	2.84626e-05	down	yes
PHYSODRAFT_288363	hypothetical protein JCGZ_06008 [Jatropha curcas]	-3.00938	2.99793e-05	down	yes
PHYSODRAFT_285972	Flavoprotein-like protein YCP4 [Tetrabaena socialis]	2.87539	3.03598e-05	up	yes
PHYSODRAFT_545898	PREDICTED: cocaine esterase-like [Gossypium hirsutum]	-3.01362	3.11129e-05	down	yes
PHYSODRAFT_490280	hypothetical protein MARPO_0005s0243 [Marchantia polymorpha]	2.95448	3.23372e-05	up	yes
PHYSODRAFT_328033	NA	2.94462	3.28938e-05	up	yes
PHYSODRAFT_307232	NA	-2.97383	3.48882e-05	down	yes
PHYSODRAFT_484696	NA	-2.94031	3.85802e-05	down	yes
PHYSODRAFT_328035	NA	2.8852	3.92668e-05	up	yes
PHYSODRAFT_507370	N-ethylmaleimide reductase [Monoraphidium neglectum]	2.89504	4.09888e-05	up	yes
PHYSODRAFT_343403	NA	2.81993	4.50399e-05	up	yes
PHYSODRAFT_481309	bidirectional sugar transporter SWEET17-like [Helianthus annuus]	2.81407	4.59335e-05	up	yes
PHYSODRAFT_536236	NA	-2.92414	4.78727e-05	down	yes
PHYSODRAFT_324431	NA	-3.00139	4.79012e-05	down	yes
PHYSODRAFT_528513	NA	-2.92803	4.8053e-05	down	yes
PHYSODRAFT_558214	NA	-2.89096	5.16871e-05	down	yes
PHYSODRAFT_498554	NA	-2.89497	5.34656e-05	down	yes
PHYSODRAFT_544729	uncharacterized protein LOC112021387 [Quercus suber]	-2.95889	5.42165e-05	down	yes
PHYSODRAFT_491051	NA	2.77625	5.43562e-05	up	yes
PHYSODRAFT_517379	NA	-2.9072	5.47489e-05	down	yes
PHYSODRAFT_341950	NA	-2.90162	5.69059e-05	down	yes
PHYSODRAFT_262524	NA	2.78538	5.69721e-05	up	yes
PHYSODRAFT_496117	predicted protein [Hordeum vulgare subsp. vulgare]	2.75583	5.74374e-05	up	yes
PHYSODRAFT_310076	NA	-3.00507	5.78251e-05	down	yes
PHYSODRAFT_302676	NA	-2.96368	5.88771e-05	down	yes
PHYSODRAFT_286894	NA	-2.88434	6.18653e-05	down	yes
PHYSODRAFT_353780	glutamate decarboxylase [Solanum pennellii]	2.74128	6.21321e-05	up	yes
PHYSODRAFT_509561	NA	2.72026	7.20299e-05	up	yes
PHYSODRAFT_451004	NA	2.84329	7.41033e-05	up	yes
PHYSODRAFT_485352	NA	2.71709	7.4492e-05	up	yes
PHYSODRAFT_339044	NA	-2.95903	7.55558e-05	down	yes
PHYSODRAFT_541826	NAD-specific glutamate dehydrogenase-like [Quercus suber]	-2.82035	7.57442e-05	down	yes
PHYSODRAFT_306319	cobalamin synthesis isoform A [Micractinium conductrix]	2.75369	7.58516e-05	up	yes
PHYSODRAFT_319926	NA	-2.86701	7.86565e-05	down	yes
PHYSODRAFT_297758	NA	-2.92417	8.068e-05	down	yes
PHYSODRAFT_555131	hypothetical protein CICLE_v10006989mg [Citrus clementina]	2.71389	8.22801e-05	up	yes
PHYSODRAFT_315976	NA	2.70607	8.77638e-05	up	yes
PHYSODRAFT_328034	NA	2.74088	9.02452e-05	up	yes
PHYSODRAFT_471256	hypothetical protein SELMODRAFT_439768 [Selaginella moellendorffii]	2.68593	0.0001005	up	yes
PHYSODRAFT_493546	extracellular ribonuclease LE-like [Sesamum indicum]	2.78896	0.000104632	up	yes
PHYSODRAFT_255978	ABC transporter G family [Klebsormidium nitens]	2.73374	0.000106078	up	yes
PHYSODRAFT_334655	NA	-2.83193	0.000109629	down	yes
PHYSODRAFT_347190	hypothetical protein CHLRE_07g345150v5 [Chlamydomonas reinhardtii]	-2.86243	0.000112445	down	yes
PHYSODRAFT_296045	NA	-2.73742	0.000115422	down	yes
PHYSODRAFT_514746	NA	-2.75349	0.000119126	down	yes
PHYSODRAFT_469382	NA	-2.85318	0.000119825	down	yes
PHYSODRAFT_285001	NA	-2.79082	0.000120568	down	yes
PHYSODRAFT_552568	NA	-2.75313	0.000120988	down	yes
PHYSODRAFT_494417	Cytochrome oxidase assembly factor COX15 [Klebsormidium nitens]	2.64172	0.000121115	up	yes
PHYSODRAFT_247287	Alternative oxidase, mitochondrial [Tetrabaena socialis]	2.72458	0.000121677	up	yes
PHYSODRAFT_486821	predicted protein [Micromonas commoda]	2.60695	0.000127354	up	yes
PHYSODRAFT_552639	hypothetical protein CHLNCDRAFT_135909 [Chlorella variabilis]	2.60594	0.000127478	up	yes
PHYSODRAFT_329735	predicted protein [Bathycoccus prasinos]	2.62126	0.000127977	up	yes
PHYSODRAFT_515716	NA	-2.80355	0.000128591	down	yes
PHYSODRAFT_287162	predicted protein [Micromonas commoda]	2.60666	0.000128898	up	yes
PHYSODRAFT_473073	predicted protein [Micromonas pusilla CCMP1545]	-2.82001	0.000132338	down	yes
PHYSODRAFT_320594	hypothetical protein SELMODRAFT_439768 [Selaginella moellendorffii]	2.63574	0.000133124	up	yes
PHYSODRAFT_482931	NA	2.70179	0.000134449	up	yes
PHYSODRAFT_307231	NA	-2.74127	0.000134699	down	yes
PHYSODRAFT_256927	ammonium transporter 1-like [Quercus suber]	2.6177	0.000135866	up	yes
PHYSODRAFT_508512	predicted protein [Chlamydomonas reinhardtii]	2.65722	0.000136344	up	yes
PHYSODRAFT_519275	outer dynein arm docking complex 3 [Micromonas pusilla CCMP1545]	-2.72731	0.000137891	down	yes
PHYSODRAFT_517698	hypothetical protein BRADI_2g41977v3 [Brachypodium distachyon]	-2.7567	0.000138447	down	yes
PHYSODRAFT_489889	NA	2.70196	0.000138504	up	yes
PHYSODRAFT_552600	probable plastidic glucose transporter 2 isoform X1 [Physcomitrella patens]	-2.76324	0.000139715	down	yes
PHYSODRAFT_342517	glucan 1,3-beta-glucosidase ARB_02797-like [Quercus suber]	-2.8057	0.000144746	down	yes
PHYSODRAFT_487392	NA	2.58528	0.000147037	up	yes
PHYSODRAFT_353688	OSJNBb0040D15.1 [Oryza sativa Japonica Group]	-2.68587	0.000149895	down	yes
PHYSODRAFT_477481	hypothetical protein GPECTOR_1g122 [Gonium pectorale]	-2.67925	0.000154757	down	yes
PHYSODRAFT_493303	NA	-2.75197	0.000155666	down	yes
PHYSODRAFT_285329	NA	-2.76095	0.000155865	down	yes
PHYSODRAFT_563428	NA	2.571	0.000159999	up	yes
PHYSODRAFT_356071	H0102C09.1 [Oryza sativa]	-2.79985	0.000163994	down	yes
PHYSODRAFT_555044	NA	-2.67143	0.000177498	down	yes
PHYSODRAFT_320871	hypothetical protein SELMODRAFT_236021 [Selaginella moellendorffii]	-2.75893	0.000178929	down	yes
PHYSODRAFT_352405	NA	-2.64062	0.000189823	down	yes
PHYSODRAFT_339665	aquaporin-3-like [Quercus suber]	2.57995	0.000198176	up	yes
PHYSODRAFT_480321	NA	2.60721	0.00019885	up	yes
PHYSODRAFT_264348	probable calcium-binding protein CML21 [Sesamum indicum]	-2.76641	0.0002015	down	yes
PHYSODRAFT_548576	NADP-dependent alcohol dehydrogenase 7-like [Quercus suber]	2.52303	0.000203083	up	yes
PHYSODRAFT_348760	NA	2.51563	0.000213484	up	yes
PHYSODRAFT_494718	NA	-2.62813	0.000213982	down	yes
PHYSODRAFT_304442	NA	2.50133	0.000221969	up	yes
PHYSODRAFT_302841	NA	-2.66262	0.000225018	down	yes
PHYSODRAFT_341980	NA	-2.62822	0.000230262	down	yes
PHYSODRAFT_256413	NA	-2.67616	0.000240162	down	yes
PHYSODRAFT_331215	NA	-2.64812	0.000241605	down	yes
PHYSODRAFT_554824	ammonium transporter 1-like [Quercus suber]	2.48082	0.000242893	up	yes
PHYSODRAFT_405736	uncharacterized protein LOC9656550 [Selaginella moellendorffii]	-2.65644	0.000246579	down	yes
PHYSODRAFT_259414	NA	2.49134	0.00025925	up	yes
PHYSODRAFT_497688	hypothetical protein SELMODRAFT_164122 [Selaginella moellendorffii]	-2.71942	0.000262903	down	yes
PHYSODRAFT_475912	hypothetical protein SELMODRAFT_439768 [Selaginella moellendorffii]	2.51423	0.000264728	up	yes
PHYSODRAFT_289145	NA	-2.56182	0.000287476	down	yes
PHYSODRAFT_480534	NA	-2.56879	0.0002877	down	yes
PHYSODRAFT_333696	PREDICTED: CBL-interacting serine/threonine-protein kinase 11 [Beta vulgaris subsp. vulgaris]	-2.57304	0.000296084	down	yes
PHYSODRAFT_257082	WD repeat-containing protein 78 isoform X1 [Selaginella moellendorffii]	-2.70404	0.000302304	down	yes
PHYSODRAFT_490733	pyridoxal phosphate-dependent transferase [Ostreococcus tauri]	2.44795	0.000305115	up	yes
PHYSODRAFT_558391	ankyrin repeat protein nuc-2-like [Quercus suber]	-2.56866	0.000305347	down	yes
PHYSODRAFT_483013	hypothetical protein CEUSTIGMA_g281.t1 [Chlamydomonas eustigma]	-2.62937	0.000306955	down	yes
PHYSODRAFT_482093	NA	-2.66789	0.000314338	down	yes
PHYSODRAFT_263944	NA	-2.5382	0.000323384	down	yes
PHYSODRAFT_320435	NA	-2.56737	0.000337186	down	yes
PHYSODRAFT_340347	NA	-2.52961	0.000338292	down	yes
PHYSODRAFT_263881	NA	-2.52624	0.000343557	down	yes
PHYSODRAFT_310759	3-phytase B-like [Quercus suber]	-2.56697	0.000346405	down	yes
PHYSODRAFT_333668	hypothetical protein GPECTOR_19g332 [Gonium pectorale]	-2.58044	0.000360263	down	yes
PHYSODRAFT_336330	NA	2.45655	0.000360593	up	yes
PHYSODRAFT_326157	Calcium-dependent protein kinase 34 [Vitis vinifera]	-2.63913	0.000370568	down	yes
PHYSODRAFT_556501	PREDICTED: multicopper oxidase LPR1-like [Musa acuminata subsp. malaccensis]	2.47332	0.000371503	up	yes
PHYSODRAFT_333436	NA	-2.60865	0.000378971	down	yes
PHYSODRAFT_480655	NA	-2.49369	0.000421903	down	yes
PHYSODRAFT_318767	NA	-2.5978	0.000423426	down	yes
PHYSODRAFT_332912	NA	2.38137	0.000427807	up	yes
PHYSODRAFT_316661	WD40 repeat-like protein [Coccomyxa subellipsoidea C-169]	-2.56542	0.000435479	down	yes
PHYSODRAFT_482793	heat shock cognate 70 kDa protein-like [Manihot esculenta]	2.37443	0.000442525	up	yes
PHYSODRAFT_499526	probable endo-1,3(4)-beta-glucanase ARB_01444 [Quercus suber]	2.3737	0.000447212	up	yes
PHYSODRAFT_548252	PREDICTED: probable phospholipid hydroperoxide glutathione peroxidase [Daucus carota subsp. sativus]	-2.46648	0.000454648	down	yes
PHYSODRAFT_479983	putative E3 ubiquitin-protein ligase XBAT35 isoform X2 [Rosa chinensis]	2.35311	0.000466034	up	yes
PHYSODRAFT_355919	aquaporin-3-like [Quercus suber]	-2.47751	0.000466886	down	yes
PHYSODRAFT_325850	Ammonium transporter AmtB-like domain [Ostreococcus tauri]	2.45956	0.000467117	up	yes
PHYSODRAFT_305463	NA	-2.55354	0.000467386	down	yes
PHYSODRAFT_566110	ABC transporter G family member 37 [Setaria italica]	2.34665	0.000479081	up	yes
PHYSODRAFT_313472	flagellar outer arm dynein alpha chain [Micromonas pusilla CCMP1545]	-2.47233	0.000480126	down	yes
PHYSODRAFT_408331	PREDICTED: histone-lysine N-methyltransferase SUVR3 [Gossypium raimondii]	-2.47499	0.000482282	down	yes
PHYSODRAFT_498197	NA	2.38095	0.000483086	up	yes
PHYSODRAFT_479288	calcium-activated potassium channel subunit alpha-1 isoform X1 [Selaginella moellendorffii]	-2.54276	0.000487885	down	yes
PHYSODRAFT_475718	Phosphate:Na+ symporter family [Micromonas pusilla CCMP1545]	-2.45421	0.000495983	down	yes
PHYSODRAFT_263805	NA	2.42773	0.000498757	up	yes
PHYSODRAFT_559981	PREDICTED: lysine-specific histone demethylase 1 homolog 3-like [Populus euphratica]	-2.48534	0.000499013	down	yes
PHYSODRAFT_511356	NA	-2.45079	0.000504015	down	yes
PHYSODRAFT_323704	NA	2.37246	0.000508117	up	yes
PHYSODRAFT_348119	malic enzyme [Chlorella sorokiniana]	2.49721	0.000509976	up	yes
PHYSODRAFT_467898	hypothetical protein CHLRE_16g683900v5 [Chlamydomonas reinhardtii]	-2.53191	0.000535041	down	yes
PHYSODRAFT_525056	aquaporin-3-like [Quercus suber]	2.40642	0.000538191	up	yes
PHYSODRAFT_262464	NA	2.35257	0.000553222	up	yes
PHYSODRAFT_536295	NA	2.40754	0.000563878	up	yes
PHYSODRAFT_355151	NA	2.30456	0.000589698	up	yes
PHYSODRAFT_325482	NA	-2.44736	0.000593693	down	yes
PHYSODRAFT_531317	NA	2.33857	0.00062811	up	yes
PHYSODRAFT_552636	hypothetical protein CHLNCDRAFT_135909 [Chlorella variabilis]	2.29172	0.000629777	up	yes
PHYSODRAFT_467681	H(+)/Cl(-) exchange transporter 5-like [Quercus suber]	-2.43147	0.000637287	down	yes
PHYSODRAFT_536639	probable endo-1,3(4)-beta-glucanase ARB_01444 [Quercus suber]	2.30384	0.000638922	up	yes
PHYSODRAFT_306978	NA	-2.40074	0.000645729	down	yes
PHYSODRAFT_331322	predicted protein [Chlamydomonas reinhardtii]	-2.49546	0.000652113	down	yes
PHYSODRAFT_330087	hypothetical protein C2E20_8527 [Micractinium conductrix]	-2.39543	0.000676916	down	yes
PHYSODRAFT_355153	NA	2.26919	0.000695285	up	yes
PHYSODRAFT_561209	NA	-2.39496	0.000699453	down	yes
PHYSODRAFT_505107	cAMP phosphodiesterase [Raphidocelis subcapitata]	2.34447	0.000699557	up	yes
PHYSODRAFT_490305	diacylglycerol O-acyltransferase 2D-like [Arachis duranensis]	-2.37913	0.000709486	down	yes
PHYSODRAFT_479008	ecotropic viral integration site 5 protein homolog isoform X1 [Sesamum indicum]	-2.38494	0.000717697	down	yes
PHYSODRAFT_318083	NA	2.36731	0.000725062	up	yes
PHYSODRAFT_538473	NA	-2.37436	0.000730451	down	yes
PHYSODRAFT_321084	NA	-2.40013	0.000741095	down	yes
PHYSODRAFT_248380	hypothetical protein CHLRE_03g145127v5 [Chlamydomonas reinhardtii]	-2.40681	0.000755945	down	yes
PHYSODRAFT_491661	hypothetical protein VOLCADRAFT_78980 [Volvox carteri f. nagariensis]	-2.42538	0.00075675	down	yes
PHYSODRAFT_343005	TBC-domain-containing protein [Coccomyxa subellipsoidea C-169]	-2.36823	0.000758188	down	yes
PHYSODRAFT_347479	NA	2.26067	0.000763753	up	yes
PHYSODRAFT_355221	2-methylene-furan-3-one reductase-like [Arachis ipaensis]	2.2908	0.000763919	up	yes
PHYSODRAFT_526081	hypothetical protein AXG93_3818s1130 [Marchantia polymorpha subsp. ruderalis]	2.25548	0.000778432	up	yes
PHYSODRAFT_520653	hypothetical protein TSOC_000242, partial [Tetrabaena socialis]	2.36306	0.000788477	up	yes
PHYSODRAFT_325900	Acyl- thioesterase 1 [Chlorella sorokiniana]	2.30674	0.00079051	up	yes
PHYSODRAFT_524234	NA	-2.43674	0.000813805	down	yes
PHYSODRAFT_317915	chloride Carrier/Channel family, partial [Micromonas pusilla CCMP1545]	-2.43942	0.00082031	down	yes
PHYSODRAFT_485173	RING-H2 finger protein ATL39-like isoform X2 [Carica papaya]	-2.46671	0.00083148	down	yes
PHYSODRAFT_290431	senescence-associated protein, putative [Medicago truncatula]	-2.48842	0.000831535	down	yes
PHYSODRAFT_247772	NA	2.29143	0.000844776	up	yes
PHYSODRAFT_523336	NA	-2.44067	0.000849116	down	yes
PHYSODRAFT_336344	NA	2.25331	0.00085134	up	yes
PHYSODRAFT_562706	ABC transporter A family member 1 isoform X2 [Coffea eugenioides]	-2.42042	0.000851479	down	yes
PHYSODRAFT_291621	hypothetical protein DVH24_033639 [Malus domestica]	-2.3344	0.000868826	down	yes
PHYSODRAFT_314013	NA	-2.3465	0.000881755	down	yes
PHYSODRAFT_361576	2-methylene-furan-3-one reductase [Prunus yedoensis var. nudiflora]	-2.33874	0.000895807	down	yes
PHYSODRAFT_285410	phosphatidylinositol 4-phosphate 5-kinase its3-like [Quercus suber]	-2.33169	0.000899689	down	yes
PHYSODRAFT_534043	NA	-2.36101	0.000908659	down	yes
PHYSODRAFT_546788	NA	-2.32898	0.000915451	down	yes
PHYSODRAFT_504450	NA	-2.42559	0.00091958	down	yes
PHYSODRAFT_336898	NA	-2.32488	0.000951583	down	yes
PHYSODRAFT_526468	hypothetical protein KFL_000770270 [Klebsormidium nitens]	-2.39924	0.000960418	down	yes
PHYSODRAFT_313495	NA	-2.38817	0.000962222	down	yes
PHYSODRAFT_557802	NA	-2.32024	0.000969627	down	yes
PHYSODRAFT_517690	NA	-2.35381	0.000979075	down	yes
PHYSODRAFT_533776	probable cation-transporting ATPase 13A3 isoform X2 [Physcomitrella patens]	2.23139	0.000999055	up	yes
PHYSODRAFT_543238	pirin-like protein [Durio zibethinus]	2.20449	0.00100104	up	yes
PHYSODRAFT_348148	PREDICTED: glycerol-3-phosphate dehydrogenase [NAD(+)] [Daucus carota subsp. sativus]	2.19601	0.00102107	up	yes
PHYSODRAFT_564573	NA	-2.41426	0.00104225	down	yes
PHYSODRAFT_434060	NA	-2.34481	0.00104997	down	yes
PHYSODRAFT_508634	NA	-2.36458	0.00105752	down	yes
PHYSODRAFT_503640	NA	2.22461	0.00105853	up	yes
PHYSODRAFT_289235	chaperonin 10 [Chlamydomonas reinhardtii]	2.1801	0.0010861	up	yes
PHYSODRAFT_317051	NA	-2.32605	0.00114228	down	yes
PHYSODRAFT_256840	NA	-2.39024	0.00116276	down	yes
PHYSODRAFT_284684	2-cys peroxiredoxin [Chlorella sorokiniana]	2.17153	0.00116938	up	yes
PHYSODRAFT_479917	PREDICTED: ion channel CASTOR-like isoform X1 [Cucumis melo]	-2.37133	0.00117432	down	yes
PHYSODRAFT_258968	bifunctional dethiobiotin synthetase/7,8-diamino-pelargonic acid aminotransferase, mitochondrial [Oryza sativa Japonica Group]	2.15704	0.00119721	up	yes
PHYSODRAFT_259785	NA	-2.28309	0.00120313	down	yes
PHYSODRAFT_440636	NA	2.18855	0.00120961	up	yes
PHYSODRAFT_315488	GDSL esterase/lipase At5g62930 [Dendrobium catenatum]	-2.347	0.00121232	down	yes
PHYSODRAFT_330667	NA	2.20978	0.00121772	up	yes
PHYSODRAFT_475132	NA	2.15442	0.00123043	up	yes
PHYSODRAFT_483167	NA	-2.37136	0.0012701	down	yes
PHYSODRAFT_552261	PREDICTED: probable voltage-gated potassium channel subunit beta [Beta vulgaris subsp. vulgaris]	2.14487	0.00127013	up	yes
PHYSODRAFT_344705	hypothetical protein EUGRSUZ_F03980 [Eucalyptus grandis]	2.13979	0.00129086	up	yes
PHYSODRAFT_251163	hypothetical protein CEUSTIGMA_g8808.t1 [Chlamydomonas eustigma]	-2.39434	0.00129316	down	yes
PHYSODRAFT_304897	hypothetical protein COCSUDRAFT_56364 [Coccomyxa subellipsoidea C-169]	-2.28245	0.00129855	down	yes
PHYSODRAFT_488945	phospholipase D alpha 2 [Sorghum bicolor]	2.23832	0.00130609	up	yes
PHYSODRAFT_439641	NA	-2.26038	0.00131977	down	yes
PHYSODRAFT_347561	NADP-dependent alcohol dehydrogenase 7-like [Quercus suber]	2.13731	0.00132323	up	yes
PHYSODRAFT_470663	unknown [Lotus japonicus]	-2.24923	0.00133037	down	yes
PHYSODRAFT_303408	hypothetical protein AQUCO_00900186v1 [Aquilegia coerulea]	-2.35632	0.00133265	down	yes
PHYSODRAFT_336421	NA	-2.2663	0.00134558	down	yes
PHYSODRAFT_494013	SCP-like extracellular [Chlorella sorokiniana]	-2.37698	0.00134607	down	yes
PHYSODRAFT_308282	unknown [Picea sitchensis]	-2.34424	0.00134694	down	yes
PHYSODRAFT_362794	predicted protein, partial [Micromonas pusilla CCMP1545]	2.15226	0.00134694	up	yes
PHYSODRAFT_318015	predicted protein [Micromonas commoda]	2.15	0.00136415	up	yes
PHYSODRAFT_355828	NA	2.12623	0.00138349	up	yes
PHYSODRAFT_501285	4-coumarate:CoA ligase 3 [Dorcoceras hygrometricum]	2.20105	0.00138427	up	yes
PHYSODRAFT_559440	NA	-2.23661	0.00141314	down	yes
PHYSODRAFT_251056	Glycerol-3-phosphate transporter 5 [Actinidia chinensis var. chinensis]	-2.2902	0.00141601	down	yes
PHYSODRAFT_500010	protein DETOXIFICATION 41 [Sorghum bicolor]	-2.35741	0.00141964	down	yes
PHYSODRAFT_475791	hypothetical protein GPECTOR_22g849 [Gonium pectorale]	2.19809	0.00142874	up	yes
PHYSODRAFT_299721	NA	-2.35381	0.00143068	down	yes
PHYSODRAFT_292717	Protein TAR1 [Capsicum baccatum]	-2.24783	0.00144602	down	yes
PHYSODRAFT_325485	NA	-2.28222	0.00145407	down	yes
PHYSODRAFT_544256	PREDICTED: lipase-like [Gossypium hirsutum]	2.1518	0.00145441	up	yes
PHYSODRAFT_263748	predicted protein [Micromonas pusilla CCMP1545]	-2.22745	0.00146405	down	yes
PHYSODRAFT_315239	hypothetical protein AXG93_2210s1050 [Marchantia polymorpha subsp. ruderalis]	2.2001	0.00146559	up	yes
PHYSODRAFT_549848	hypothetical protein BHE74_00000984 [Ensete ventricosum]	2.14247	0.00146942	up	yes
PHYSODRAFT_360349	hypothetical protein CEUSTIGMA_g7725.t1 [Chlamydomonas eustigma]	-2.22852	0.00147673	down	yes
PHYSODRAFT_519419	NA	-2.22326	0.00149232	down	yes
PHYSODRAFT_317496	AP-2 complex subunit mu [Physcomitrella patens]	-2.22876	0.00151012	down	yes
PHYSODRAFT_314872	NA	2.21476	0.00151967	up	yes
PHYSODRAFT_305592	NA	-2.22807	0.0015334	down	yes
PHYSODRAFT_304307	NA	-2.25542	0.00156123	down	yes
PHYSODRAFT_490809	NA	-2.233	0.00157189	down	yes
PHYSODRAFT_463939	NA	-2.33512	0.00157308	down	yes
PHYSODRAFT_543243	pirin-like protein [Durio zibethinus]	2.10806	0.00158535	up	yes
PHYSODRAFT_355355	hypothetical protein [Zea mays]	2.09519	0.00159474	up	yes
PHYSODRAFT_540086	hypothetical protein CHLRE_13g580900v5 [Chlamydomonas reinhardtii]	-2.29325	0.00159545	down	yes
PHYSODRAFT_350758	NA	-2.26577	0.0015981	down	yes
PHYSODRAFT_252408	NA	2.1152	0.0016487	up	yes
PHYSODRAFT_532111	PREDICTED: phospholipid-transporting ATPase 3 [Prunus mume]	-2.27014	0.00166079	down	yes
PHYSODRAFT_470331	NA	-2.30722	0.00166758	down	yes
PHYSODRAFT_316644	hypothetical protein CBR_g38503 [Chara braunii]	-2.25314	0.00169223	down	yes
PHYSODRAFT_262368	NA	-2.28401	0.00169706	down	yes
PHYSODRAFT_495458	PREDICTED: glycine dehydrogenase (decarboxylating), mitochondrial isoform X2 [Ipomoea nil]	2.08135	0.00170425	up	yes
PHYSODRAFT_549587	Chaperonin mitochondrial [Chlorella sorokiniana]	2.08058	0.00170753	up	yes
PHYSODRAFT_303351	NA	-2.23122	0.00171728	down	yes
PHYSODRAFT_344027	predicted protein [Chlamydomonas reinhardtii]	-2.19594	0.00174544	down	yes
PHYSODRAFT_475771	major facilitator superfamily protein [Klebsormidium nitens]	-2.31095	0.00174763	down	yes
PHYSODRAFT_330084	NA	-2.2977	0.00175557	down	yes
PHYSODRAFT_319688	PREDICTED: tRNA-dihydrouridine(20) synthase [NAD(P)+]-like [Solanum tuberosum]	2.08358	0.00176133	up	yes
PHYSODRAFT_478408	NA	-2.25301	0.00177159	down	yes
PHYSODRAFT_245875	Cation-transporting P-type ATPase, C-terminal [Ostreococcus tauri]	-2.2	0.00177275	down	yes
PHYSODRAFT_484386	ecotropic viral integration site 5 protein homolog isoform X1 [Sesamum indicum]	-2.18164	0.00181547	down	yes
PHYSODRAFT_385900	uncharacterized protein LOC107611750 [Arachis ipaensis]	-2.24338	0.00182013	down	yes
PHYSODRAFT_546234	protein root UVB sensitive 1, chloroplastic isoform X1 [Eutrema salsugineum]	-2.17869	0.00183138	down	yes
PHYSODRAFT_557466	NA	-2.25653	0.00183648	down	yes
PHYSODRAFT_333263	putative glucose-6-phosphate 1-epimerase isoform X2 [Selaginella moellendorffii]	2.14439	0.00186105	up	yes
PHYSODRAFT_526723	annexin A4 isoform X2 [Selaginella moellendorffii]	-2.18267	0.00186532	down	yes
PHYSODRAFT_323906	NA	2.18421	0.00186939	up	yes
PHYSODRAFT_304734	predicted protein [Micromonas commoda]	2.08434	0.00187024	up	yes
PHYSODRAFT_508531	protein DETOXIFICATION 12 [Oryza sativa Japonica Group]	-2.18285	0.00187669	down	yes
PHYSODRAFT_327283	NA	-2.18678	0.00188497	down	yes
PHYSODRAFT_486395	Dyneins heavy chain [Klebsormidium nitens]	-2.19259	0.00188914	down	yes
PHYSODRAFT_301589	protein DETOXIFICATION 12 [Oryza sativa Japonica Group]	-2.17998	0.00190034	down	yes
PHYSODRAFT_320911	NA	-2.23581	0.00190922	down	yes
PHYSODRAFT_355992	bidirectional sugar transporter SWEET13-like [Dendrobium catenatum]	2.06359	0.00190982	up	yes
PHYSODRAFT_512894	hypothetical protein AQUCO_00900186v1 [Aquilegia coerulea]	-2.18667	0.00194021	down	yes
PHYSODRAFT_556286	PREDICTED: UTP:RNA uridylyltransferase 1 [Raphanus sativus]	-2.16635	0.0019428	down	yes
PHYSODRAFT_253450	NA	-2.17651	0.00196007	down	yes
PHYSODRAFT_535424	NA	-2.16366	0.00201084	down	yes
PHYSODRAFT_529363	NA	-2.17502	0.00205228	down	yes
PHYSODRAFT_331251	probable folate-biopterin transporter 4 isoform X1 [Selaginella moellendorffii]	2.05041	0.00205526	up	yes
PHYSODRAFT_284280	NA	2.05126	0.00208187	up	yes
PHYSODRAFT_311292	hypothetical protein CBR_g63063 [Chara braunii]	2.0696	0.00208712	up	yes
PHYSODRAFT_529656	NA	-2.16465	0.00210447	down	yes
PHYSODRAFT_248285	probable plastidic glucose transporter 2 isoform X1 [Physcomitrella patens]	-2.21637	0.00215841	down	yes
PHYSODRAFT_246325	NA	-2.22467	0.00216045	down	yes
PHYSODRAFT_260885	NA	2.05283	0.00216067	up	yes
PHYSODRAFT_560711	phosphoglycerate kinase [Chlamydomonas reinhardtii]	2.04802	0.00216387	up	yes
PHYSODRAFT_286885	NA	2.02781	0.00217316	up	yes
PHYSODRAFT_320526	probable plastidic glucose transporter 2 isoform X1 [Physcomitrella patens]	-2.21359	0.00219279	down	yes
PHYSODRAFT_318628	NA	-2.15487	0.00221023	down	yes
PHYSODRAFT_483826	NA	-2.13703	0.00221557	down	yes
PHYSODRAFT_320870	NA	-2.20996	0.00222276	down	yes
PHYSODRAFT_330173	uncharacterized protein LOC112345788 isoform X2 [Selaginella moellendorffii]	-2.20861	0.00223495	down	yes
PHYSODRAFT_520447	predicted protein [Micromonas commoda]	2.03683	0.00225222	up	yes
PHYSODRAFT_261614	NA	-2.16544	0.00225875	down	yes
PHYSODRAFT_347976	NA	-2.19322	0.00229455	down	yes
PHYSODRAFT_469522	NA	2.06362	0.00232742	up	yes
PHYSODRAFT_531738	hypothetical protein AQUCO_04900129v1 [Aquilegia coerulea]	-2.24265	0.00233415	down	yes
PHYSODRAFT_327533	NA	2.03469	0.00236598	up	yes
PHYSODRAFT_560783	NA	-2.17191	0.00240501	down	yes
PHYSODRAFT_324122	NA	-2.12104	0.00240794	down	yes
PHYSODRAFT_468328	NA	-2.23953	0.00242528	down	yes
PHYSODRAFT_545642	allantoicase-like [Quercus suber]	2.00678	0.00243424	up	yes
PHYSODRAFT_453250	NA	2.00888	0.00247317	up	yes
PHYSODRAFT_487436	flagellar outer arm dynein 14 kDa light chain LC5 [Chlamydomonas reinhardtii]	-2.20573	0.00248823	down	yes
PHYSODRAFT_251825	hypothetical protein Rsub_06973 [Raphidocelis subcapitata]	-2.15671	0.00249416	down	yes
PHYSODRAFT_470466	hypothetical protein COCSUDRAFT_43213 [Coccomyxa subellipsoidea C-169]	-2.22328	0.00250278	down	yes
PHYSODRAFT_484036	glutamine amidotransferase [Monoraphidium neglectum]	2.0298	0.00251938	up	yes
PHYSODRAFT_501451	NA	2.03886	0.00254232	up	yes
PHYSODRAFT_353922	malic enzyme [Chlorella sorokiniana]	1.99424	0.00254729	up	yes
PHYSODRAFT_263493	NA	-2.15293	0.00255018	down	yes
PHYSODRAFT_250786	NA	2.00593	0.00255269	up	yes
PHYSODRAFT_359660	annexin D5-like [Cucurbita pepo subsp. pepo]	1.99159	0.00255952	up	yes
PHYSODRAFT_361107	PREDICTED: mitochondrial pyruvate carrier 4 [Vitis vinifera]	2.0025	0.00256186	up	yes
PHYSODRAFT_249587	NA	-2.11971	0.00257424	down	yes
PHYSODRAFT_354308	polyunsaturated fatty acid elongase [Marchantia polymorpha]	1.99125	0.00257763	up	yes
PHYSODRAFT_306430	predicted protein [Ostreococcus lucimarinus CCE9901]	2.00392	0.002582	up	yes
PHYSODRAFT_529822	NA	-2.24908	0.00258278	down	yes
PHYSODRAFT_332170	NA	2.02114	0.00263491	up	yes
PHYSODRAFT_250587	uncharacterized protein LOC109820554 [Asparagus officinalis]	-2.11069	0.0026458	down	yes
PHYSODRAFT_299307	NA	-2.19261	0.00265507	down	yes
PHYSODRAFT_313783	NA	-2.10715	0.00272847	down	yes
PHYSODRAFT_251840	formin-like protein 18 isoform X1 [Quercus suber]	-2.19151	0.00274226	down	yes
PHYSODRAFT_360220	NA	-2.08844	0.00274703	down	yes
PHYSODRAFT_304175	unknown [Picea sitchensis]	-2.17471	0.00276657	down	yes
PHYSODRAFT_309767	predicted protein [Micromonas pusilla CCMP1545]	-2.15339	0.0027678	down	yes
PHYSODRAFT_263123	NA	1.97745	0.00278539	up	yes
PHYSODRAFT_481857	hypothetical protein AXG93_2506s1050 [Marchantia polymorpha subsp. ruderalis]	-2.1473	0.00280312	down	yes
PHYSODRAFT_262571	NA	-2.11461	0.00280683	down	yes
PHYSODRAFT_469968	NA	-2.11579	0.0028222	down	yes
PHYSODRAFT_529732	1,3-beta-glucanosyltransferase gel1-like [Quercus suber]	-2.09019	0.00283835	down	yes
PHYSODRAFT_544658	beta-glucosidase 27 [Arabidopsis lyrata subsp. lyrata]	-2.07955	0.00284518	down	yes
PHYSODRAFT_298016	NA	-2.15475	0.00288362	down	yes
PHYSODRAFT_337186	voltage-gated ion channel superfamily [Micromonas pusilla CCMP1545]	-2.12899	0.00289463	down	yes
PHYSODRAFT_549883	NA	-2.07793	0.00292313	down	yes
PHYSODRAFT_512794	NA	-2.11242	0.00292945	down	yes
PHYSODRAFT_560695	NA	-2.07916	0.00293189	down	yes
PHYSODRAFT_545146	hypothetical protein MARPO_0007s0030 [Marchantia polymorpha]	1.96338	0.00294192	up	yes
PHYSODRAFT_327683	NA	-2.19896	0.00300244	down	yes
PHYSODRAFT_481980	ribonuclease HII [Micractinium conductrix]	-2.07351	0.00306856	down	yes
PHYSODRAFT_309078	NA	-2.19344	0.0030741	down	yes
PHYSODRAFT_297834	NA	2.07568	0.00308236	up	yes
PHYSODRAFT_469767	zinc-type alcohol dehydrogenase-like protein C1198.01 [Selaginella moellendorffii]	1.95243	0.00308498	up	yes
PHYSODRAFT_531566	NA	-2.07507	0.00313952	down	yes
PHYSODRAFT_254604	acetyl-CoA carboxylase-like [Quercus suber]	1.94592	0.00314737	up	yes
PHYSODRAFT_306690	NA	2.07314	0.00316927	up	yes
PHYSODRAFT_251306	calcium-binding mitochondrial carrier protein Aralar2-like [Quercus suber]	1.93998	0.00326598	up	yes
PHYSODRAFT_309859	bardet-biedl syndrome 4 [Micromonas pusilla CCMP1545]	-2.10899	0.00328397	down	yes
PHYSODRAFT_485510	NA	-2.14367	0.00333613	down	yes
PHYSODRAFT_354162	NA	-2.04367	0.00335753	down	yes
PHYSODRAFT_328161	NA	-2.13	0.00336604	down	yes
PHYSODRAFT_485957	predicted protein [Micromonas pusilla CCMP1545]	-2.17026	0.00343303	down	yes
PHYSODRAFT_339346	NA	-2.04073	0.00350646	down	yes
PHYSODRAFT_305946	NA	-2.03164	0.00356749	down	yes
PHYSODRAFT_493595	NA	1.99845	0.0036963	up	yes
PHYSODRAFT_322531	NA	-2.05116	0.00369833	down	yes
PHYSODRAFT_298493	hypothetical protein CBR_g17666 [Chara braunii]	-2.03951	0.00376464	down	yes
PHYSODRAFT_486145	PREDICTED: uncharacterized protein LOC104769252 [Camelina sativa]	1.92527	0.00384748	up	yes
PHYSODRAFT_483289	Ammonium transporter AmtB-like domain [Ostreococcus tauri]	2.03634	0.00385818	up	yes
PHYSODRAFT_555969	delta-1-pyrroline-5-carboxylate synthase isoform X1 [Citrus clementina]	1.89705	0.00390839	up	yes
PHYSODRAFT_345045	hypothetical protein CHLNCDRAFT_140767 [Chlorella variabilis]	-2.03395	0.00391194	down	yes
PHYSODRAFT_309818	PREDICTED: uncharacterized protein LOC18600855 [Theobroma cacao]	-2.03821	0.00391798	down	yes
PHYSODRAFT_496906	calcium-dependent protein kinase [Klebsormidium nitens]	-2.01869	0.0039509	down	yes
PHYSODRAFT_262124	protein REVEILLE 6-like isoform X2 [Papaver somniferum]	1.89666	0.00395133	up	yes
PHYSODRAFT_347462	predicted protein [Micromonas pusilla CCMP1545]	1.90318	0.00396993	up	yes
PHYSODRAFT_360974	NA	-2.00628	0.00397671	down	yes
PHYSODRAFT_488746	FAP133 [Chlamydomonas reinhardtii]	-2.05552	0.00403671	down	yes
PHYSODRAFT_390310	PREDICTED: mitogen-activated protein kinase kinase kinase NPK1-like [Pyrus x bretschneideri]	1.99673	0.00404192	up	yes
PHYSODRAFT_354741	NA	-2.0035	0.00405777	down	yes
PHYSODRAFT_341906	hypothetical protein AXG93_4875s1150 [Marchantia polymorpha subsp. ruderalis]	1.91601	0.00406403	up	yes
PHYSODRAFT_548046	NA	1.90181	0.00414	up	yes
PHYSODRAFT_326955	serine carboxypeptidase-like enzyme [Raphidocelis subcapitata]	1.96112	0.00415758	up	yes
PHYSODRAFT_507251	NA	-2.06212	0.00418038	down	yes
PHYSODRAFT_518022	NA	1.93245	0.00419918	up	yes
PHYSODRAFT_496477	NA	-2.02068	0.00421246	down	yes
PHYSODRAFT_529573	hypothetical protein CHLNCDRAFT_53340 [Chlorella variabilis]	1.9753	0.00422316	up	yes
PHYSODRAFT_487017	magnesium transporter MRS2-I isoform X1 [Sesamum indicum]	-2.01914	0.00423804	down	yes
PHYSODRAFT_318683	NA	-1.99489	0.00428758	down	yes
PHYSODRAFT_521311	hypothetical protein MARPO_0014s0102 [Marchantia polymorpha]	-1.98968	0.00430439	down	yes
PHYSODRAFT_255079	NA	-2.03287	0.00431449	down	yes
PHYSODRAFT_510274	hypothetical protein CBR_g54923 [Chara braunii]	1.87335	0.00435034	up	yes
PHYSODRAFT_479543	NA	-1.99082	0.00436425	down	yes
PHYSODRAFT_337966	hypothetical protein CEUSTIGMA_g2967.t1 [Chlamydomonas eustigma]	-2.03854	0.00437019	down	yes
PHYSODRAFT_333452	lipase 1-like [Quercus suber]	1.94253	0.00437743	up	yes
PHYSODRAFT_316158	NA	1.91434	0.00438971	up	yes
PHYSODRAFT_294043	3-phosphoinositide-dependent protein kinase 1-like [Asparagus officinalis]	1.88235	0.00439685	up	yes
PHYSODRAFT_337921	poly(ADP-ribose) polymerase 1 [Klebsormidium nitens]	-1.9842	0.00440574	down	yes
PHYSODRAFT_504068	predicted protein [Micromonas commoda]	1.94439	0.00440803	up	yes
PHYSODRAFT_339066	ADP-ribosylation factor-like isoform X1 [Coffea arabica]	-2.00497	0.00443731	down	yes
PHYSODRAFT_260276	calcium-transporting ATPase 8, plasma membrane-type-like [Physcomitrella patens]	-2.04105	0.00443922	down	yes
PHYSODRAFT_494082	PREDICTED: ultraviolet-B receptor UVR8-like [Raphanus sativus]	-2.0345	0.0045065	down	yes
PHYSODRAFT_316871	predicted protein [Hordeum vulgare subsp. vulgare]	-1.97672	0.00452584	down	yes
PHYSODRAFT_288894	PREDICTED: mitochondrial pyruvate carrier 1-like [Raphanus sativus]	1.86747	0.00453538	up	yes
PHYSODRAFT_566404	dynein light chain 1, cytoplasmic [Physcomitrella patens]	-2.00177	0.00459315	down	yes
PHYSODRAFT_502298	protein argonaute 1B [Sorghum bicolor]	1.92703	0.00460844	up	yes
PHYSODRAFT_507596	NA	1.95462	0.00461126	up	yes
PHYSODRAFT_326158	Calcium-dependent protein kinase [Actinidia chinensis var. chinensis]	-1.97917	0.00464354	down	yes
PHYSODRAFT_516850	NA	1.87307	0.00464629	up	yes
PHYSODRAFT_339689	hypothetical protein CBR_g6403 [Chara braunii]	-1.98619	0.00465808	down	yes
PHYSODRAFT_286325	PREDICTED: malate dehydrogenase, mitochondrial [Gossypium hirsutum]	1.85675	0.00466873	up	yes
PHYSODRAFT_287468	Tar1p [Dorcoceras hygrometricum]	-1.97202	0.00467154	down	yes
PHYSODRAFT_319648	NA	-1.97851	0.00467722	down	yes
PHYSODRAFT_321395	PREDICTED: AP-2 complex subunit alpha-1-like [Fragaria vesca subsp. vesca]	-1.96933	0.00469081	down	yes
PHYSODRAFT_314529	sideroflexin-like [Physcomitrella patens]	1.86743	0.00472086	up	yes
PHYSODRAFT_493203	putative sterigmatocystin biosynthesis peroxidase stcC [Quercus suber]	1.89066	0.00472756	up	yes
PHYSODRAFT_348647	putative glutaredoxin-like protein [Wolffia arrhiza]	1.85154	0.00479636	up	yes
PHYSODRAFT_353479	hypothetical protein CEUSTIGMA_g12662.t1 [Chlamydomonas eustigma]	1.84993	0.00480737	up	yes
PHYSODRAFT_516289	NA	-2.01288	0.00480872	down	yes
PHYSODRAFT_245777	6-4 photolyase [Chlamydomonas sp. ICE-L]	1.86103	0.00484536	up	yes
PHYSODRAFT_358122	2-methylene-furan-3-one reductase [Prunus yedoensis var. nudiflora]	-1.96604	0.00488664	down	yes
PHYSODRAFT_284682	2-cys peroxiredoxin [Chlorella sorokiniana]	1.85581	0.00488696	up	yes
PHYSODRAFT_555802	NA	-2.02381	0.00490423	down	yes
PHYSODRAFT_459435	NA	-1.99105	0.00491077	down	yes
PHYSODRAFT_321781	NA	1.90963	0.00492848	up	yes
PHYSODRAFT_510177	hypothetical protein CBR_g54923 [Chara braunii]	1.84247	0.00498982	up	yes
PHYSODRAFT_249678	PREDICTED: salt stress-induced hydrophobic peptide ESI3-like [Malus domestica]	1.8797	0.00505293	up	yes
PHYSODRAFT_361575	2-methylene-furan-3-one reductase [Prunus yedoensis var. nudiflora]	-1.95322	0.00514939	down	yes
PHYSODRAFT_474685	NA	-1.97111	0.00517976	down	yes
PHYSODRAFT_261380	ABC transporter A family member 1 isoform X3 [Cynara cardunculus var. scolymus]	1.9097	0.0051832	up	yes
PHYSODRAFT_391055	NA	-1.94612	0.00526238	down	yes
PHYSODRAFT_408648	SCP-like extracellular [Chlorella sorokiniana]	1.83907	0.00534732	up	yes
PHYSODRAFT_563466	plastidic glucose transporter 4 isoform X2 [Cajanus cajan]	1.83122	0.00535108	up	yes
PHYSODRAFT_354679	NA	1.87386	0.00536088	up	yes
PHYSODRAFT_320910	NA	-2.03367	0.00537691	down	yes
PHYSODRAFT_331265	NA	-2.00295	0.00541574	down	yes
PHYSODRAFT_303554	agmatine hydroxycinnamoyltransferase 1 [Selaginella moellendorffii]	-1.94865	0.00542637	down	yes
PHYSODRAFT_317690	nitrite reductase [NAD(P)H]-like [Quercus suber]	1.92127	0.00547313	up	yes
PHYSODRAFT_539206	mitochondrial Mn superoxide dismutase [Haematococcus lacustris]	1.81886	0.00550304	up	yes
PHYSODRAFT_343178	NA	1.89925	0.005608	up	yes
PHYSODRAFT_264002	NA	1.92445	0.00561263	up	yes
PHYSODRAFT_285661	predicted protein [Bathycoccus prasinos]	1.81268	0.00565951	up	yes
PHYSODRAFT_323943	NA	1.81604	0.00566655	up	yes
PHYSODRAFT_307299	NA	1.93697	0.0056839	up	yes
PHYSODRAFT_499139	NA	1.9342	0.00569283	up	yes
PHYSODRAFT_255937	Amino acid transporter, transmembrane [Corchorus capsularis]	-2.06352	0.00574201	down	yes
PHYSODRAFT_496550	Alternative oxidase, mitochondrial [Tetrabaena socialis]	1.88004	0.00576837	up	yes
PHYSODRAFT_347756	NA	1.81508	0.00579393	up	yes
PHYSODRAFT_320033	PREDICTED: serine carboxypeptidase-like 47 [Brassica oleracea var. oleracea]	-1.96146	0.00579591	down	yes
PHYSODRAFT_490992	NA	-1.95495	0.00581481	down	yes
PHYSODRAFT_331234	NA	1.8294	0.00581842	up	yes
PHYSODRAFT_336989	2-methylene-furan-3-one reductase [Mucuna pruriens]	1.82508	0.00582778	up	yes
PHYSODRAFT_476843	NA	-1.97256	0.00584581	down	yes
PHYSODRAFT_348169	heat stress transcription factor A-2e-like [Physcomitrella patens]	1.80389	0.00585585	up	yes
PHYSODRAFT_554581	NA	1.90134	0.00585596	up	yes
PHYSODRAFT_354845	NA	-1.91771	0.00587272	down	yes
PHYSODRAFT_490614	hypothetical protein KFL_000870060 [Klebsormidium nitens]	-1.94986	0.00588911	down	yes
PHYSODRAFT_488152	NA	-2.02285	0.00589416	down	yes
PHYSODRAFT_539927	hypothetical protein CEUSTIGMA_g3819.t1 [Chlamydomonas eustigma]	-1.91272	0.00594264	down	yes
PHYSODRAFT_350115	phosphate acyltransferase [Micractinium conductrix]	-1.9126	0.00599205	down	yes
PHYSODRAFT_344549	spore coat A-like protein [Trifolium pratense]	1.80139	0.00600482	up	yes
PHYSODRAFT_565888	NA	-1.91983	0.00601579	down	yes
PHYSODRAFT_530325	NA	-1.98165	0.0060543	down	yes
PHYSODRAFT_311575	NA	-1.91131	0.00605458	down	yes
PHYSODRAFT_563705	hypothetical protein SELMODRAFT_1844, partial [Selaginella moellendorffii]	-1.90916	0.00606874	down	yes
PHYSODRAFT_251822	NA	-2.01971	0.00611811	down	yes
PHYSODRAFT_285667	NA	1.80225	0.00612691	up	yes
PHYSODRAFT_354365	NA	-1.91661	0.00614189	down	yes
PHYSODRAFT_246288	hypothetical protein CHLNCDRAFT_53340 [Chlorella variabilis]	-1.95545	0.00615137	down	yes
PHYSODRAFT_501906	Nuclear protein COP1 [Handroanthus impetiginosus]	-1.97513	0.00615721	down	yes
PHYSODRAFT_331585	methyltransferase-like protein 13 [Asparagus officinalis]	1.82485	0.00627751	up	yes
PHYSODRAFT_261828	hypothetical protein MNEG_8915 [Monoraphidium neglectum]	1.82892	0.00627828	up	yes
PHYSODRAFT_303035	NA	1.88928	0.00632884	up	yes
PHYSODRAFT_514680	NA	1.81379	0.00641491	up	yes
PHYSODRAFT_285788	NA	-1.89341	0.00641917	down	yes
PHYSODRAFT_364315	hypothetical protein MNEG_6467 [Monoraphidium neglectum]	-1.89527	0.00646523	down	yes
PHYSODRAFT_306950	NA	-1.90225	0.0065305	down	yes
PHYSODRAFT_482015	NA	-1.89488	0.00656274	down	yes
PHYSODRAFT_342448	Leucine-rich repeat-containing protein [Artemisia annua]	1.89764	0.00659568	up	yes
PHYSODRAFT_493499	NA	1.87782	0.00662067	up	yes
PHYSODRAFT_286553	NA	-1.96971	0.00662984	down	yes
PHYSODRAFT_523501	NA	-1.96707	0.00665876	down	yes
PHYSODRAFT_533503	UTP:RNA uridylyltransferase 1 isoform X2 [Asparagus officinalis]	1.80879	0.00668368	up	yes
PHYSODRAFT_259001	NA	1.77113	0.00671199	up	yes
PHYSODRAFT_246949	NA	1.78664	0.00671473	up	yes
PHYSODRAFT_543462	NF-X1 zinc finger and helicase domain protein [Klebsormidium nitens]	1.77597	0.00673005	up	yes
PHYSODRAFT_343310	NA	1.86728	0.00673889	up	yes
PHYSODRAFT_294849	NA	-1.90567	0.00674228	down	yes
PHYSODRAFT_306225	NA	-2.01225	0.00678732	down	yes
PHYSODRAFT_249195	NA	1.77347	0.00679637	up	yes
PHYSODRAFT_286550	1-(5-phosphoribosyl)-5-[(5-phosphoribosylamino)methylideneamino] imidazole-4-carboxamide isomerase, chloroplastic [Setaria italica]	-1.8844	0.0068089	down	yes
PHYSODRAFT_521495	hypothetical protein GPECTOR_18g87 [Gonium pectorale]	-1.89265	0.00683991	down	yes
PHYSODRAFT_486085	PREDICTED: heat shock cognate 70 kDa protein 2 [Vitis vinifera]	1.76538	0.00690937	up	yes
PHYSODRAFT_508340	hypothetical protein GPECTOR_3g395 [Gonium pectorale]	-1.91921	0.00695333	down	yes
PHYSODRAFT_299966	NA	-1.93205	0.00697325	down	yes
PHYSODRAFT_488306	NA	-1.89586	0.00705012	down	yes
PHYSODRAFT_288575	NA	-1.93727	0.00705801	down	yes
PHYSODRAFT_528595	NA	-1.87834	0.00706783	down	yes
PHYSODRAFT_498206	hypothetical protein KFL_009950020 [Klebsormidium nitens]	1.80851	0.00708653	up	yes
PHYSODRAFT_320485	uncharacterized protein A4U43_C01F24040 [Asparagus officinalis]	1.79914	0.0071077	up	yes
PHYSODRAFT_478695	NA	-1.87296	0.00712713	down	yes
PHYSODRAFT_554641	Cupredoxin [Ostreococcus tauri]	-1.86811	0.0071784	down	yes
PHYSODRAFT_316376	predicted protein [Micromonas pusilla CCMP1545]	1.75576	0.00719094	up	yes
PHYSODRAFT_549396	NA	1.75732	0.00722083	up	yes
PHYSODRAFT_524877	NA	-1.87867	0.00733374	down	yes
PHYSODRAFT_560932	NA	-1.88391	0.00735885	down	yes
PHYSODRAFT_319554	NA	-1.86906	0.00736226	down	yes
PHYSODRAFT_486805	NA	1.86302	0.00736781	up	yes
PHYSODRAFT_559953	bifunctional aspartate aminotransferase and glutamate/aspartate-prephenate aminotransferase [Sorghum bicolor]	-1.88091	0.00737858	down	yes
PHYSODRAFT_339379	NA	-1.94605	0.00742849	down	yes
PHYSODRAFT_565908	formin-like protein 18 isoform X1 [Quercus suber]	-1.85933	0.00744878	down	yes
PHYSODRAFT_486013	NA	-1.8779	0.00756404	down	yes
PHYSODRAFT_309848	protein DETOXIFICATION 16-like [Ananas comosus]	-1.85494	0.00760574	down	yes
PHYSODRAFT_527334	NA	-1.8577	0.00762802	down	yes
PHYSODRAFT_354900	NA	-1.88971	0.00762873	down	yes
PHYSODRAFT_566862	S-formylglutathione hydrolase-like isoform X1 [Physcomitrella patens]	1.7514	0.00763274	up	yes
PHYSODRAFT_321562	NA	-1.9148	0.00763404	down	yes
PHYSODRAFT_493645	SCP-like extracellular [Chlorella sorokiniana]	-1.94915	0.00765495	down	yes
PHYSODRAFT_285183	NA	-1.88121	0.00765793	down	yes
PHYSODRAFT_499822	hypothetical protein H632_c2652p0 [Helicosporidium sp. ATCC 50920]	1.82637	0.0076769	up	yes
PHYSODRAFT_253723	NA	-1.86413	0.00769655	down	yes
PHYSODRAFT_344149	NA	-1.8522	0.00771167	down	yes
PHYSODRAFT_340684	NA	-1.85727	0.00771525	down	yes
PHYSODRAFT_559773	uncharacterized protein LOC112021387 [Quercus suber]	-1.84985	0.00774178	down	yes
PHYSODRAFT_287412	hypothetical protein DVH24_033639 [Malus domestica]	-1.84609	0.00784068	down	yes
PHYSODRAFT_329589	SCP-like extracellular [Monoraphidium neglectum]	1.8379	0.00784384	up	yes
PHYSODRAFT_504391	catalase [Klebsormidium nitens]	1.74141	0.00792225	up	yes
PHYSODRAFT_308500	Dyneins heavy chain [Klebsormidium nitens]	-1.85376	0.00796399	down	yes
PHYSODRAFT_531121	NA	-1.85667	0.00798487	down	yes
PHYSODRAFT_295661	NA	-1.98621	0.00800547	down	yes
PHYSODRAFT_526889	NA	-1.90158	0.00801206	down	yes
PHYSODRAFT_305047	NA	1.81438	0.00801613	up	yes
PHYSODRAFT_390308	NA	-1.93013	0.00806474	down	yes
PHYSODRAFT_509082	NA	-1.88777	0.00809721	down	yes
PHYSODRAFT_286439	NA	-1.84813	0.00826999	down	yes
PHYSODRAFT_334198	NA	-1.83436	0.00830509	down	yes
PHYSODRAFT_249184	NA	-1.92922	0.00848058	down	yes
PHYSODRAFT_519269	NA	-1.87393	0.00855147	down	yes
PHYSODRAFT_535774	glucan 1,3-beta-glucosidase-like [Quercus suber]	1.71274	0.00858041	up	yes
PHYSODRAFT_403711	NA	1.73652	0.0086584	up	yes
PHYSODRAFT_478295	putative LHY [Cryptomeria japonica]	1.71204	0.0087513	up	yes
PHYSODRAFT_341143	hypothetical protein Rsub_06973 [Raphidocelis subcapitata]	-1.93458	0.00878289	down	yes
PHYSODRAFT_495255	NA	-1.90688	0.00879136	down	yes
PHYSODRAFT_468895	NAD(P)-binding protein [Coccomyxa subellipsoidea C-169]	1.7276	0.0088075	up	yes
PHYSODRAFT_480010	PREDICTED: heat shock cognate 70 kDa protein 2 [Vitis vinifera]	1.70553	0.00884185	up	yes
PHYSODRAFT_262149	hypothetical protein KFL_001050140 [Klebsormidium nitens]	1.72927	0.00889942	up	yes
PHYSODRAFT_565122	NA	1.72952	0.00892642	up	yes
PHYSODRAFT_490439	hypothetical protein CHLRE_12g487450v5 [Chlamydomonas reinhardtii]	-1.82784	0.00892814	down	yes
PHYSODRAFT_508093	o-methlytransferase [Micromonas commoda]	1.81255	0.00894384	up	yes
PHYSODRAFT_346122	bifunctional aspartate aminotransferase and glutamate/aspartate-prephenate aminotransferase [Sorghum bicolor]	-1.82977	0.0090392	down	yes
PHYSODRAFT_291312	hypothetical protein GLYMA_13G021700, partial [Glycine max]	-1.81399	0.00910004	down	yes
PHYSODRAFT_484706	2-cys peroxiredoxin [Chlorella sorokiniana]	1.71425	0.00914524	up	yes
PHYSODRAFT_515195	NA	-1.84423	0.00915661	down	yes
PHYSODRAFT_408308	NA	1.81561	0.00921747	up	yes
PHYSODRAFT_549331	hypothetical protein Ahy_A06g028715 isoform A [Arachis hypogaea]	1.70183	0.00933648	up	yes
PHYSODRAFT_487030	hypothetical protein OsI_26705 [Oryza sativa Indica Group]	-1.81173	0.00938721	down	yes
PHYSODRAFT_551733	PREDICTED: pre-mRNA-splicing factor 38B [Theobroma cacao]	-1.80329	0.00942533	down	yes
PHYSODRAFT_346783	NA	-1.82462	0.00947227	down	yes
PHYSODRAFT_356174	Putative 37.6 kDa protein in cld 5'region, partial [Glycine soja]	1.69127	0.00948844	up	yes
PHYSODRAFT_512621	NA	1.77734	0.00952905	up	yes
PHYSODRAFT_346482	NA	-1.8171	0.00963494	down	yes
PHYSODRAFT_475371	p-type ATPase superfamily [Micromonas pusilla CCMP1545]	1.68169	0.00974694	up	yes
PHYSODRAFT_365230	SCP-like extracellular [Chlorella sorokiniana]	1.70427	0.00978966	up	yes
PHYSODRAFT_340385	NA	-1.88343	0.00979343	down	yes
PHYSODRAFT_313255	hypothetical protein CEUSTIGMA_g2258.t1 [Chlamydomonas eustigma]	-1.82794	0.00983464	down	yes
PHYSODRAFT_485027	hypothetical protein CEUSTIGMA_g6450.t1 [Chlamydomonas eustigma]	-1.83305	0.00983635	down	yes
PHYSODRAFT_553409	NA	1.70171	0.00984475	up	yes
PHYSODRAFT_560339	unknown [Zea mays]	1.68746	0.0098524	up	yes
PHYSODRAFT_258736	hypothetical protein CEUSTIGMA_g10120.t1 [Chlamydomonas eustigma]	-1.87498	0.00985391	down	yes
PHYSODRAFT_520613	plastidic glucose transporter 4 isoform X2 [Cajanus cajan]	1.67847	0.0100106	up	yes
PHYSODRAFT_472264	predicted protein [Ostreococcus lucimarinus CCE9901]	-1.78421	0.0100923	down	yes
PHYSODRAFT_531345	NA	-1.80477	0.0101157	down	yes
PHYSODRAFT_509220	NA	-1.79107	0.0101557	down	yes
PHYSODRAFT_346916	NA	-1.88657	0.010168	down	yes
PHYSODRAFT_335022	cytochrome P450 94B3-like [Coffea arabica]	1.69757	0.0101811	up	yes
PHYSODRAFT_250265	hypothetical protein AXG93_412s1260 [Marchantia polymorpha subsp. ruderalis]	1.73423	0.0101931	up	yes
PHYSODRAFT_259120	hypothetical protein GPECTOR_6g902 [Gonium pectorale]	-1.78649	0.0101942	down	yes
PHYSODRAFT_493870	NA	-1.83947	0.0101946	down	yes
PHYSODRAFT_490482	predicted protein [Bathycoccus prasinos]	-1.79909	0.0102161	down	yes
PHYSODRAFT_485614	PREDICTED: heat shock cognate 70 kDa protein 2 [Vitis vinifera]	1.66856	0.0103031	up	yes
PHYSODRAFT_250552	NA	-1.79184	0.0103468	down	yes
PHYSODRAFT_354312	tubulin-folding cofactor D isoform X1 [Sesamum indicum]	-1.77955	0.0103848	down	yes
PHYSODRAFT_542471	hypothetical protein MARPO_0200s0007 [Marchantia polymorpha]	1.66551	0.0104393	up	yes
PHYSODRAFT_250765	E3 ubiquitin ligase complex SCF subunit sconC-like [Quercus suber]	1.6672	0.0104414	up	yes
PHYSODRAFT_486283	NA	-1.79335	0.0104567	down	yes
PHYSODRAFT_289996	hypothetical protein GLYMA_13G021700, partial [Glycine max]	-1.78303	0.0104992	down	yes
PHYSODRAFT_534667	NA	-1.8318	0.0105381	down	yes
PHYSODRAFT_507695	NA	-1.7795	0.0105796	down	yes
PHYSODRAFT_323696	uncharacterized protein LOC112882759 isoform X5 [Panicum hallii]	1.67253	0.0106564	up	yes
PHYSODRAFT_264095	hypothetical protein H632_c314p0 [Helicosporidium sp. ATCC 50920]	1.68135	0.0106585	up	yes
PHYSODRAFT_348281	protein disulfide-isomerase A6 [Klebsormidium nitens]	1.66128	0.0106746	up	yes
PHYSODRAFT_286101	NA	1.71591	0.0107443	up	yes
PHYSODRAFT_361894	NA	-1.78074	0.0107471	down	yes
PHYSODRAFT_487611	lipid phosphate phosphatase 2-like [Sesamum indicum]	1.65821	0.0107879	up	yes
PHYSODRAFT_285408	glyceraldehyde-3-phosphate dehydrogenase of plastid 2 [Artemisia annua]	1.6572	0.0108405	up	yes
PHYSODRAFT_566196	NA	-1.76739	0.0108791	down	yes
PHYSODRAFT_312701	NA	1.75659	0.0109095	up	yes
PHYSODRAFT_311662	hypothetical protein CHLNCDRAFT_140767 [Chlorella variabilis]	-1.76708	0.0109273	down	yes
PHYSODRAFT_334130	NA	-1.87874	0.0109396	down	yes
PHYSODRAFT_421999	putative transferase, protein kinase RLK-Pelle-LRR-I-1 family [Medicago truncatula]	1.74484	0.0109966	up	yes
PHYSODRAFT_295712	NA	-1.80454	0.0110235	down	yes
PHYSODRAFT_288622	hypothetical protein SELMODRAFT_36823, partial [Selaginella moellendorffii]	-1.78277	0.0110486	down	yes
PHYSODRAFT_314382	hypothetical protein CEUSTIGMA_g8565.t1 [Chlamydomonas eustigma]	-1.78646	0.0110896	down	yes
PHYSODRAFT_290538	hypothetical protein DVH24_033639 [Malus domestica]	-1.76073	0.011103	down	yes
PHYSODRAFT_562616	ferrochelatase, mitochondrial-like [Quercus suber]	1.65269	0.0111082	up	yes
PHYSODRAFT_318494	NA	1.66015	0.0111123	up	yes
PHYSODRAFT_561013	NA	-1.75949	0.0112406	down	yes
PHYSODRAFT_312213	hypothetical protein VOLCADRAFT_117059 [Volvox carteri f. nagariensis]	-1.7675	0.0112732	down	yes
PHYSODRAFT_477576	probable inositol transporter 2 [Vigna unguiculata]	1.66057	0.0112766	up	yes
PHYSODRAFT_263387	NA	-1.75799	0.0113532	down	yes
PHYSODRAFT_263938	NA	-1.7626	0.0114333	down	yes
PHYSODRAFT_263158	probable glutamate carboxypeptidase LAMP1 isoform X1 [Papaver somniferum]	-1.77037	0.0115085	down	yes
PHYSODRAFT_327714	BnaAnng13960D [Brassica napus]	-1.75526	0.0115146	down	yes
PHYSODRAFT_356115	PREDICTED: phosphatidylinositol 4-phosphate 5-kinase 1-like [Musa acuminata subsp. malaccensis]	-1.75258	0.0115952	down	yes
PHYSODRAFT_530509	galactokinase, putative [Ricinus communis]	-1.74924	0.0116804	down	yes
PHYSODRAFT_291676	Tar1p [Dorcoceras hygrometricum]	-1.75111	0.0116883	down	yes
PHYSODRAFT_435313	NA	-1.77756	0.0116993	down	yes
PHYSODRAFT_346552	PREDICTED: probable voltage-gated potassium channel subunit beta [Pyrus x bretschneideri]	-1.81276	0.0117202	down	yes
PHYSODRAFT_338220	NA	-1.82386	0.0117583	down	yes
PHYSODRAFT_295711	NA	-1.79021	0.0117896	down	yes
PHYSODRAFT_329080	hypothetical protein CEUSTIGMA_g6349.t1 [Chlamydomonas eustigma]	-1.86201	0.0118901	down	yes
PHYSODRAFT_309171	probable adenylate kinase 5, chloroplastic [Ananas comosus]	-1.7531	0.0119135	down	yes
PHYSODRAFT_519494	NA	1.64319	0.0119297	up	yes
PHYSODRAFT_478745	predicted protein [Bathycoccus prasinos]	1.66399	0.011978	up	yes
PHYSODRAFT_355817	heat shock protein 90 [Salicornia europaea]	1.62888	0.0120475	up	yes
PHYSODRAFT_476077	NA	1.6395	0.0120627	up	yes
PHYSODRAFT_514370	isopentenyl-diphosphate Delta-isomerase-like [Quercus suber]	1.64114	0.0120649	up	yes
PHYSODRAFT_511621	NA	1.68625	0.0120676	up	yes
PHYSODRAFT_470527	phosphomevalonate kinase, peroxisomal-like [Lactuca sativa]	1.68675	0.0120824	up	yes
PHYSODRAFT_559639	NA	1.63266	0.0121004	up	yes
PHYSODRAFT_296946	Iron transporter [Klebsormidium nitens]	-1.75583	0.0121275	down	yes
PHYSODRAFT_286884	NA	1.62394	0.0122866	up	yes
PHYSODRAFT_472009	NA	1.63457	0.0123102	up	yes
PHYSODRAFT_483127	flagellar associated protein [Chlamydomonas reinhardtii]	-1.77235	0.0123263	down	yes
PHYSODRAFT_310282	alpha-mannosidase I MNS4 isoform X2 [Ananas comosus]	1.63989	0.0123374	up	yes
PHYSODRAFT_321782	NA	1.68535	0.0124887	up	yes
PHYSODRAFT_516278	NA	1.62873	0.0125085	up	yes
PHYSODRAFT_351401	PREDICTED: interferon-related developmental regulator 1 [Theobroma cacao]	-1.73398	0.0125139	down	yes
PHYSODRAFT_287020	NA	-1.73193	0.0125343	down	yes
PHYSODRAFT_523343	NA	-1.81458	0.0125539	down	yes
PHYSODRAFT_483060	hypothetical protein AQUCO_00100638v1 [Aquilegia coerulea]	-1.78729	0.0126427	down	yes
PHYSODRAFT_501459	NA	-1.73749	0.0126545	down	yes
PHYSODRAFT_308575	2Fe-2S ferredoxin [Tetrabaena socialis]	1.63782	0.0126626	up	yes
PHYSODRAFT_506430	General substrate transporter [Macleaya cordata]	-1.74331	0.0127066	down	yes
PHYSODRAFT_503900	hypothetical protein CBR_g24281 [Chara braunii]	1.61674	0.0127314	up	yes
PHYSODRAFT_459511	NA	-1.7374	0.0127868	down	yes
PHYSODRAFT_284034	NA	1.70189	0.0128	up	yes
PHYSODRAFT_326053	hypothetical protein CEUSTIGMA_g3819.t1 [Chlamydomonas eustigma]	-1.73069	0.0129034	down	yes
PHYSODRAFT_493273	NA	-1.78551	0.0129217	down	yes
PHYSODRAFT_302803	NA	-1.76991	0.0129676	down	yes
PHYSODRAFT_257137	NA	-1.74373	0.0130242	down	yes
PHYSODRAFT_285111	NA	-1.77025	0.013057	down	yes
PHYSODRAFT_314992	flagellar associated protein [Chlamydomonas reinhardtii]	-1.73157	0.0131163	down	yes
PHYSODRAFT_524636	predicted protein [Bathycoccus prasinos]	-1.77154	0.0132781	down	yes
PHYSODRAFT_297806	predicted protein [Chlamydomonas reinhardtii]	-1.84361	0.0133116	down	yes
PHYSODRAFT_250287	probable E3 ubiquitin-protein ligase XBOS34 isoform X1 [Dendrobium catenatum]	-1.71775	0.0133125	down	yes
PHYSODRAFT_286485	outer spore wall protein RRT8-like [Quercus suber]	1.60278	0.0133989	up	yes
PHYSODRAFT_346899	NA	1.60524	0.0134048	up	yes
PHYSODRAFT_284207	NA	-1.73743	0.0135287	down	yes
PHYSODRAFT_558872	RecName: Full=SF-assemblin	-1.75794	0.0135549	down	yes
PHYSODRAFT_545408	NADH-dependent glutamate synthase 1 [Klebsormidium nitens]	1.60028	0.0136124	up	yes
PHYSODRAFT_334425	calcium-dependent phospholipid-binding Copine family protein [Klebsormidium nitens]	-1.71329	0.0136126	down	yes
PHYSODRAFT_476023	voltage-gated ion channel superfamily [Micromonas commoda]	-1.75138	0.013618	down	yes
PHYSODRAFT_328648	NA	-1.71337	0.0136677	down	yes
PHYSODRAFT_489187	SCP-like extracellular [Chlorella sorokiniana]	-1.79729	0.0136831	down	yes
PHYSODRAFT_549705	NA	-1.72513	0.0137349	down	yes
PHYSODRAFT_483861	Arginase/deacetylase [Dorcoceras hygrometricum]	-1.77261	0.0137445	down	yes
PHYSODRAFT_343568	predicted protein [Micromonas commoda]	-1.70774	0.0137865	down	yes
PHYSODRAFT_527717	NA	1.61912	0.013817	up	yes
PHYSODRAFT_307863	NA	-1.7991	0.0139677	down	yes
PHYSODRAFT_340865	ATP binding cassette subfamily B [Klebsormidium nitens]	-1.77979	0.014015	down	yes
PHYSODRAFT_336222	NA	-1.79701	0.0140224	down	yes
PHYSODRAFT_472499	NA	-1.70511	0.0140797	down	yes
PHYSODRAFT_561047	NA	1.59117	0.0140848	up	yes
PHYSODRAFT_354868	NA	-1.71343	0.0140904	down	yes
PHYSODRAFT_470591	NA	1.62552	0.0141384	up	yes
PHYSODRAFT_508704	NA	-1.70218	0.0141439	down	yes
PHYSODRAFT_536054	NA	-1.73229	0.0142201	down	yes
PHYSODRAFT_485048	NA	-1.74593	0.0142687	down	yes
PHYSODRAFT_311802	NA	-1.74099	0.0142809	down	yes
PHYSODRAFT_298559	NA	-1.7039	0.0144571	down	yes
PHYSODRAFT_434139	NA	-1.78683	0.0144802	down	yes
PHYSODRAFT_298682	protoporphyrinogen oxidase 1, chloroplastic [Prunus persica]	-1.69563	0.0144811	down	yes
PHYSODRAFT_319592	galactokinase, putative [Ricinus communis]	-1.69541	0.0145002	down	yes
PHYSODRAFT_501877	NA	-1.70322	0.0145246	down	yes
PHYSODRAFT_472576	hypothetical protein KFL_000800340 [Klebsormidium nitens]	-1.69893	0.0145565	down	yes
PHYSODRAFT_301074	Na+/solute symporter [Micromonas pusilla CCMP1545]	1.63252	0.0146654	up	yes
PHYSODRAFT_246355	NA	1.62551	0.0146961	up	yes
PHYSODRAFT_288612	NA	-1.69384	0.0147472	down	yes
PHYSODRAFT_322923	Cytochrome c oxidase assembly protein CtaG/Cox11,domain [Ostreococcus tauri]	-1.69421	0.0147527	down	yes
PHYSODRAFT_305048	NA	1.5769	0.0148828	up	yes
PHYSODRAFT_343247	NA	-1.71397	0.01494	down	yes
PHYSODRAFT_477321	callose synthase 7 isoform X1 [Prunus persica]	1.57509	0.0149442	up	yes
PHYSODRAFT_519056	calpain-type cysteine protease ADL1 isoform X2 [Phalaenopsis equestris]	-1.7145	0.0149465	down	yes
PHYSODRAFT_463564	NA	-1.69731	0.0150782	down	yes
PHYSODRAFT_477374	hypothetical protein CEUSTIGMA_g7780.t1 [Chlamydomonas eustigma]	-1.77135	0.0151006	down	yes
PHYSODRAFT_319530	NA	-1.72484	0.0151875	down	yes
PHYSODRAFT_288703	flagellar associated protein [Chlamydomonas reinhardtii]	-1.69536	0.0152182	down	yes
PHYSODRAFT_508591	NA	-1.69979	0.015254	down	yes
PHYSODRAFT_473969	NA	1.60023	0.015264	up	yes
PHYSODRAFT_487571	NA	1.5855	0.0152665	up	yes
PHYSODRAFT_515759	NA	1.57332	0.0153491	up	yes
PHYSODRAFT_566494	predicted protein [Micromonas pusilla CCMP1545]	-1.68197	0.0153806	down	yes
PHYSODRAFT_560897	NA	1.58506	0.0154012	up	yes
PHYSODRAFT_549598	NA	-1.6834	0.0155096	down	yes
PHYSODRAFT_352008	mitochondrial substrate carrier protein [Chlamydomonas reinhardtii]	1.56459	0.0157642	up	yes
PHYSODRAFT_452362	hypothetical protein SELMODRAFT_411379 [Selaginella moellendorffii]	-1.68603	0.0158256	down	yes
PHYSODRAFT_322905	hypothetical protein BVRB_039160, partial [Beta vulgaris subsp. vulgaris]	-1.67428	0.015852	down	yes
PHYSODRAFT_286493	PREDICTED: mitochondrial pyruvate carrier 4-like [Pyrus x bretschneideri]	1.56486	0.0158747	up	yes
PHYSODRAFT_361266	NA	1.56531	0.0159832	up	yes
PHYSODRAFT_485631	NA	-1.68169	0.0159861	down	yes
PHYSODRAFT_386127	NA	-1.68424	0.0160506	down	yes
PHYSODRAFT_286830	NA	1.55651	0.0160745	up	yes
PHYSODRAFT_467180	voltage-gated ion channel superfamily [Micromonas commoda]	-1.67675	0.0160932	down	yes
PHYSODRAFT_565206	NA	-1.68601	0.0161293	down	yes
PHYSODRAFT_490307	NA	-1.75991	0.0161726	down	yes
PHYSODRAFT_285250	NA	-1.72179	0.0161949	down	yes
PHYSODRAFT_370874	NA	1.61269	0.0161956	up	yes
PHYSODRAFT_477849	NA	-1.66699	0.0162369	down	yes
PHYSODRAFT_500968	hypothetical protein CHLNCDRAFT_36351 [Chlorella variabilis]	-1.66721	0.0162575	down	yes
PHYSODRAFT_337900	NA	-1.67868	0.0162668	down	yes
PHYSODRAFT_499897	potassium channel SKOR-like [Chenopodium quinoa]	1.56638	0.0162675	up	yes
PHYSODRAFT_502629	NA	1.56364	0.0163115	up	yes
PHYSODRAFT_309366	predicted protein, partial [Micromonas commoda]	-1.68134	0.0163302	down	yes
PHYSODRAFT_343313	NA	1.62125	0.0163657	up	yes
PHYSODRAFT_318243	hypothetical protein M569_14564, partial [Genlisea aurea]	1.56325	0.0165678	up	yes
PHYSODRAFT_535630	NA	1.5595	0.0165817	up	yes
PHYSODRAFT_260913	hypothetical protein VOLCADRAFT_95448 [Volvox carteri f. nagariensis]	1.58641	0.0166551	up	yes
PHYSODRAFT_371068	NA	1.56424	0.0166765	up	yes
PHYSODRAFT_415819	NA	-1.73708	0.0166766	down	yes
PHYSODRAFT_249854	NA	1.57456	0.016727	up	yes
PHYSODRAFT_308754	NA	-1.68623	0.0167842	down	yes
PHYSODRAFT_349283	hypothetical protein MNEG_6153 [Monoraphidium neglectum]	1.57842	0.0168342	up	yes
PHYSODRAFT_482072	NA	-1.67884	0.0168606	down	yes
PHYSODRAFT_488734	hypothetical protein CBR_g38987 [Chara braunii]	1.63938	0.0169091	up	yes
PHYSODRAFT_285134	NA	-1.69204	0.0169739	down	yes
PHYSODRAFT_500480	heat shock 70 kDa protein, mitochondrial-like [Physcomitrella patens]	1.5397	0.0171758	up	yes
PHYSODRAFT_536264	subtilisin-like protease SBT6.1 [Brachypodium distachyon]	1.56938	0.0171937	up	yes
PHYSODRAFT_261176	pyridine nucleotide-disulfide oxidoreductase domain-containing protein 2 [Eutrema salsugineum]	-1.64945	0.017341	down	yes
PHYSODRAFT_536257	NA	1.55108	0.0173454	up	yes
PHYSODRAFT_314310	predicted protein [Micromonas pusilla CCMP1545]	-1.68511	0.0174439	down	yes
PHYSODRAFT_303960	NA	1.58311	0.0174566	up	yes
PHYSODRAFT_494749	NA	-1.70102	0.017504	down	yes
PHYSODRAFT_329369	hypothetical protein LR48_Vigan10g131200 [Vigna angularis]	1.55358	0.0175663	up	yes
PHYSODRAFT_354938	hypothetical protein CEUSTIGMA_g3525.t1 [Chlamydomonas eustigma]	1.53389	0.017667	up	yes
PHYSODRAFT_533261	polycystin cation channel family [Raphidocelis subcapitata]	1.64049	0.0176689	up	yes
PHYSODRAFT_315958	Serine threonine- kinase CTR1 [Chlorella sorokiniana]	1.54807	0.0177155	up	yes
PHYSODRAFT_345333	nitric oxide synthase-interacting protein [Phalaenopsis equestris]	-1.65577	0.0177249	down	yes
PHYSODRAFT_247908	NA	-1.72457	0.0177496	down	yes
PHYSODRAFT_561622	hypothetical protein GPECTOR_5g345 [Gonium pectorale]	-1.65091	0.0177543	down	yes
PHYSODRAFT_326485	NA	-1.66627	0.0178008	down	yes
PHYSODRAFT_427699	PREDICTED: urease accessory protein D [Vigna angularis]	1.54891	0.0178017	up	yes
PHYSODRAFT_353864	lactate dehydrogenase [Chlorella sorokiniana]	1.53143	0.0178017	up	yes
PHYSODRAFT_325136	NA	-1.64289	0.0178372	down	yes
PHYSODRAFT_284579	unnamed protein product [Coffea canephora]	1.53006	0.0178429	up	yes
PHYSODRAFT_564803	NA	-1.64208	0.0178747	down	yes
PHYSODRAFT_330563	asparagine synthetase [Klebsormidium nitens]	1.52769	0.0181765	up	yes
PHYSODRAFT_285407	glyceraldehyde-3-phosphate dehydrogenase GAPCP1, chloroplastic [Amborella trichopoda]	1.52668	0.0182258	up	yes
PHYSODRAFT_305902	NA	-1.65701	0.0182472	down	yes
PHYSODRAFT_481425	NA	-1.66779	0.0182606	down	yes
PHYSODRAFT_287050	plastidic glucose transporter 4 isoform X2 [Cajanus cajan]	1.52752	0.0182732	up	yes
PHYSODRAFT_511199	NA	-1.69047	0.0183221	down	yes
PHYSODRAFT_345580	Proline dehydrogenase [Helicosporidium sp. ATCC 50920]	-1.64215	0.018338	down	yes
PHYSODRAFT_560159	N-acetyltransferase 9 [Chlorella sorokiniana]	1.5612	0.0184403	up	yes
PHYSODRAFT_492226	calcium-dependent protein kinase 7-like isoform X2 [Durio zibethinus]	-1.65875	0.0184971	down	yes
PHYSODRAFT_482598	predicted protein [Micromonas commoda]	-1.64353	0.0186103	down	yes
PHYSODRAFT_304052	NA	1.54361	0.0186582	up	yes
PHYSODRAFT_310950	hypothetical protein CBR_g31513 [Chara braunii]	1.53374	0.0187937	up	yes
PHYSODRAFT_249993	1,3-beta-glucanosyltransferase gel1-like [Quercus suber]	-1.6435	0.0190229	down	yes
PHYSODRAFT_261536	NA	1.52683	0.0190284	up	yes
PHYSODRAFT_501251	protein ABC transporter 1, mitochondrial [Populus trichocarpa]	1.51822	0.0190417	up	yes
PHYSODRAFT_496566	hypothetical protein KFL_001350250 [Klebsormidium nitens]	-1.63738	0.0191231	down	yes
PHYSODRAFT_327550	hypothetical protein BHE74_00000294 [Ensete ventricosum]	-1.72545	0.0191343	down	yes
PHYSODRAFT_355099	NA	1.511	0.0191559	up	yes
PHYSODRAFT_335872	NA	1.52725	0.0192558	up	yes
PHYSODRAFT_553795	cysteine oxygenase/2-aminoethanethiol dioxygenase, RmlC-like jelly roll fold protein [Artemisia annua]	-1.62356	0.0192956	down	yes
PHYSODRAFT_346270	mitochondrial substrate carrier family protein B-like [Cajanus cajan]	-1.62415	0.0193115	down	yes
PHYSODRAFT_547344	predicted protein [Hordeum vulgare subsp. vulgare]	1.50887	0.0193279	up	yes
PHYSODRAFT_484849	fructose-1,6-bisphosphatase [Bathycoccus prasinos]	1.52224	0.0193918	up	yes
PHYSODRAFT_369743	NA	-1.66325	0.0194255	down	yes
PHYSODRAFT_334416	hypothetical protein AXG93_2960s1350 [Marchantia polymorpha subsp. ruderalis]	-1.70156	0.0194328	down	yes
PHYSODRAFT_287114	NA	1.50678	0.0194386	up	yes
PHYSODRAFT_508417	Cysteine proteinases superfamily protein [Klebsormidium nitens]	1.5102	0.0194893	up	yes
PHYSODRAFT_356005	NA	-1.61675	0.0196467	down	yes
PHYSODRAFT_336343	NA	1.50403	0.0196706	up	yes
PHYSODRAFT_338074	hypothetical protein [Zea mays]	1.52416	0.0196722	up	yes
PHYSODRAFT_387496	flagellar/basal body specific protein [Volvox carteri f. nagariensis]	-1.64136	0.0197536	down	yes
PHYSODRAFT_313258	predicted protein [Micromonas pusilla CCMP1545]	-1.6457	0.0197723	down	yes
PHYSODRAFT_515825	transmembrane protein 135-like [Physcomitrella patens]	-1.61787	0.0197919	down	yes
PHYSODRAFT_257671	AAA+ ATPase domain-containing protein [Artemisia annua]	1.55393	0.0198605	up	yes
PHYSODRAFT_286828	NA	1.50088	0.0198827	up	yes
PHYSODRAFT_435004	NA	1.52139	0.0199023	up	yes
PHYSODRAFT_413992	NA	-1.70837	0.0199381	down	yes
PHYSODRAFT_293967	NA	1.52474	0.020036	up	yes
PHYSODRAFT_327742	predicted protein [Chlamydomonas reinhardtii]	-1.62356	0.0200469	down	yes
PHYSODRAFT_349622	predicted protein [Micromonas pusilla CCMP1545]	1.49921	0.0201058	up	yes
PHYSODRAFT_259407	transketolase, chloroplastic [Selaginella moellendorffii]	1.49774	0.0201737	up	yes
PHYSODRAFT_249260	NA	-1.71647	0.0201933	down	yes
PHYSODRAFT_514382	hypothetical protein Ahy_B10g106373 isoform A [Arachis hypogaea]	-1.66699	0.0201999	down	yes
PHYSODRAFT_513985	NA	-1.62735	0.0202299	down	yes
PHYSODRAFT_353102	NA	1.55311	0.0203301	up	yes
PHYSODRAFT_326633	Pyruvate kinase, barrel [Ostreococcus tauri]	-1.6348	0.0203532	down	yes
PHYSODRAFT_311457	NA	1.50297	0.0203626	up	yes
PHYSODRAFT_294625	NA	-1.6256	0.0204383	down	yes
PHYSODRAFT_516119	NADPH-dependent alkenal/one oxidoreductase, chloroplastic [Glycine soja]	1.49777	0.020461	up	yes
PHYSODRAFT_558115	NA	-1.62674	0.0205366	down	yes
PHYSODRAFT_285680	NA	-1.66182	0.0205802	down	yes
PHYSODRAFT_287315	NA	-1.62618	0.0205997	down	yes
PHYSODRAFT_373767	NA	-1.607	0.0206033	down	yes
PHYSODRAFT_320792	NA	-1.61526	0.0206121	down	yes
PHYSODRAFT_351223	PREDICTED: nicotinate phosphoribosyltransferase-like [Populus euphratica]	1.49313	0.0206453	up	yes
PHYSODRAFT_264618	hypothetical protein GPECTOR_24g199 [Gonium pectorale]	1.49219	0.0206961	up	yes
PHYSODRAFT_509169	hypothetical protein MARPO_0057s0110 [Marchantia polymorpha]	-1.60702	0.0207572	down	yes
PHYSODRAFT_311322	NA	1.56381	0.0208224	up	yes
PHYSODRAFT_254010	NA	1.50063	0.0209056	up	yes
PHYSODRAFT_317375	dihydrolipoamide S-acetyltransferase [Klebsormidium nitens]	1.49121	0.020906	up	yes
PHYSODRAFT_523127	pyruvate carboyxlase [Micromonas commoda]	1.48699	0.0209731	up	yes
PHYSODRAFT_525977	NA	1.52903	0.0209815	up	yes
PHYSODRAFT_552319	NA	-1.62601	0.0209871	down	yes
PHYSODRAFT_348612	NA	-1.61499	0.0210552	down	yes
PHYSODRAFT_391046	hypothetical protein KFL_000070450 [Klebsormidium nitens]	-1.59698	0.0212125	down	yes
PHYSODRAFT_487740	NA	1.50849	0.0213363	up	yes
PHYSODRAFT_477085	hypothetical protein VOLCADRAFT_103570 [Volvox carteri f. nagariensis]	-1.59661	0.0213433	down	yes
PHYSODRAFT_406341	PREDICTED: bidirectional sugar transporter SWEET4-like isoform X3 [Ipomoea nil]	1.53781	0.021349	up	yes
PHYSODRAFT_321736	NA	1.52141	0.0213787	up	yes
PHYSODRAFT_474772	NA	-1.59633	0.0213833	down	yes
PHYSODRAFT_314064	hypothetical protein GPECTOR_5g430 [Gonium pectorale]	-1.65658	0.0213926	down	yes
PHYSODRAFT_534748	NA	-1.61291	0.0214045	down	yes
PHYSODRAFT_560508	NA	-1.72811	0.0214052	down	yes
PHYSODRAFT_295598	hypothetical protein PHAVU_006G214700g [Phaseolus vulgaris]	-1.60934	0.0214198	down	yes
PHYSODRAFT_390062	glucose 6-phosphate dehydrogenase (plastid) [Hordeum vulgare]	1.58118	0.0214714	up	yes
PHYSODRAFT_507736	NA	1.49214	0.0215504	up	yes
PHYSODRAFT_551911	NA	-1.59192	0.02166	down	yes
PHYSODRAFT_510339	urease [Klebsormidium nitens]	1.49041	0.0216625	up	yes
PHYSODRAFT_564578	NA	-1.61452	0.0217537	down	yes
PHYSODRAFT_344450	NA	1.48134	0.0218599	up	yes
PHYSODRAFT_507124	unknown [Picea sitchensis]	1.47699	0.0218644	up	yes
PHYSODRAFT_502527	NA	-1.59133	0.0218699	down	yes
PHYSODRAFT_505320	Triacylglycerol Lipase [Klebsormidium nitens]	1.48415	0.0219189	up	yes
PHYSODRAFT_343315	NA	1.59069	0.0219541	up	yes
PHYSODRAFT_259868	aquaporin-7-like [Quercus suber]	-1.61921	0.0220774	down	yes
PHYSODRAFT_321557	PREDICTED: cytochrome P450 704C1-like [Daucus carota subsp. sativus]	-1.5974	0.0220974	down	yes
PHYSODRAFT_360745	unknown [Zea mays]	1.47068	0.0223821	up	yes
PHYSODRAFT_360713	NA	1.55012	0.0224269	up	yes
PHYSODRAFT_284494	NA	1.47456	0.0224296	up	yes
PHYSODRAFT_409164	NA	-1.58445	0.0224912	down	yes
PHYSODRAFT_561375	uncharacterized protein LOC111989914 [Quercus suber]	1.47672	0.0225598	up	yes
PHYSODRAFT_317018	PREDICTED: CBL-interacting protein kinase 18 [Nelumbo nucifera]	-1.64134	0.0225767	down	yes
PHYSODRAFT_450878	NA	-1.60174	0.0225927	down	yes
PHYSODRAFT_473284	NA	-1.60764	0.0226851	down	yes
PHYSODRAFT_513528	NA	1.47667	0.0226981	up	yes
PHYSODRAFT_524566	NA	-1.58564	0.0228263	down	yes
PHYSODRAFT_543933	NA	-1.57527	0.0229372	down	yes
PHYSODRAFT_339474	aquaporin-3-like [Quercus suber]	-1.66715	0.0230787	down	yes
PHYSODRAFT_302410	NA	1.48541	0.0233118	up	yes
PHYSODRAFT_383105	probable ATP-dependent RNA helicase DHR1 [Quercus suber]	-1.6184	0.0233157	down	yes
PHYSODRAFT_294779	NA	1.48594	0.0233423	up	yes
PHYSODRAFT_360486	NA	-1.57748	0.0233698	down	yes
PHYSODRAFT_338679	NA	-1.69521	0.0233729	down	yes
PHYSODRAFT_284608	NA	-1.62466	0.0233733	down	yes
PHYSODRAFT_311521	hypothetical protein COCSUDRAFT_45719 [Coccomyxa subellipsoidea C-169]	1.5008	0.0233961	up	yes
PHYSODRAFT_351491	Thermostable beta-glucosidase B [Dorcoceras hygrometricum]	-1.59051	0.0234073	down	yes
PHYSODRAFT_393328	NA	-1.58726	0.0234087	down	yes
PHYSODRAFT_298269	NA	-1.63909	0.0235031	down	yes
PHYSODRAFT_317373	intraflagellar transport 81-like protein [Klebsormidium nitens]	-1.5754	0.0236369	down	yes
PHYSODRAFT_325046	zeta class glutathione S-transferase [Pinus tabuliformis]	-1.57502	0.023649	down	yes
PHYSODRAFT_563917	hypothetical protein CEUSTIGMA_g9080.t1 [Chlamydomonas eustigma]	-1.56895	0.0236973	down	yes
PHYSODRAFT_561460	NA	1.46084	0.0238312	up	yes
PHYSODRAFT_547087	G8 domain-containing [Chlorella sorokiniana]	1.47245	0.0238563	up	yes
PHYSODRAFT_475742	repressible alkaline phosphatase-like [Quercus suber]	1.47296	0.0239484	up	yes
PHYSODRAFT_503118	NA	1.47672	0.0240621	up	yes
PHYSODRAFT_497896	NA	-1.66805	0.0240715	down	yes
PHYSODRAFT_470921	hypothetical protein KFL_004360100 [Klebsormidium nitens]	-1.61209	0.0241114	down	yes
PHYSODRAFT_486588	NA	-1.59701	0.0241268	down	yes
PHYSODRAFT_535484	NA	1.451	0.0241702	up	yes
PHYSODRAFT_489536	NA	-1.64309	0.0242042	down	yes
PHYSODRAFT_301444	NA	-1.57303	0.0242132	down	yes
PHYSODRAFT_492147	hypothetical protein MARPO_0032s0156 [Marchantia polymorpha]	-1.58095	0.0242456	down	yes
PHYSODRAFT_294124	NA	-1.60685	0.0242529	down	yes
PHYSODRAFT_556052	PREDICTED: dihydrolipoyl dehydrogenase 1, mitochondrial-like [Nelumbo nucifera]	1.44708	0.0244474	up	yes
PHYSODRAFT_258978	NA	-1.63949	0.0244979	down	yes
PHYSODRAFT_285965	NA	1.44538	0.0245156	up	yes
PHYSODRAFT_499484	NA	1.46529	0.0245654	up	yes
PHYSODRAFT_344412	NA	1.51563	0.0245851	up	yes
PHYSODRAFT_354683	NA	1.44536	0.0246314	up	yes
PHYSODRAFT_321444	NA	-1.56353	0.0246967	down	yes
PHYSODRAFT_487639	PREDICTED: probable E3 ubiquitin-protein ligase ARI8 [Ipomoea nil]	-1.56281	0.0247196	down	yes
PHYSODRAFT_477086	FAD synthase-like [Cucurbita pepo subsp. pepo]	1.49425	0.0247353	up	yes
PHYSODRAFT_473223	predicted protein [Micromonas commoda]	-1.6035	0.0247353	down	yes
PHYSODRAFT_295949	hypothetical protein BHE74_00000187 [Ensete ventricosum]	1.44166	0.0249282	up	yes
PHYSODRAFT_473607	NA	-1.55333	0.0249646	down	yes
PHYSODRAFT_350543	NA	1.44936	0.0249765	up	yes
PHYSODRAFT_503217	NA	1.44392	0.0250064	up	yes
PHYSODRAFT_524537	NA	-1.57957	0.0250216	down	yes
PHYSODRAFT_336050	NA	1.47281	0.0250472	up	yes
PHYSODRAFT_476606	NA	-1.57557	0.0251276	down	yes
PHYSODRAFT_374518	NA	1.47912	0.0251291	up	yes
PHYSODRAFT_286882	NA	1.4384	0.0251718	up	yes
PHYSODRAFT_498950	Carabin [Monoraphidium neglectum]	-1.55287	0.0252278	down	yes
PHYSODRAFT_533528	NA	-1.56537	0.0252907	down	yes
PHYSODRAFT_341405	NA	1.51029	0.025364	up	yes
PHYSODRAFT_318693	NA	1.4832	0.025409	up	yes
PHYSODRAFT_489087	NA	-1.54936	0.0254122	down	yes
PHYSODRAFT_490524	LOW QUALITY PROTEIN: potassium channel SKOR [Citrus clementina]	1.46521	0.0254375	up	yes
PHYSODRAFT_565817	autophagy-related 13 [Chlorella sorokiniana]	-1.54651	0.0255921	down	yes
PHYSODRAFT_530317	uncharacterized protein LOC111993193 [Quercus suber]	-1.57546	0.0256022	down	yes
PHYSODRAFT_566486	NA	-1.54693	0.0256235	down	yes
PHYSODRAFT_521052	NA	-1.54828	0.0256996	down	yes
PHYSODRAFT_565202	D-lactate dehydrogenase [cytochrome], mitochondrial [Sorghum bicolor]	-1.54507	0.025736	down	yes
PHYSODRAFT_554034	hypothetical protein CUMW_190690 [Citrus unshiu]	1.43186	0.0257795	up	yes
PHYSODRAFT_260912	uncharacterized protein LOC111310705 [Durio zibethinus]	-1.58612	0.0257832	down	yes
PHYSODRAFT_560438	NA	-1.63946	0.025869	down	yes
PHYSODRAFT_512812	transcription factor IIB [Klebsormidium nitens]	-1.55797	0.0259631	down	yes
PHYSODRAFT_311566	bidirectional sugar transporter SWEET5 [Solanum pennellii]	-1.55259	0.02598	down	yes
PHYSODRAFT_321081	NA	-1.64239	0.0260213	down	yes
PHYSODRAFT_354038	NA	1.43321	0.0260833	up	yes
PHYSODRAFT_258306	polycystin cation channel family [Raphidocelis subcapitata]	1.43301	0.0261356	up	yes
PHYSODRAFT_295704	NA	1.45923	0.0262253	up	yes
PHYSODRAFT_284095	NA	-1.56959	0.0262571	down	yes
PHYSODRAFT_297663	ZIP Zinc transporter [Helicosporidium sp. ATCC 50920]	1.43725	0.0262715	up	yes
PHYSODRAFT_533390	PREDICTED: centromere protein X isoform X1 [Capsicum annuum]	-1.56077	0.0263378	down	yes
PHYSODRAFT_334123	NA	-1.59567	0.0264007	down	yes
PHYSODRAFT_285243	predicted protein [Chlamydomonas reinhardtii]	1.43073	0.0264173	up	yes
PHYSODRAFT_247045	NA	1.48074	0.0266982	up	yes
PHYSODRAFT_351206	ras-related protein RABE1c [Asparagus officinalis]	-1.53749	0.0267373	down	yes
PHYSODRAFT_521908	EF_hand_5 domain-containing protein [Cephalotus follicularis]	-1.56156	0.0267775	down	yes
PHYSODRAFT_317347	NA	-1.53648	0.0267874	down	yes
PHYSODRAFT_301387	hypothetical protein MNEG_6153 [Monoraphidium neglectum]	1.50016	0.0269947	up	yes
PHYSODRAFT_343381	NA	1.51203	0.0270969	up	yes
PHYSODRAFT_353812	PREDICTED: calreticulin-like [Gossypium hirsutum]	1.41827	0.0271435	up	yes
PHYSODRAFT_320068	NA	-1.5299	0.027152	down	yes
PHYSODRAFT_498973	NA	-1.53478	0.0271531	down	yes
PHYSODRAFT_479372	predicted protein [Micromonas pusilla CCMP1545]	-1.57123	0.0271628	down	yes
PHYSODRAFT_252263	predicted protein, partial [Micromonas pusilla CCMP1545]	-1.55897	0.0273544	down	yes
PHYSODRAFT_284485	PREDICTED: oxygen-dependent choline dehydrogenase-like [Gossypium hirsutum]	1.41786	0.0273784	up	yes
PHYSODRAFT_322581	ATP-binding cassette transporter, subfamily C, member 4, SmABCC4 [Selaginella moellendorffii]	-1.53897	0.0273811	down	yes
PHYSODRAFT_355836	NA	1.45345	0.0275006	up	yes
PHYSODRAFT_284136	NA	-1.54032	0.0275953	down	yes
PHYSODRAFT_525177	hypothetical protein CEUSTIGMA_g10769.t1 [Chlamydomonas eustigma]	-1.5336	0.0276154	down	yes
PHYSODRAFT_350419	NA	1.46112	0.0277111	up	yes
PHYSODRAFT_312065	NA	1.43067	0.0277632	up	yes
PHYSODRAFT_537442	hypothetical protein CEUSTIGMA_g348.t1 [Chlamydomonas eustigma]	1.41297	0.0277653	up	yes
PHYSODRAFT_286774	Adenylate kinase [Ostreococcus tauri]	1.41351	0.0277773	up	yes
PHYSODRAFT_482785	PREDICTED: magnesium transporter MRS2-7-like [Brassica oleracea var. oleracea]	-1.53316	0.0277972	down	yes
PHYSODRAFT_561876	NA	-1.64349	0.0278372	down	yes
PHYSODRAFT_298238	NF-X1 zinc finger and helicase domain protein [Klebsormidium nitens]	1.44961	0.0279795	up	yes
PHYSODRAFT_285377	NA	-1.55201	0.0280854	down	yes
PHYSODRAFT_286381	hypothetical protein GOBAR_AA03724 [Gossypium barbadense]	-1.53094	0.0281173	down	yes
PHYSODRAFT_247631	NA	-1.52005	0.0282235	down	yes
PHYSODRAFT_486513	protein ABHD11 [Asparagus officinalis]	1.41427	0.0282287	up	yes
PHYSODRAFT_480720	uncharacterized protein LOC9656140 [Selaginella moellendorffii]	-1.51875	0.0283546	down	yes
PHYSODRAFT_492774	NA	-1.55477	0.0284229	down	yes
PHYSODRAFT_259705	NA	-1.56799	0.028433	down	yes
PHYSODRAFT_516152	NA	1.51556	0.028451	up	yes
PHYSODRAFT_252428	Protein kinase superfamily protein [Klebsormidium nitens]	-1.5974	0.0285181	down	yes
PHYSODRAFT_345845	hypothetical protein CDL15_Pgr026890 [Punica granatum]	1.40735	0.0285852	up	yes
PHYSODRAFT_503540	NAD(P)H dehydrogenase (quinone) FQR1 [Dichanthelium oligosanthes]	1.40389	0.0286588	up	yes
PHYSODRAFT_488139	NA	1.41357	0.0286862	up	yes
PHYSODRAFT_485167	NA	-1.60151	0.0287108	down	yes
PHYSODRAFT_287073	COBW domain-containing protein 1 [Auxenochlorella protothecoides]	1.40551	0.0287134	up	yes
PHYSODRAFT_383064	hypothetical protein EUGRSUZ_I01725 [Eucalyptus grandis]	1.41377	0.0287332	up	yes
PHYSODRAFT_552449	hypothetical protein AQUCO_02600158v1 [Aquilegia coerulea]	1.40532	0.0287374	up	yes
PHYSODRAFT_331403	NA	1.42426	0.0288572	up	yes
PHYSODRAFT_324006	FMN-linked oxidoreductases superfamily protein, partial [Ginkgo biloba]	1.40729	0.0289208	up	yes
PHYSODRAFT_356165	prostaglandin reductase-3 isoform X1 [Selaginella moellendorffii]	1.40411	0.0289735	up	yes
PHYSODRAFT_525145	hypothetical protein GPECTOR_51g734 [Gonium pectorale]	-1.51965	0.0289822	down	yes
PHYSODRAFT_345496	hypothetical protein MNEG_6787 [Monoraphidium neglectum]	-1.51458	0.0289999	down	yes
PHYSODRAFT_560996	PREDICTED: protein-lysine N-methyltransferase N6amt2 [Malus domestica]	1.42534	0.0290099	up	yes
PHYSODRAFT_298440	NA	-1.55279	0.029017	down	yes
PHYSODRAFT_489246	hypothetical protein MARPO_0032s0156 [Marchantia polymorpha]	-1.52596	0.02904	down	yes
PHYSODRAFT_295196	kinesin-like protein unc-104 [Quercus suber]	-1.5105	0.0292062	down	yes
PHYSODRAFT_329950	probable pectin lyase B [Quercus suber]	-1.53275	0.0293568	down	yes
PHYSODRAFT_524062	NA	-1.61216	0.0293701	down	yes
PHYSODRAFT_482983	NA	1.48135	0.0294234	up	yes
PHYSODRAFT_312602	predicted protein, partial [Micromonas commoda]	-1.53332	0.0294444	down	yes
PHYSODRAFT_347716	NA	-1.51026	0.0295524	down	yes
PHYSODRAFT_497858	NA	-1.60303	0.029555	down	yes
PHYSODRAFT_467050	NA	-1.51197	0.0295567	down	yes
PHYSODRAFT_344634	NA	-1.51096	0.0295621	down	yes
PHYSODRAFT_558230	NA	1.41047	0.0297145	up	yes
PHYSODRAFT_312750	hypothetical protein AQUCO_01300288v1 [Aquilegia coerulea]	-1.50959	0.02975	down	yes
PHYSODRAFT_340333	NA	1.47985	0.0297865	up	yes
PHYSODRAFT_405686	NA	-1.53778	0.0298645	down	yes
PHYSODRAFT_288746	NA	-1.50501	0.029899	down	yes
PHYSODRAFT_347717	NA	-1.50689	0.0299213	down	yes
PHYSODRAFT_256563	aldehyde dehydrogenase family 2 member B7, mitochondrial-like isoform X2 [Papaver somniferum]	1.41772	0.0299622	up	yes
PHYSODRAFT_319943	Putative 37.6 kDa protein in cld 5'region, partial [Glycine soja]	1.40063	0.0299702	up	yes
PHYSODRAFT_510834	NA	-1.55068	0.0300573	down	yes
PHYSODRAFT_556852	NA	-1.50273	0.0301329	down	yes
PHYSODRAFT_557961	kinesin-like protein FLA8 [Micromonas commoda]	1.39768	0.0301487	up	yes
PHYSODRAFT_338674	NA	-1.5872	0.0301562	down	yes
PHYSODRAFT_479562	NA	-1.51262	0.0301781	down	yes
PHYSODRAFT_351217	NA	1.39032	0.0301786	up	yes
PHYSODRAFT_344011	NA	-1.60192	0.0302776	down	yes
PHYSODRAFT_320624	NA	-1.53002	0.0302992	down	yes
PHYSODRAFT_246985	PREDICTED: furcatin hydrolase-like [Nicotiana attenuata]	-1.63172	0.0303205	down	yes
PHYSODRAFT_477265	NA	-1.53393	0.0304415	down	yes
PHYSODRAFT_502568	NA	1.38682	0.0304792	up	yes
PHYSODRAFT_525160	serine threonine kinase family [Raphidocelis subcapitata]	-1.49971	0.0307186	down	yes
PHYSODRAFT_457987	NA	1.4042	0.0307269	up	yes
PHYSODRAFT_565596	DNA topoisomerase [Ostreococcus tauri]	1.39051	0.0308861	up	yes
PHYSODRAFT_479459	putative Transcription factor Tfb2 [Klebsormidium nitens]	-1.49605	0.0309861	down	yes
PHYSODRAFT_285741	triose phosphate isomerase [Helicosporidium sp. ex Simulium jonesi]	1.38305	0.0309868	up	yes
PHYSODRAFT_259189	NA	-1.496	0.0310361	down	yes
PHYSODRAFT_562920	mitochondrial GTP/GDP carrier protein 1-like [Quercus suber]	1.38492	0.0310863	up	yes
PHYSODRAFT_305810	NA	-1.56538	0.0310981	down	yes
PHYSODRAFT_555272	NA	-1.49636	0.0311668	down	yes
PHYSODRAFT_519469	uncharacterized protein LOC18430385 isoform X1 [Amborella trichopoda]	-1.60696	0.0312151	down	yes
PHYSODRAFT_346620	P-type ATPase, phosphorylation site [Ostreococcus tauri]	1.3792	0.0313263	up	yes
PHYSODRAFT_564655	NAD-specific glutamate dehydrogenase-like [Quercus suber]	-1.48953	0.0313743	down	yes
PHYSODRAFT_525563	NA	-1.52252	0.0314861	down	yes
PHYSODRAFT_310419	NA	-1.4949	0.0319223	down	yes
PHYSODRAFT_558544	NA	1.38625	0.0319292	up	yes
PHYSODRAFT_507404	unknown [Picea sitchensis]	1.37653	0.031974	up	yes
PHYSODRAFT_462719	NA	-1.56749	0.0319856	down	yes
PHYSODRAFT_520398	hypothetical protein GPECTOR_9g527 [Gonium pectorale]	-1.57114	0.0319856	down	yes
PHYSODRAFT_352093	polyunsaturated fatty acid elongase [Marchantia polymorpha]	1.37724	0.0320158	up	yes
PHYSODRAFT_471708	exocyst complex component SEC10b [Arachis duranensis]	-1.5044	0.0321252	down	yes
PHYSODRAFT_562933	NA	-1.48923	0.0321847	down	yes
PHYSODRAFT_318757	thioredoxin [Raphidocelis subcapitata]	-1.48254	0.0322139	down	yes
PHYSODRAFT_491535	Tryptophanyl-tRNA synthetase [Klebsormidium nitens]	-1.61021	0.0322762	down	yes
PHYSODRAFT_293237	NA	-1.60039	0.0324298	down	yes
PHYSODRAFT_412587	NA	1.43224	0.0324517	up	yes
PHYSODRAFT_289025	glutamine synthetase [Zea mays]	1.36913	0.0324737	up	yes
PHYSODRAFT_285356	NA	-1.49911	0.0325418	down	yes
PHYSODRAFT_474234	ubiquinol:cytochrome c oxidoreductase biogenesis factor [Chlamydomonas reinhardtii]	-1.55501	0.0326319	down	yes
PHYSODRAFT_529785	outer dynein arm docking complex protein oda-dc [Micromonas commoda]	1.46713	0.0326473	up	yes
PHYSODRAFT_520792	hypothetical protein BHE74_00000890 [Ensete ventricosum]	1.43764	0.0326499	up	yes
PHYSODRAFT_340392	NA	1.44511	0.0326924	up	yes
PHYSODRAFT_534649	presenilin-like protein At1g08700 [Manihot esculenta]	-1.49065	0.0326955	down	yes
PHYSODRAFT_355265	S-crystallin, Glutathione S-transferase (GST) [Artemisia annua]	1.36467	0.0330027	up	yes
PHYSODRAFT_555928	NA	-1.47893	0.0330221	down	yes
PHYSODRAFT_503397	NA	1.37404	0.033048	up	yes
PHYSODRAFT_477165	NA	-1.50211	0.0331232	down	yes
PHYSODRAFT_255139	PREDICTED: endoplasmin homolog [Ipomoea nil]	1.3639	0.0331694	up	yes
PHYSODRAFT_308549	NA	-1.47693	0.0331767	down	yes
PHYSODRAFT_548975	putative endo-1,3(4)-beta-glucanase 2 [Selaginella moellendorffii]	1.36364	0.0332361	up	yes
PHYSODRAFT_340063	NA	1.37039	0.0332584	up	yes
PHYSODRAFT_361972	NA	1.36326	0.0333391	up	yes
PHYSODRAFT_344519	Uncharacterized protein yqjG [Cajanus cajan]	1.36347	0.0333406	up	yes
PHYSODRAFT_469705	NA	-1.49672	0.0334213	down	yes
PHYSODRAFT_304629	hypothetical protein CBR_g54068 [Chara braunii]	-1.58087	0.0334722	down	yes
PHYSODRAFT_286058	NA	-1.56218	0.0335575	down	yes
PHYSODRAFT_261067	NA	1.35964	0.0336705	up	yes
PHYSODRAFT_313708	NA	-1.49836	0.0336909	down	yes
PHYSODRAFT_560926	NA	-1.47059	0.0338259	down	yes
PHYSODRAFT_346492	NA	-1.46913	0.0340262	down	yes
PHYSODRAFT_286989	NA	-1.54573	0.0340659	down	yes
PHYSODRAFT_541858	calcium-transporting ATPase 8, plasma membrane-type-like [Physcomitrella patens]	1.35377	0.0343145	up	yes
PHYSODRAFT_530563	NA	-1.4657	0.034418	down	yes
PHYSODRAFT_298151	cyclin-dependent kinase E-1 [Cucurbita moschata]	-1.4656	0.034553	down	yes
PHYSODRAFT_537510	probable uroporphyrinogen-III C-methyltransferase [Quercus suber]	1.37011	0.0345611	up	yes
PHYSODRAFT_540251	NA	1.41255	0.0345791	up	yes
PHYSODRAFT_485960	serine carboxypeptidase-like enzyme [Raphidocelis subcapitata]	-1.46896	0.0345878	down	yes
PHYSODRAFT_260724	uncharacterized protein LOC111989914 [Quercus suber]	1.36659	0.0346435	up	yes
PHYSODRAFT_486062	NA	1.40976	0.0347352	up	yes
PHYSODRAFT_554333	hypothetical protein MARPO_0041s0070 [Marchantia polymorpha]	1.35592	0.0347764	up	yes
PHYSODRAFT_312000	NA	-1.46738	0.0347953	down	yes
PHYSODRAFT_493952	protein DETOXIFICATION 16-like [Aegilops tauschii subsp. tauschii]	-1.48853	0.0348704	down	yes
PHYSODRAFT_322955	probable inositol transporter 2 [Vigna unguiculata]	1.36753	0.0349328	up	yes
PHYSODRAFT_520035	serine/threonine-protein kinase HT1-like [Lactuca sativa]	1.38182	0.035002	up	yes
PHYSODRAFT_565610	BTB/POZ and MATH domain-containing protein 3-like isoform X1 [Olea europaea var. sylvestris]	-1.4626	0.0350319	down	yes
PHYSODRAFT_303411	NA	1.36823	0.0352117	up	yes
PHYSODRAFT_286005	NA	-1.4793	0.0354361	down	yes
PHYSODRAFT_360099	BnaA01g13900D [Brassica napus]	1.34948	0.0354374	up	yes
PHYSODRAFT_471974	hypothetical protein SELMODRAFT_415365 [Selaginella moellendorffii]	-1.45842	0.0354809	down	yes
PHYSODRAFT_255506	HSP70-domain-containing protein [Coccomyxa subellipsoidea C-169]	1.34512	0.0355533	up	yes
PHYSODRAFT_301724	NA	-1.5092	0.0355986	down	yes
PHYSODRAFT_354601	NA	1.35002	0.0356869	up	yes
PHYSODRAFT_284423	NA	-1.54018	0.0357001	down	yes
PHYSODRAFT_538425	NA	-1.45508	0.0357354	down	yes
PHYSODRAFT_286375	histone-lysine N-methyltransferase, H3 lysine-36 specific-like [Quercus suber]	-1.47106	0.0357795	down	yes
PHYSODRAFT_300271	NA	-1.54769	0.035787	down	yes
PHYSODRAFT_359074	SNF1-related protein kinase catalytic subunit alpha like [Actinidia chinensis var. chinensis]	-1.45407	0.0358034	down	yes
PHYSODRAFT_258677	NA	1.3485	0.0359728	up	yes
PHYSODRAFT_286127	NA	-1.55553	0.0360957	down	yes
PHYSODRAFT_248070	NA	-1.57268	0.0360957	down	yes
PHYSODRAFT_487399	NA	1.36946	0.0361337	up	yes
PHYSODRAFT_341213	hypothetical protein AXX17_ATUG04740 [Arabidopsis thaliana]	-1.4807	0.0362535	down	yes
PHYSODRAFT_354067	NA	-1.45091	0.0362857	down	yes
PHYSODRAFT_356063	NA	1.41382	0.0363269	up	yes
PHYSODRAFT_375656	NA	-1.5487	0.0363922	down	yes
PHYSODRAFT_496425	domain containing [Micractinium conductrix]	1.34004	0.0363949	up	yes
[truncated: 18,201 more rows]
