# Supplementary material for: The novel roles of RNA m6A modification in regulating the development, infection, and oxidative DNA damage repair of Phytophthora sojae
Source: PLoS Pathog. 2024 Sep 23;20(9):e1012553. doi: 10.1371/journal.ppat.1012553 (PMC11449341; doi:10.1371/journal.ppat.1012553)
Supplement: S5 Table — (XLSX) [file ppat.1012553.s017.xlsx]

## Sheet: Table S5
Table S5. DNA damage response genes
					m6A regulation INFO						gene regulation INFO
Gene name	transcriptId	Description	peak_annotation	diff.lg.fdr	diff.p	diff.log2.fc	m6A_regulation	fc	log2(fc)	pval	qval	gene_regulation	significant	FPKM.PsMETTL3A_input	FPKM.WT_input
PsMyb	PHYSODRAFT_327714	myb-like DNA-binding protein, putative	Exon (PHYSODRAFT_327714-t26_1/PHYSODRAFT_327714, exon 1 of 3)	-0.92	0.0269153	-0.39	down	0.264086	-1.92092	0.00789513	0.251618	down	yes	7.5664	28.6513
PsCCA1	PHYSODRAFT_286381	CCA1 protein	3' UTR	-1.6	0.00223872	-1.19	down	0.123326	-3.01945	4.58625e-05	0.00504013	down	yes	3.15827	25.6091
PsGNAT	PHYSODRAFT_354127	Acetyltransferase (GNAT) family	3' UTR	-1.18	0.00977237	-0.94	down	0.101266	-3.30378	8.53028e-06	0.00123573	down	yes	2.01014	19.8501
PsRCC1	PHYSODRAFT_487209	regulator of chromosome condensation (RCC1), putative	Exon (PHYSODRAFT_555263-t26_1/PHYSODRAFT_555263, exon 2 of 2)	-1.34	0.00537032	-0.403	down	0.347076	-1.52668	0.0373506	0.626641	down	yes	1.73223	4.99093
PsBDF1	PHYSODRAFT_325128	transcription regulator BDF1	Exon (PHYSODRAFT_325128-t26_1/PHYSODRAFT_325128, exon 1 of 4)	-1.08	0.0141254	-0.491	down	0.589049	-0.763541	0.33457	1	down	no	17.9554	30.4821
PsZFAND3	PHYSODRAFT_392303	AN1-type zinc finger protein 3	Exon (PHYSODRAFT_392303-t26_1/PHYSODRAFT_392303, exon 1 of 1)	-0.936	0.0251189	-0.116	down	0.395881	-1.33686	0.0686513	0.798029	down	no	216.147	545.989
