# Supplementary material for: The novel roles of RNA m6A modification in regulating the development, infection, and oxidative DNA damage repair of Phytophthora sojae
Source: PLoS Pathog. 2024 Sep 23;20(9):e1012553. doi: 10.1371/journal.ppat.1012553 (PMC11449341; doi:10.1371/journal.ppat.1012553)
Supplement: S6 Table — (XLSX) [file ppat.1012553.s018.xlsx]

## Sheet: Table S7 
Table S6. Phenotypes of ΔRCC1 andΔRCC1/RCC1A2961C
Isolate	Mycelial growth (mm)	Sporangium production (No./cm2)	Sporulation production (×104)	Oospore production (No./cm2)	Lesion length (mm)
P6497	56.27 a	348.41 a	38.42 a	656.28 a	58.31 a
EV	56.35 a	342.50 a	37.50 a	648.56 a	59.60 a
ΔRCC1-1	55.74 a	151.50 c	0.00 c	659.54 a	18.47 b
ΔRCC1-2	55.83 a	146.17 c	0.00 c	632.87 a	19.35 b
ΔRCC1/RCC1	56.15 a	339.87 a	37.85 a	651.52 a	57.92 a
ΔMTA1/RCC1	55.61 a	201.54 b	19.58 b	257.54 b	58.62 a
ΔRCC1/RCC1A2961C	55.74 a	153.61 c	0.00 c	642.87 a	20.15 b
Note: Different letters represent statistically significant differences according to the one-way ANOVA test (p < 0.05). Each experiment was repeated three times.
