# Supplementary material for: The novel roles of RNA m6A modification in regulating the development, infection, and oxidative DNA damage repair of Phytophthora sojae
Source: PLoS Pathog. 2024 Sep 23;20(9):e1012553. doi: 10.1371/journal.ppat.1012553 (PMC11449341; doi:10.1371/journal.ppat.1012553)
Supplement: S1 Data — (XLSX) [file ppat.1012553.s019.xlsx]

## Sheet: Fig 1D
P6497	0.017	0.015	0.014
EV	0.013	0.018	0.015
ΔMTA1-1	0.0039	0.0021	0.0041
ΔMTA1-2	0.0034	0.0041	0.0031
ΔMTA1-C	0.016	0.015	0.017
P6497	0.018	0.016	0.015
EV	0.015	0.017	0.017
ΔMTA2-1	0.0046	0.0051	0.0057
ΔMTA2-2	0.0056	0.0061	0.005
ΔMTA2-C	0.018	0.016	0.017
P6497	0.017	0.016	0.018
EV	0.019	0.016	0.017
ΔMET16-1	0.0078	0.0068	0.007
ΔMET16-2	0.0074	0.0065	0.0074
ΔMET16-C	0.017	0.019	0.018

## Sheet: Fig 1E
P6497	0.057	0.047	0.054
EV	0.047	0.058	0.054
ΔMTA1-1	0.051	0.058	0.055
ΔMTA1-2	0.058	0.051	0.056
ΔMTA1-C	0.057	0.054	0.053
P6497	0.049	0.052	0.054
EV	0.047	0.054	0.052
ΔMTA2-1	0.057	0.048	0.052
ΔMTA2-2	0.051	0.056	0.052
ΔMTA2-C	0.053	0.057	0.055
P6497	0.053	0.049	0.055
EV	0.057	0.053	0.05
ΔMET16-1	0.053	0.049	0.052
ΔMET16-2	0.054	0.052	0.054
ΔMET16-C	0.051	0.055	0.052

## Sheet: Fig 1G
P6497	1	0.92	1.08
EV	0.96	1.14	1.08
ΔMTA1-1	0.37	0.41	0.45
ΔMTA1-2	0.42	0.38	0.46
ΔMTA1-C	1.11	0.98	1.02
P6497	1	1.05	1.09
EV	0.93	1.17	1.05
ΔMTA2-1	0.44	0.46	0.48
ΔMTA2-2	0.49	0.47	0.41
ΔMTA2-C	1.14	1.05	1.07
P6497	1	1.05	1.1
EV	1.21	1.25	1.17
ΔMET16-1	0.61	0.62	0.64
ΔMET16-2	0.59	0.63	0.62
ΔMET16-C	1.27	1.3	1.2

## Sheet: Fig 2B
P6497		357	309	378
EV		294	323	371
ΔMTA1-1		101	171	195
ΔMTA1-C		328	317	364
ΔMTA2-1		29	51	64
ΔMTA2-C		308	377	329
ΔMET16-1		154	105	182
ΔMET16-C		357	389	327

## Sheet: Fig2D
P6497		34	43	39
EV		35	46	36
ΔMTA1-1		7	6	9
ΔMTA1-C		35	34	41
ΔMTA2-1		0	0	0
ΔMTA2-C		33	43	38
ΔMET16-1		0	0	0
ΔMET16-C		38	33	42

## Sheet: Fig. 2F
P6497		503	734	678
EV		658	768	581
ΔMTA1-1		145	89	169
ΔMTA1-C		771	589	657
ΔMTA2-1		574	637	768
ΔMTA2-C		601	711	619
ΔMET16-1		758	542	589
ΔMET16-C		754	610	577

## Sheet: Fig 3B
P6497	57	70	66
EV	68	60	58
ΔMTA1-1	18	24	22
ΔMTA1-C	59	73	62
ΔMTA2-1	19	22	25
ΔMTA2-C	68	60	68
ΔMET16-1	28	31	34
ΔMET16-C	52	74	66

## Sheet: Fig 3C
P6497		1	1.1	0.89
EV		1.08	0.97	0.92
ΔMTA1-1		0.19	0.28	0.25
ΔMTA1-C		1.01	0.92	0.89
ΔMTA2-1		0.15	0.22	0.24
ΔMTA2-C		0.98	1.12	0.94
ΔMET16-1		0.41	0.38	0.33
ΔMET16-C		0.89	0.93	1.17

## Sheet: Fig 3E
P6497	1	0.98	0.96
EV	0.95	0.94	0.98
ΔMTA1-1	2.54	2.68	2.61
ΔMTA1-C	0.92	0.97	0.91
ΔMTA2-1	3.25	3.41	3.18
ΔMTA2-C	0.95	0.91	93
ΔMET16-1	0.95	0.92	0.94
ΔMET16-C	0.96	0.95	0.92

## Sheet: Fig 6B
P6497		1	0.93	1.05
OE-MTA1		2.97	2.87	3.12
ΔMTA1-1		0.37	0.28	0.35
ΔRCC1/RCC1A2961C		0.41	0.32	0.37
ΔRCC1/RCC1		0.92	0.99	1.05

[truncated: 34 more sheets: Fig 6C, Fig 6D, Fig 6E, Fig 6G, Fig 7B, Fig 7D, Fig 7E, Fig 7F, Fig 7H, Fig S1B, Fig S1E, Fig S2B, Fig S2C, Fig S2D, Fig S2E,  Fig S3B,  Fig S3C,  Fig S5A,  Fig S5B,  Fig S5C …]
